# Supplementary material for: Transplacental SARS-CoV-2 protein ORF8 binds to complement C1q to trigger fetal inflammation
Source: EMBO J. 2024 Oct 10;43(22):10. doi: 10.1038/s44318-024-00260-9 (PMC11574245; doi:10.1038/s44318-024-00260-9)
Supplement: Supplementary file 6 — Source data Fig. 1 [file 44318_2024_260_MOESM6_ESM.zip › Figure_1.xlsx]

## Sheet: Figure 1B
N1 - control							N1 - COVID-19
Maternal Plasma	0	1		0	0	0	0	0	0	0	0	0	0	0	0	0	0	0	0	1	0	0	0	0	0	0	0	1	0
Chorion	1		0	0	0	0	0	1	0	2	1	1	0	0	17	3	0	0	9	0	0	0	1	0	0	0	2
Amnion	0		0				2	0	1	0	0	0	1	0	0	0	0	0	0	0	1	0	0	0	0	1	1
Amniotic Fluid	0	0	1				0	0	1	52	1	0	0	0	0
Cord Plasma	0	0	0	0	0		0	0	0	1	0	0	0	0	0	0	0	0	0	1	0	0	0	0	0	0
Newborn Plasma							0	0	0	0	1	0	0	0	0	0	0	0
N2 - control							N1 - COVID-19
Maternal Plasma	0	0	0	0	0	0	0	0	1	1	0	0	0	0	2	0	0	0	0	0	0	0	0	0	0	0	0	0	1
Chorion	1	1	0	0	1	0	0	0	0	0	1	1	0	0	0	0	0	1	0	0	1	0	0	0	1	0	2
Amnion	0	0	0	0			0	0	0	0	0	0	0	0	0	0	0	0	0	0	0	5	0	0	0	0	0
Amniotic Fluid	0	1	1				0	1	1	4	1	0	0	0	0
Cord Plasma	0	0			1		0	0	5	9	0	0	0	0	2	0	1	0	0	0	0	0	1	0	2	0
Newborn Plasma							0	0	0	0	0	0	3	0	1	1	0	1

## Sheet: Figure 1C
Bar graphic					Pie chart
	SARS-CoV-2 Negative	SARS-CoV-2 Positive			Participant ID	Amnion	amniotic fluid	CordPlasma	newborn plasma	Fetal compartment
Maternal plasma	96	4			10	Negative				Negative
Chorion	76	24			11	Negative		Negative		Negative
Amnion	90	10			12	Negative		Negative		Negative
Amniotic fluid	89	11			14	Negative				Negative
Cord plasma	80	20			15	Negative	Negative	Negative	Negative	Negative
Newborn WB	92	8			16	Negative	Negative	Negative		Negative
					18		Negative	Negative		Negative
					20	Negative	Negative	Negative	Negative	Negative
					22	Negative	Negative	Negative	Negative	Negative
					26	Negative		Negative	Negative	Negative
					27	Negative		Negative	Negative	Negative
					31	Negative		Negative	Negative	Negative
					32	Negative		Negative	Negative	Negative
					33	Negative	Negative	Negative	Negative	Negative
					34		Negative			Negative
					36	Negative		Negative	Negative	Negative
					4	Negative		Negative		Negative
					17	Negative	Positive	Positive	Negative	Positive
					2	Positive		Negative		Positive
					28	Positive		Negative	Positive	Positive
					35	Negative		Positive	Negative	Positive
					6	Negative		Positive		Positive
					8	Negative	Negative	Positive		Positive

## Sheet: Figure 1D
	1st trimester		2nd trimester					3rd trimester
N1	0	0	0	0	0	1	1	2	0	1	0	0	1	0	0		0	1	0		0	0	0
N2	0	0	0	0	0	0	0	0	0	0	0	0	0	0	0		0	0	5		0	0	0
N1	0	0		0	0	0	0	0	0	0	1	0	0		0	0	0	1	0		0	0	0
N2	2	1		0	0	2	0	0	0	5	9	0	0		0	0	0	0	0		0	1	0
N1	52	0		0	0						0				1	1							0	0
N2	4	0		1	0						0				1	1							0	0
N1		0		0	0	0	0								0		1	0	0		0	0	0
N2		0		0	0	0	1								0		0	0	3		0	1	1
