# Supplementary material for: Transplacental SARS-CoV-2 protein ORF8 binds to complement C1q to trigger fetal inflammation
Source: EMBO J. 2024 Oct 10;43(22):10. doi: 10.1038/s44318-024-00260-9 (PMC11574245; doi:10.1038/s44318-024-00260-9)
Supplement: Supplementary file 7 — Source data Fig. 2 [file 44318_2024_260_MOESM7_ESM.zip]

Archive with 1 entries (1 files):
- Figure_2_updated_08-02-24.xlsx
