# Supplementary material for: Transplacental SARS-CoV-2 protein ORF8 binds to complement C1q to trigger fetal inflammation
Source: EMBO J. 2024 Oct 10;43(22):10. doi: 10.1038/s44318-024-00260-9 (PMC11574245; doi:10.1038/s44318-024-00260-9)
Supplement: Supplementary file 7 — Source data Fig. 2 [file 44318_2024_260_MOESM7_ESM.zip › Figure_2_updated_08-02-24.xlsx]

## Sheet: Fig. 2B
Feature	ENSG ID	external gene name	COVID-19	COVID-19	COVID-19	COVID-19	COVID-19	COVID-19	COVID-19	COVID-19	control	COVID-19	COVID-19	COVID-19	COVID-19	control	COVID-19	control	control	COVID-19	control	COVID-19	COVID-19	COVID-19	COVID-19	COVID-19	COVID-19	COVID-19
ENSG00000000003	ENSG00000000003	TSPAN6	2.26524	3.02264	4.47753	2.43408	8.67823	4.12183	6.31222	6.93012	1.24879	3.08979	1.4125	3.40538	11.3523	2.32967	3.37837	10.1034	2.12693	4.69832	1.83241	1.27811	2.45709	1.25384	4.01047	3.95095	4.2975	2.45736
ENSG00000000005	ENSG00000000005	TNMD	0.426213	0.102038	0.0439975	0.0517437	0.644324	0.611093	0.331231	0.144743	0.163609	0.173801	0.366204	0.029609	0.477704	0.13704	0.100725	0.250162	0.160236	0.0371051	0.293704	0.102159	0.105905	0.289945	0.389934	0.24637	0.0154884	0.567741
ENSG00000000419	ENSG00000000419	DPM1	2.98349	8.21717	14.5048	12.0303	24.7841	10.3531	18.6651	11.0464	5.89974	10.6495	6.57118	8.43996	16.8503	6.23597	15.0327	6.29519	9.88454	17.2598	4.12987	11.9228	5.63566	6.52376	6.69814	5.83442	6.0463	5.37965
ENSG00000000457	ENSG00000000457	SCYL3	2.09704	1.60748	2.24734	2.97966	5.76744	1.83298	4.6771	5.12044	2.00954	4.58791	2.20766	2.78161	6.92196	0.914069	1.32427	3.00194	1.80171	3.16663	3.21713	7.65136	2.54131	3.95656	1.90444	3.8122	5.04558	1.43504
ENSG00000000460	ENSG00000000460	C1orf112	0.46024	2.20641	0.938038	1.5509	1.3094	0.305846	1.7056	2.09407	0.678727	1.31165	4.65959	1.56331	1.191	1.24877	0.593636	0.750486	0.160236	2.23686	1.0676	2.14641	1.09286	0.972503	1.76414	1.27945	1.94001	1.04086
ENSG00000000938	ENSG00000000938	FGR	1.06553	0.102038	0.835952	15.6783	1.0873	2.13882	5.92319	0.289486	0.327218	2.02768	1.72639	8.32012	7.03818	1.3704	1.6116	0.500323	7.21064	29.8324	0.440555	1.04713	0.423618	1.88464	0.909847	2.95644	2.92731	0.662365
ENSG00000000971	ENSG00000000971	CFH	0.871411	4.81056	0.859506	2.05514	9.80798	3.90615	10.6752	1.81382	3.6651	3.15675	4.17184	4.3474	4.38556	0.707599	3.36577	0.500323	1.88817	1.42535	2.1377	3.80754	2.62117	3.75665	4.76273	4.23832	4.63848	2.67819
ENSG00000001036	ENSG00000001036	FUCA2	5.09738	1.12241	32.2258	18.8335	57.4089	18.7747	49.5086	6.78306	6.5656	17.2509	7.8487	13.7378	44.4391	2.87783	25.6692	7.00453	7.0504	13.3438	3.37759	11.8708	2.3076	3.59757	7.01052	11.3037	7.47258	8.13762
ENSG00000001084	ENSG00000001084	GCLC	2.35433	4.22089	20.5097	10.959	32.5299	14.5451	26.4381	5.35783	3.94872	6.89409	4.93505	7.51151	13.0124	3.43469	8.90288	1.50097	1.44213	4.49425	4.06013	4.63338	3.40113	2.75448	3.14621	2.43239	6.96941	2.23119
ENSG00000001167	ENSG00000001167	NFYA	1.70485	2.4489	4.0405	6.05401	8.79905	2.85177	10.9111	10.9281	2.45413	10.9101	12.8695	6.18828	9.60184	1.91856	2.71957	2.00129	3.20473	5.49155	1.90907	13.6892	1.58857	3.76928	3.76936	2.62795	8.14504	2.27096
ENSG00000001460	ENSG00000001460	STPG1	1.28215	4.96829	2.39241	2.28921	2.3602	1.95476	2.04079	4.5594	1.34395	1.83514	18.9405	2.48511	1.72766	1.81212	4.58358	2.25146	1.7626	2.97667	1.9482	23.4966	2.13355	1.01481	1.68972	1.23185	18.8994	0.86748
ENSG00000001461	ENSG00000001461	NIPAL3	2.55728	5.81614	4.26776	11.0135	24.4842	6.89505	10.421	20.6982	4.41744	15.0793	12.5033	10.3855	8.36081	14.3892	4.45757	7.75501	8.97323	10.1495	3.965	11.1097	4.6598	0.724862	3.37943	3.77768	11.0278	5.77204
ENSG00000001497	ENSG00000001497	LAS1L	1.49175	0.40815	1.53991	1.82704	2.00616	2.74992	1.62232	2.67774	1.30887	2.16267	10.4107	0.917879	2.02719	0.685198	1.30942	1.50097	0.801182	1.18844	0.293704	2.60333	1.16495	1.44972	1.29978	1.07701	5.57067	0.283871
ENSG00000001561	ENSG00000001561	ENPP4	0.63932	0.306113	1.89189	1.39708	14.3161	2.13882	11.2229	0.361857	0.163609	1.5449	0.0523149	1.42123	15.2865	0.13704	4.93552	0.250162	0.320473	0.259735	0.734259	0.076619	0.741332	0.144972	0.389934	0.739111	0.464652	0.473118
ENSG00000001617	ENSG00000001617	SEMA3F	0.852427	0.102038	0.219987	0.155231	0.82554	0.407395	4.71517	0.940828	0.490827	1.31316	2.51112	0.740225	3.56686	0.274079	0.4029	0.250162	0.160236	0.14842	0.440555	0.536333	0.317714	1.44972	0.519912	1.0676	1.22358	0.851612
ENSG00000001626	ENSG00000001626	CFTR	1.06553	1.02038	0.571967	0.258719	0.181216	0.509244	0.0194842	0.361857	0.163609	0.0386224	0.0523149	0.384917	0.36624	0.411119	0.100725	0.250162	0.160236	0.29684	1.32167	0.0255397	0.635427	0.144972	0.389934	0.164247	0.0774419	0.283871
ENSG00000001629	ENSG00000001629	ANKIB1	6.81942	4.8978	13.6832	19.6109	26.5582	10.8978	21.4131	12.8097	13.0887	20.4506	10.463	7.63912	19.6177	6.02975	20.0443	4.00259	5.76851	13.3578	5.43352	29.1663	9.10779	8.69835	7.79868	7.22686	9.61827	8.42149
ENSG00000001630	ENSG00000001630	CYP51A1	4.99013	7.6196	18.989	11.6659	45.0219	18.0306	56.6936	7.3854	3.53678	11.9853	5.93546	18.0934	34.1096	5.32895	12.0371	3.66451	9.32511	24.4457	4.47241	3.9206	6.82301	3.30204	5.05274	5.07929	3.62171	5.29924
ENSG00000001631	ENSG00000001631	KRIT1	1.52288	6.34365	2.51953	4.06178	5.73926	2.8545	5.22696	7.1722	2.80546	3.56961	1.51018	2.36133	5.90563	2.8865	1.15189	2.25146	1.96006	2.90851	4.30238	5.16753	4.50346	4.71015	3.41742	4.99487	6.12483	3.15179
ENSG00000002016	ENSG00000002016	RAD52	1.06553	1.93871	0.35198	2.79416	3.42297	1.22219	3.27334	8.82931	0.327218	5.21403	14.125	1.95419	4.39487	0.548159	0.805799	0.500323	0.640945	0.482366	1.46852	9.37307	1.27085	1.15978	0.779869	2.21733	5.2387	1.13548
ENSG00000002330	ENSG00000002330	BAD	2.34417	0.897716	6.59962	6.31273	11.2334	10.5923	11.6476	4.19754	3.74459	6.84208	5.8602	9.68215	5.77702	1.91856	5.53987	4.50291	2.56378	4.63814	1.02796	3.64879	1.16495	3.18939	4.41925	2.54583	2.41346	1.6086
ENSG00000002549	ENSG00000002549	LAP3	5.54077	4.0815	9.59144	6.46797	17.0142	13.2403	31.6419	7.599	11.1254	4.07466	5.07454	6.27711	32.6109	4.38527	15.1087	4.75307	5.92875	11.9479	4.84611	2.73274	13.1322	28.1246	4.1593	7.39111	4.04246	4.35268
ENSG00000002586	ENSG00000002586	CD99	7.67184	4.18354	30.7103	22.819	60.8075	34.2212	78.8339	92.201	8.50767	53.1253	35.051	26.648	68.5648	34.8081	24.174	75.2987	38.2965	202.703	4.69926	25.4886	6.14246	10.438	10.7882	18.3135	30.6051	17.6946
ENSG00000002587	ENSG00000002587	HS3ST1	0.433941	1.89343	1.32952	1.72727	0.744999	0.532232	0.311747	0.985783	0.330718	3.49533	1.77871	1.02366	0.864966	1.75772	0.721125	0.250162	0.80615	0.825578	0.74749	1.69457	0.870305	0.289945	1.1698	0.821234	1.29922	0.572795
ENSG00000002726	ENSG00000002726	AOC1	6.18009	6.50746	83.0006	52.0543	24.6223	34.5267	10.5994	11.5794	59.5537	268.647	94.3754	67.626	23.105	1.23336	133.159	0.500323	0.160236	1.03465	3.23074	334.442	57.4778	14.2073	117.371	220.913	30.388	94.2217
ENSG00000002745	ENSG00000002745	WNT16	0.213107	0.102038	0.219987	0.724412	8.3158	0.203698	27.0051	0.651343	0.163609	0.907627	0.156945	1.74693	5.4936	0.13704	1.41015	0.250162	0.160236	0.0371051	0.146852	0.791729	0.105905	0.144972	0.129978	0.0821234	0.913815	0.0946235
ENSG00000002746	ENSG00000002746	HECW1	0.644321	1.43956	0.52797	0.472328	1.26851	2.33621	0.762404	0.652505	0.163609	0.354448	1.25556	0.765561	1.567	0.548159	0.956162	0.468642	0.320473	0.651932	1.76222	0.0510793	1.27784	0.144972	0.64989	0.328494	0.388667	0.378494
ENSG00000002822	ENSG00000002822	MAD1L1	1.49175	0.306113	1.37173	1.75902	3.51867	2.2376	3.10985	3.82826	0.810652	1.34155	2.30185	0.973073	1.51661	0.13704	0.805678	1.50097	0.160236	2.83513	0.293704	0.654447	0.741332	0.869835	1.29978	0.54739	1.68988	0.747808
ENSG00000002834	ENSG00000002834	LASP1	4.90145	4.10802	12.1016	27.5673	34.0521	16.6495	37.9594	25.2261	12.9251	59.2087	81.9447	22.0698	31.2039	13.2595	22.4409	13.0084	12.979	9.03404	3.74841	44.4889	13.6545	20.3062	11.167	25.5098	27.9833	22.0562
ENSG00000002919	ENSG00000002919	SNX11	1.70485	3.89981	2.39022	1.44627	4.51026	3.92762	5.47506	1.5198	1.25983	1.57585	1.91396	3.16698	3.48834	0.565071	1.85484	2.25146	3.20473	3.95189	1.26079	1.32806	3.55875	3.33437	1.67751	1.23185	1.71921	2.67721
ENSG00000002933	ENSG00000002933	TMEM176A	6.1801	0.816301	1.7599	3.10462	6.4231	3.25916	5.51402	0.940828	9.98015	2.27872	1.93565	6.09945	7.77065	0.822238	5.84204	2.50162	2.40355	0.371051	2.93704	2.14533	1.69447	4.78409	3.37943	3.36706	1.31651	2.46021
ENSG00000003056	ENSG00000003056	M6PR	6.20106	1.36211	25.4233	19.5681	31.8463	16.7532	31.7375	12.1437	4.69616	15.8835	16.2323	18.6333	28.9359	5.48159	11.661	7.17821	9.26512	34.3624	2.58446	18.9059	2.946	7.69621	4.41926	8.90308	7.22094	8.25092
ENSG00000003096	ENSG00000003096	KLHL13	0.63932	0.204075	6.07166	1.75929	21.5444	4.88874	13.5999	0.217114	0.327218	4.3064	1.30787	3.37543	17.5318	0.13704	1.6116	0.250162	0.160236	0.111315	0.146852	0.127698	0.105905	0.144972	0.259956	0.656987	2.47814	0.378494
ENSG00000003137	ENSG00000003137	CYP26B1	0.852427	0.102038	0.17599	2.53544	10.9333	1.12034	11.3008	31.8434	0.163609	3.72707	4.49908	2.42794	5.14328	8.35942	1.71232	7.25469	1.44213	0.630786	0.440555	5.15901	0.317714	0.869835	0.259956	0.821234	20.2123	0.378494
ENSG00000003147	ENSG00000003147	ICA1	4.15699	5.39667	1.84789	0.427309	0.805405	1.59846	0.857304	6.29631	5.23549	1.15867	2.19723	0.829052	2.11782	13.2917	0.625481	12.7582	1.28189	1.70755	5.28667	1.20036	2.92485	4.2042	2.33961	2.62795	3.8721	2.27096
ENSG00000003249	ENSG00000003249	DBNDD1	1.10742	1.19068	1.04432	0.265699	0.0604054	1.02506	0.0194842	0.0723714	0.163609	0.30898	0.261575	0.407122	0.111464	0.57782	0.65509	0.250162	0.801182	1.09458	0.479649	0.0255397	1.1777	0.289945	1.08872	0.164247	0.232326	0.789003
ENSG00000003393	ENSG00000003393	ALS2	4.83113	18.1821	6.98906	8.09721	3.83541	6.98391	3.2678	5.25024	5.90551	4.92686	5.36332	6.43187	4.95292	15.1161	8.48145	5.97003	5.24623	8.23226	13.634	7.59363	13.3992	3.34099	8.68314	6.96585	6.30574	8.05147
ENSG00000003400	ENSG00000003400	CASP10	1.53438	5.62259	1.59937	1.34008	4.64172	2.25412	9.15976	1.65954	2.8587	4.17615	7.68816	2.6014	9.52076	2.61046	1.94404	2.00153	0.660559	1.41116	3.24101	3.84662	3.38794	2.90766	2.09749	2.79249	6.07759	1.51781
ENSG00000003402	ENSG00000003402	CFLAR	10.9913	39.1033	23.3511	60.9822	84.4063	21.4719	133.133	83.0531	12.6619	113.788	236.224	55.6002	97.8563	24.1994	23.1055	11.7025	21.8946	49.6493	26.5757	203.299	31.882	28.7822	19.212	44.3115	167.757	26.551
ENSG00000003436	ENSG00000003436	TFPI	61.5143	59.4069	37.9135	39.8328	181.279	83.4051	126.251	149.607	97.608	65.8985	28.873	37.934	147.079	200.457	47.9333	102.845	38.4838	6.12829	50.9323	34.6686	74.776	539.582	100.712	340.583	35.8682	155.241
ENSG00000003509	ENSG00000003509	NDUFAF7	0.712747	3.1796	2.95387	3.21394	4.33722	1.84692	4.2256	3.25671	0.654436	3.65727	3.69152	2.8114	5.68079	1.61793	3.31313	1.08494	1.60236	2.74718	2.42137	8.00645	3.03007	2.06777	1.68971	3.03857	4.22876	1.65401
ENSG00000003756	ENSG00000003756	RBM5	6.94258	11.3452	8.1576	33.0136	37.2246	8.39	50.3615	41.4728	11.6496	38.9684	116.977	17.6893	47.6469	16.0994	7.20119	13.7451	8.41237	9.84466	8.63555	73.6343	12.0389	22.166	7.52194	21.7636	61.9514	7.89854
ENSG00000003987	ENSG00000003987	MTMR7	0.426213	1.12686	1.49357	0.669508	1.62215	0.630474	1.13317	0.159059	0.372574	1.29328	1.23232	0.775735	1.41346	0.274079	0.223368	0.250162	0.160236	1.41857	0.293704	2.04311	0.415511	0.821165	0.414349	0.280446	1.09297	0.981365
ENSG00000003989	ENSG00000003989	SLC7A2	9.58981	3.16316	11.4833	12.6255	44.5789	6.72202	13.8338	9.98725	9.1621	18.8864	9.31205	24.605	63.598	0.274079	2.4174	1.25081	43.7446	21.9662	4.11185	8.73455	2.64761	6.23382	12.7378	14.3716	18.865	8.51611
ENSG00000004059	ENSG00000004059	ARF5	1.70485	0.816301	6.84716	7.53876	14.4973	6.82387	13.8649	13.4357	2.45413	15.0456	11.5347	8.2442	10.494	4.86021	6.83876	13.2586	8.94368	9.63688	1.61537	14.33	1.97762	2.99824	5.71904	6.05241	7.97817	6.20864
ENSG00000004139	ENSG00000004139	SARM1	0.426213	1.13638	0.731873	0.195947	1.5077	1.60307	3.23399	0.420592	0.164117	0.859449	4.14378	0.23695	2.18093	0.274079	0.333689	0.250867	0.161699	0.462846	0.860668	1.7258	0.225828	0.144972	0.129978	0.860805	3.17285	1.49833
ENSG00000004142	ENSG00000004142	POLDIP2	2.23016	1.06824	7.12659	6.32386	12.9352	9.44094	15.177	7.2379	3.49782	8.4723	9.79349	6.75079	10.4931	1.78152	7.79793	7.24017	6.56969	5.42827	2.50052	4.33389	2.6445	4.90577	3.64508	5.33316	4.5984	4.32829
ENSG00000004399	ENSG00000004399	PLXND1	2.98349	0.102038	2.59585	7.08889	45.848	12.7311	68.6231	1.66454	1.63609	20.1416	40.4395	11.7252	44.2354	1.23336	3.12247	5.00323	2.08307	0.482366	0.734259	14.9662	2.11809	5.7989	2.9895	8.0481	23.5888	5.77203
ENSG00000004455	ENSG00000004455	AK2	4.97012	12.0924	12.7124	13.1864	13.3899	9.10196	15.0033	8.47212	3.16343	8.92095	15.7528	15.3506	9.71075	6.88636	9.53793	6.25404	9.14045	16.5775	8.94695	12.9486	6.43556	2.96317	8.15454	4.8867	13.8411	5.57
ENSG00000004468	ENSG00000004468	CD38	1.06553	2.05455	1.33172	0.573138	0.221486	2.04764	1.32492	0.437927	1.14526	1.02805	0.20926	0.390148	1.66509	0.548634	1.51087	0.500323	1.60236	0.594933	1.46852	1.27698	2.80083	0.869835	1.1698	2.13521	1.17152	0.38694
ENSG00000004478	ENSG00000004478	FKBP4	3.40971	2.55094	16.4111	9.52085	11.3361	8.1479	28.291	17.4415	6.87158	13.4599	25.3204	14.0939	15.9821	2.87783	8.86379	4.00259	3.36496	11.0202	1.02796	7.0234	4.13028	6.66873	6.75886	7.96597	5.47977	8.23225
ENSG00000004487	ENSG00000004487	KDM1A	6.90681	29.0424	11.9612	7.74002	5.86253	6.60103	5.14017	5.47795	10.078	13.6734	11.0769	7.28568	5.88413	11.7695	10.6709	3.0898	8.03505	8.66793	16.0927	21.7241	15.8082	5.55873	6.88355	4.67384	12.3401	9.2765
ENSG00000004534	ENSG00000004534	RBM6	177.181	72.3485	9.14415	44.6687	28.9709	48.0725	51.2878	129.433	200.041	34.3546	151.871	21.1266	59.0936	165.917	58.4035	162.634	171.166	9.92042	99.8602	78.5671	34.0212	163.671	73.8602	83.7158	55.6344	39.2646
ENSG00000004660	ENSG00000004660	CAMKK1	1.52735	4.64652	2.29132	2.19671	5.80088	4.15894	6.60547	4.22176	1.48589	1.42321	5.48308	2.66454	4.29325	4.27768	4.22818	2.63983	1.63641	2.88256	2.882	1.30252	5.02233	0.57989	1.33388	1.27617	7.25091	2.9811
ENSG00000004700	ENSG00000004700	RECQL	1.15748	1.77686	11.6623	11.8758	19.3204	5.74229	24.7435	4.49174	4.56095	8.8675	3.85327	6.40611	21.3401	2.04195	7.62562	2.13691	4.67484	11.8397	1.10419	15.3418	2.01131	5.1714	2.67457	2.25277	5.37355	3.42223
ENSG00000004766	ENSG00000004766	VPS50	1.91796	3.67335	5.11344	5.84704	14.9805	2.65119	7.63169	3.11197	2.61774	10.9302	12.0847	3.37028	9.01022	2.46671	3.32392	0.500323	1.60236	5.0341	3.74354	17.2648	1.80038	1.91996	2.72954	5.83076	10.2223	2.52132
ENSG00000004776	ENSG00000004776	HSPB6	3.3229	0.474308	26.3979	6.67494	224.52	65.1832	298.842	3.98081	2.12692	98.0167	52.807	97.4538	147.324	4.52231	28.4043	25.6751	9.45395	0.185525	0.950866	8.42809	1.48263	1.88464	4.28928	3.2016	32.2932	28.6429
ENSG00000004777	ENSG00000004777	ARHGAP33	0.426213	0.204075	0.17599	0.517437	0.463108	0.101849	0.701431	1.95403	0.490827	0.984872	7.89955	0.236872	0.46178	0.13704	0.100725	0.250162	0.160236	0.0371051	0.146852	3.49893	0.105905	0.57989	0.129978	0.574864	5.49654	0.283871
ENSG00000004779	ENSG00000004779	NDUFAB1	2.55728	0.612225	10.1634	8.38248	20.4371	6.21278	11.1255	7.38189	3.43579	5.94786	6.48705	10.6592	11.1305	6.16679	8.05799	15.2599	8.813	5.49155	1.46852	4.1885	2.96533	4.63912	4.28928	4.35254	3.20609	3.87956
ENSG00000004799	ENSG00000004799	PDK4	17.4748	7.04059	2.55185	0.672668	2.51689	10.083	3.31231	20.1916	28.468	9.94528	2.92963	1.42123	36.7354	4.65935	0.302175	5.00323	6.24922	0.408156	9.98592	1.609	10.5905	22.9056	21.5764	47.221	9.47889	40.4042
ENSG00000004838	ENSG00000004838	ZMYND10	0.213107	0.102038	0.0439975	0.0517437	0.0604054	0.101849	0.136389	0.361857	0.163609	0.135179	0.0523149	0.029609	0.191082	0.13704	0.100725	0.250162	0.160236	0.0371051	0.146852	0.0255397	0.105905	0.144972	0.129978	0.410617	0.108419	0.0946235
ENSG00000004846	ENSG00000004846	ABCB5	0.654905	2.61077	1.15331	0.753929	0.644324	1.19419	0.353929	0.723714	0.518807	0.41258	0.564757	1.1461	0.494668	0.822238	0.852714	0.250162	0.160236	1.02888	1.09166	0.281872	1.5902	0.434917	0.909847	0.415308	0.451016	0.909137
ENSG00000004848	ENSG00000004848	ARX	1.27864	1.32649	0.439975	0.310462	0.0805405	0.305546	0.0389684	0.217114	0.490827	0.63727	0.0523149	0.710616	0.0318469	1.23336	0.503625	0.250162	0.480709	0.333946	1.46852	1.88993	1.05905	0.144972	0.389934	0.328494	0.170372	0.756988
ENSG00000004864	ENSG00000004864	SLC25A13	1.06553	1.53056	4.97172	6.83017	6.96674	3.15731	5.06589	2.24351	2.12692	6.46924	7.3764	5.53688	6.67193	1.78152	4.029	1.25081	1.12165	19.9997	1.02796	7.58527	1.69447	2.31956	2.07965	4.51679	3.81014	4.06881
ENSG00000004866	ENSG00000004866	ST7	0.213107	0.510188	4.75173	4.48249	5.93901	3.15731	7.92707	26.3302	0.981654	10.8264	7.89955	4.08675	3.23007	2.74079	2.92099	10.0065	3.5252	5.04629	0.881111	16.09	1.05905	0.57989	1.55974	2.05309	6.52947	1.51398
ENSG00000004897	ENSG00000004897	CDC27	5.32767	4.09975	20.8108	19.8696	39.3228	14.0403	33.8226	13.3887	9.81653	17.5105	9.41669	13.9455	32.3705	19.6836	18.3319	8.00517	9.77442	23.808	5.43352	12.5611	6.46018	9.42321	10.7313	11.5794	7.34077	7.94838
ENSG00000004939	ENSG00000004939	SLC4A1	4.81365	9.24363	4.78211	1.63099	0.120811	3.15012	0.195098	1.71922	2.11357	0.290675	1.20322	3.35953	0.386382	2.94506	4.10446	1.53862	4.18223	4.67879	7.89219	0.204317	5.06044	2.31956	3.59062	1.49635	0.192265	2.93287
ENSG00000004948	ENSG00000004948	CALCR	0.426213	2.34686	0.131992	1.24185	0.161081	0.407395	0.0584525	0.217114	0.490827	0.308979	0.470834	0.710616	0.159235	0.13704	0.4029	0.250162	0.160236	0.593681	0.587407	1.3536	0.847236	0.57989	0.779869	0.328494	0.0464652	1.04086
ENSG00000004961	ENSG00000004961	HCCS	2.13107	1.53056	6.11565	4.55345	9.64472	3.66656	13.2297	1.95403	2.45413	2.80012	2.87732	4.11565	5.62098	1.09632	7.55437	1.50097	2.88425	14.3967	1.02796	1.27698	1.05905	2.75448	1.68972	2.95644	1.82763	1.98709
ENSG00000004975	ENSG00000004975	DVL2	1.49175	0.918338	2.32391	2.89765	4.51027	3.15731	3.8189	6.51343	1.30887	4.40296	13.9158	3.81956	3.3917	0.685198	1.10797	0.750485	2.08307	1.59552	0.881111	6.0529	0.847236	3.04442	1.81969	2.29946	5.93205	2.83871
ENSG00000005001	ENSG00000005001	PRSS22	0.213107	0.102038	0.35198	5.17437	0.281892	0.101849	0.214326	1.44743	0.818045	6.44995	16.6361	1.27319	1.17834	0.13704	0.705074	0.250162	0.160236	0.816311	0.146852	33.1506	1.05905	0.57989	0.259956	1.0676	3.02024	0.567741
ENSG00000005007	ENSG00000005007	UPF1	1.49175	1.53056	1.49592	3.98427	7.59094	1.42588	18.8801	12.5203	2.45413	9.38526	25.3204	4.26369	11.4968	1.09632	1.10797	2.25146	2.88425	2.56025	0.440555	11.4673	3.70666	3.76928	1.81969	5.66652	14.2184	2.17634
ENSG00000005020	ENSG00000005020	SKAP2	8.29881	5.8631	11.9613	12.2477	11.618	5.61042	7.23798	7.96086	7.52601	7.68587	3.45278	13.1188	10.4045	17.8034	9.24605	9.97624	12.0492	33.0152	4.33737	5.99565	5.74232	12.1549	6.85409	7.6047	2.19935	5.03334
ENSG00000005022	ENSG00000005022	SLC25A5	3.83592	7.55078	18.1265	13.5569	14.0744	9.87933	15.1977	9.48066	15.5428	9.48108	6.85325	10.2446	13.71	6.71494	16.6196	12.7582	7.85158	15.5099	14.9789	5.64426	9.84912	18.5565	19.496	17.0817	2.01268	16.5587
ENSG00000005059	ENSG00000005059	MCUB	1.49175	1.42853	2.81584	3.10462	4.69148	1.73143	4.69569	2.75011	3.43579	2.83875	3.19121	2.10224	4.88851	6.44086	3.52537	6.25404	6.08898	15.9181	1.90907	1.27698	1.48266	3.76928	2.33961	3.8598	1.09968	1.13548
ENSG00000005073	ENSG00000005073	HOXA11	1.27864	1.12241	1.14393	1.03487	13.9739	3.20063	12.0802	0.434229	0.327218	4.24847	2.72038	6.04024	11.9426	0.13704	1.00725	0.250162	0.160236	0.185525	1.61537	0.612951	1.05905	0.57989	1.1698	0.739111	1.84298	1.04086
ENSG00000005075	ENSG00000005075	POLR2J	0.852427	0.684989	7.92041	4.66704	8.52465	5.14349	8.33779	3.55191	1.91614	7.40112	4.62111	6.9033	5.56998	3.24495	4.69779	3.72005	4.84952	7.55498	1.39807	4.78354	1.07333	3.20708	4.41031	3.0709	2.38613	1.87729
ENSG00000005100	ENSG00000005100	DHX33	0.63932	2.14279	2.42437	3.93252	9.86621	3.63319	7.22863	4.63177	1.7997	6.3727	8.57964	4.67822	8.48721	3.28895	2.71957	2.25146	3.04449	1.26157	0.881111	6.02736	0.847236	3.04442	2.46958	3.61343	6.2539	2.17634
ENSG00000005102	ENSG00000005102	MEOX1	0.213107	0.510188	0.087995	0.155231	0.0201351	0.407395	0.0194842	0.0723714	0.490827	0.0386224	0.261575	0.088827	0.127388	0.13704	0.100725	0.250162	0.480709	0.14842	0.881111	0.0255397	0.211809	0.144972	0.129978	0.0821234	0.495628	0.283871
ENSG00000005108	ENSG00000005108	THSD7A	50.0801	55.6105	3.21182	1.81103	160.313	27.4992	52.5484	9.33591	100.783	19.6974	6.48705	22.5028	50.0123	0.685198	7.95727	0.250162	0.160236	1.00184	27.6081	4.77592	43.209	91.4776	17.0271	20.4487	14.3675	11.1656
ENSG00000005156	ENSG00000005156	LIG3	1.08652	10.275	5.23177	4.80608	8.42927	5.43551	9.39491	10.8205	6.46288	7.68533	9.37278	4.16859	6.86566	6.73145	7.8692	0.750485	1.28189	2.51879	3.45032	12.7474	4.9537	2.63092	4.3428	5.21432	10.9526	7.45069
ENSG00000005175	ENSG00000005175	RPAP3	3.83592	5.97939	6.81961	4.65694	6.66472	3.36101	5.16331	4.77651	7.19879	5.36852	2.40649	5.65532	5.5573	19.8708	5.43915	4.50291	1.12165	5.77211	2.05593	3.60109	3.59182	13.6274	2.72954	6.15926	1.82763	4.35268
ENSG00000005187	ENSG00000005187	ACSM3	0.512489	1.04546	0.131992	0.274645	0.1497	1.01544	0.353572	1.31202	0.654436	0.512863	0.20926	0.207263	0.951245	0.385602	0.412386	2.25146	1.44213	0.635379	1.66366	0.255397	0.106362	1.01481	0.785579	1.05249	1.75181	0.189247
ENSG00000005189	ENSG00000005189	REXO5	0.213107	0.40815	0.35198	0.103487	0.483243	0.305546	0.350715	0.434228	0.163609	0.231735	0.470834	0.207263	0.270699	0.548159	0.302175	0.375062	0.160236	0.482366	0.293704	0.510793	0.529523	0.144972	0.259956	0.164247	0.898326	0.378494
ENSG00000005194	ENSG00000005194	CIAPIN1	0.213107	1.12241	2.90383	1.55231	5.25526	2.13882	9.02119	2.82249	5.23549	3.80431	5.23149	3.02012	5.79614	1.3704	3.82755	1.25081	1.60236	3.04262	2.79018	4.21405	1.69447	3.18939	2.59956	2.87432	3.09768	2.27096
ENSG00000005206	ENSG00000005206	SPPL2B	0.426213	0.102038	0.984407	1.63811	2.15446	0.712941	3.48767	8.90168	0.654436	7.14515	29.8718	0.623431	2.70699	0.411119	0.705074	0.250162	0.160236	0.22263	0.146852	15.5237	0.847236	1.73967	0.519912	1.47822	15.2557	1.04086
ENSG00000005238	ENSG00000005238	FAM214B	1.27864	1.73464	2.02388	5.12262	7.12782	2.24067	9.33293	10.5662	2.29053	6.50788	11.4047	6.45475	5.06367	0.822238	2.61885	2.00129	2.72402	3.15393	1.02796	7.61081	1.58857	2.75448	2.59956	3.44918	5.96303	1.70322
ENSG00000005243	ENSG00000005243	COPZ2	1.27864	0.102038	8.05155	2.69067	27.7663	13.8514	22.0561	2.0264	1.14526	4.55745	6.01621	8.14247	18.8693	6.02975	4.23045	24.2657	5.44804	5.30603	0.146852	3.03922	0.423618	1.30475	1.94967	2.21733	4.55359	6.15053
ENSG00000005249	ENSG00000005249	PRKAR2B	1.70485	1.02038	2.90383	1.55231	6.16135	3.05546	3.58509	3.0396	7.03519	1.81525	0.156945	1.62849	6.95855	0.548159	2.31667	1.25081	10.5756	0.779206	3.6713	1.43022	1.58857	5.7989	3.63939	10.8403	0.913815	6.24515
ENSG00000005302	ENSG00000005302	MSL3	3.1966	0.816301	0.747957	1.6558	1.73162	0.81479	3.64354	4.12517	1.14526	3.01255	3.08658	0.710616	3.31573	2.60375	1.00725	1.25081	0.801182	1.22447	1.02796	7.63635	0.847236	2.6095	0.64989	2.29946	6.70647	1.04086
ENSG00000005339	ENSG00000005339	CREBBP	52.8948	14.6934	4.49605	9.15864	18.9732	19.0457	16.2879	36.3515	40.0842	17.2835	21.7484	13.6646	15.4006	69.5331	14.1152	53.2844	47.5902	5.42369	18.9714	23.6241	8.16909	24.5003	13.9077	19.4632	29.3926	12.2079
ENSG00000005379	ENSG00000005379	TSPOAP1	0.63932	1.02038	0.478	0.206975	0.463108	0.407395	0.331231	3.83568	0.654436	0.502092	2.30186	0.503353	1.21018	0.822238	0.705074	0.750485	0.640945	0.446857	1.03289	0.255397	1.70118	0.57989	0.779869	0.492741	9.23108	0.567741
ENSG00000005381	ENSG00000005381	MPO	0.213107	0.102038	0.131992	0.41395	0.0402702	0.101849	0.116905	0.0723714	0.163609	0.0193112	0.0523149	0.177654	0.0477704	0.13704	0.100725	0.250162	0.160236	0.519471	0.146852	0.0255397	0.105905	0.144972	0.259956	0.24637	0.0154884	0.0946235
ENSG00000005421	ENSG00000005421	PON1	0.213107	2.92444	0.353885	0.416048	0.0201351	0.101849	0.0194842	0.361857	0.327218	0.0387077	0.0523149	0.207263	0.0955408	0.411119	0.100725	0.750485	0.640945	0.223518	1.28204	0.0255397	0.847236	0.144972	0.519912	0.24637	0.0309768	0.567741
ENSG00000005436	ENSG00000005436	GCFC2	3.62281	2.95909	7.0396	4.34647	17.7984	6.92572	8.98027	9.54766	3.92661	6.19744	2.85561	3.28076	6.46913	4.45072	4.70747	2.75178	2.88425	3.03356	3.67129	5.9252	2.11809	2.6095	3.11947	4.27042	3.14414	4.63655
ENSG00000005448	ENSG00000005448	WDR54	0.852427	5.11748	5.18418	8.38871	4.65121	3.68434	3.78804	2.46063	0.532074	4.58804	16.8977	3.82765	2.43629	5.59369	2.51812	3.00194	3.19444	4.23808	4.21061	1.76224	3.45064	0.57989	1.57704	1.14973	1.96703	1.32473
ENSG00000005469	ENSG00000005469	CROT	1.11984	1.23625	1.93589	2.38021	7.5104	3.25916	3.97477	16.5007	6.38075	4.92436	1.67408	1.48045	7.53181	51.3899	4.12972	8.75566	2.08307	15.3918	3.81815	7.38096	2.4358	4.05923	2.85952	3.03857	9.02975	4.06881
ENSG00000005471	ENSG00000005471	ABCB4	0.63932	1.22445	0.439975	0.0517437	0.100676	0.305546	0.0389684	0.217114	1.30887	0.0193112	0.366204	0.207263	0.111464	0.13704	0.302175	0.250162	0.160236	0.779206	1.61537	0.0255397	1.05905	0.289945	0.909847	0.0821234	0.0309768	0.662365
ENSG00000005483	ENSG00000005483	KMT2E	212.386	61.733	19.3823	100.887	103.873	61.7586	58.1369	129.325	127.451	61.4911	27.1175	68.6401	45.9424	472.232	52.1754	219.643	136.843	37.0754	77.4256	24.9362	33.7836	179.285	63.5592	96.5309	21.5862	44.2292
ENSG00000005486	ENSG00000005486	RHBDD2	2.13107	0.918338	3.73979	2.69067	6.18149	4.1758	9.27447	4.77651	3.10857	3.26359	3.71436	5.95141	5.44583	1.91856	3.52537	1.75113	2.56378	5.34313	1.02796	1.43022	1.05905	4.2042	1.94967	2.71007	2.44717	2.27096
ENSG00000005513	ENSG00000005513	SOX8	0.213107	0.102038	0.131992	0.362206	0.0805405	0.101849	0.0974209	0.0723714	0.490827	0.0579337	0.156945	0.177654	0.207005	0.13704	0.100725	0.250162	0.160236	0.0742101	0.146852	0.0255397	0.635427	0.144972	0.129978	0.574864	0.232326	0.0946235
ENSG00000005700	ENSG00000005700	IBTK	4.26213	8.77759	10.5434	11.029	24.0414	8.53325	19.2698	11.5794	8.34406	15.7773	9.10279	7.79374	25.3258	20.8656	13.1091	9.25598	9.13347	11.6886	4.7762	15.1706	6.79877	7.68354	5.60093	9.69056	7.89908	7.36908
ENSG00000005801	ENSG00000005801	ZNF195	9.33064	33.8736	15.942	11.1127	13.2056	12.5397	13.0968	16.1725	5.4091	12.8844	10.1405	11.0406	17.7696	6.99133	10.1104	3.67151	7.34926	16.2823	23.7516	49.2691	23.4083	4.51508	10.5754	7.36542	15.6573	7.50525
ENSG00000005810	ENSG00000005810	MYCBP2	4.05628	5.5894	2.20438	3.81077	3.84751	3.57582	4.33198	5.67778	3.00927	3.33295	2.8691	2.99891	5.78797	4.14233	2.86546	1.52033	1.45143	3.43094	5.43996	7.78549	4.88304	4.59574	4.62285	3.79557	6.76977	2.52
ENSG00000005812	ENSG00000005812	FBXL3	10.3334	6.70131	17.7546	18.0737	56.068	15.1061	47.0203	18.6159	13.3829	16.6049	6.27873	13.4377	43.403	8.06267	20.1562	13.6162	7.79407	24.3724	4.71275	15.6017	5.80518	12.7182	12.186	10.3164	7.83595	8.63436
ENSG00000005844	ENSG00000005844	ITGAL	2.77891	13.9866	6.49019	3.06769	1.19038	4.0799	7.162	2.02994	4.41744	2.29397	12.187	3.17871	7.68144	2.61059	5.92019	0.76301	3.66609	4.93958	8.34292	1.19788	10.5621	2.15083	3.59839	3.18492	5.60442	5.21576
ENSG00000005882	ENSG00000005882	PDK2	0.63932	0.306113	0.959003	0.408664	1.2407	1.40057	1.27684	4.99363	0.981654	0.696965	3.5046	1.4155	1.53664	0.822238	0.20145	1.00065	0.801182	1.55841	0.293704	0.332015	0.741332	2.6095	0.389934	0.892093	2.02405	1.6086
ENSG00000005884	ENSG00000005884	ITGA3	2.38926	3.75826	2.96529	11.8541	12.6991	3.71766	17.4443	7.8408	1.14526	18.2198	61.6635	9.72055	13.5534	1.8916	4.56083	0.250162	1.92284	2.62664	1.38203	23.3693	4.47255	6.67144	1.1698	8.54237	15.8831	7.45278
ENSG00000005889	ENSG00000005889	ZFX	5.32767	3.2652	5.45569	7.70981	22.8531	4.68504	34.526	12.2859	5.72631	8.69813	1.98797	4.2164	23.5508	8.49646	3.6261	2.50162	4.16614	6.41917	2.93704	9.80724	2.4358	4.92906	4.41925	9.74417	8.7954	5.01505
ENSG00000005893	ENSG00000005893	LAMP2	9.71824	4.64285	37.1984	45.0665	90.9298	22.203	74.9324	27.6459	9.81654	42.0595	14.0204	28.5214	62.3383	4.45987	37.5314	17.5113	18.9079	38.3109	4.65013	22.5004	6.56608	9.19176	15.3374	16.5798	10.3981	16.058
ENSG00000005961	ENSG00000005961	ITGA2B	0.426213	1.63112	0.716984	0.370679	0.0604054	0.621136	0.116905	0.434228	0.327218	0.15449	0.313889	0.397474	0.987352	0.548159	0.578743	0.500323	12.0642	0.859036	1.02796	0.0255397	2.37942	0.434917	1.42976	1.62301	0.247814	2.48011
ENSG00000005981	ENSG00000005981	ASB4	0.213107	2.65298	0.219987	0.258719	0.0404049	0.305546	0.0389684	0.231824	0.818045	0.173801	0.575464	0.177654	0.159543	0.274079	0.20145	0.250162	0.160236	0.29684	1.46852	0.153238	2.11809	0.434917	1.1698	0.985481	0.216837	0.851612
ENSG00000006007	ENSG00000006007	GDE1	3.83592	1.22445	10.2074	14.8504	32.5385	9.26822	32.0942	5.93446	6.05353	15.8553	8.16102	16.1665	24.0443	2.46671	15.9145	8.5055	6.72993	3.19103	2.93704	6.71683	2.64761	5.21901	7.14879	6.15923	3.03572	9.0838
ENSG00000006015	ENSG00000006015	REX1BD	4.15614	9.32268	7.1003	3.86695	5.80074	9.03748	10.7163	5.48104	2.92227	4.16534	26.3041	7.23248	4.25679	7.33485	6.23077	3.75243	5.36404	4.20336	5.78098	6.71693	6.34047	2.00559	3.1418	2.18257	4.70847	4.75505
ENSG00000006016	ENSG00000006016	CRLF1	0.426213	0.306113	5.54368	4.50154	141.19	9.98118	220.038	0.86147	0.981654	15.7728	57.8836	55.5461	71.7136	0.13704	12.5906	0.750485	1.84674	0.593681	0.146852	11.5061	0.105905	0.144972	0.779869	0.574864	16.9943	2.13858
ENSG00000006025	ENSG00000006025	OSBPL7	0.213107	0.102038	0.0439975	0.362206	0.422837	0.101849	1.20802	0.5066	0.163609	1.79594	4.39445	0.29609	0.955408	0.411119	0.302175	0.250162	0.160236	0.0371051	0.293704	0.689571	0.105905	1.30475	0.259956	0.24637	4.36772	0.189247
ENSG00000006042	ENSG00000006042	TMEM98	1.92478	7.59066	7.91647	3.03962	42.8481	6.69274	17.4584	0.888729	1.90799	2.84388	4.77111	10.7043	21.654	4.49848	10.2024	7.25469	2.78199	2.8172	6.02368	2.21893	4.825	0.869835	3.80396	1.97456	2.15795	4.15312
ENSG00000006047	ENSG00000006047	YBX2	1.06553	0.40815	0.17599	0.155231	0.100676	0.305546	0.0194842	0.217114	0.327218	0.115867	0.261575	0.207263	0.0159235	0.13704	0.100725	0.250162	0.160236	0.445261	0.293704	0.536333	0.423618	0.144972	0.129978	0.24637	0.278791	0.189247
ENSG00000006062	ENSG00000006062	MAP3K14	0.426213	0.102038	0.17599	0.98313	0.593468	0.407395	1.37647	3.36547	1.7997	1.69193	2.39396	0.444135	1.97746	0.274079	2.8203	0.250162	0.320473	0.14842	0.440555	6.22785	0.317714	1.73967	0.129978	0.544865	4.34362	0.662365
ENSG00000006071	ENSG00000006071	ABCC8	1.27864	4.18354	0.842594	0.362206	0.0805405	1.36776	0.0584525	0.5066	0.327218	0.30898	0.261575	0.651832	0.161844	1.78152	0.503625	0.250162	0.480709	0.704996	1.90907	0.383095	2.4358	0.144972	1.81969	0.422201	0.247814	0.756988
ENSG00000006118	ENSG00000006118	TMEM132A	0.426213	1.02038	0.79549	3.10462	2.61757	0.305546	15.6268	1.30269	0.327218	5.4188	19.163	3.33367	5.85173	0.685198	2.38659	0.500323	3.68544	0.408156	0.884862	9.1432	1.58857	1.30475	2.07965	3.20281	5.11117	1.98709
ENSG00000006125	ENSG00000006125	AP2B1	6.60631	3.87743	19.9738	22.7155	43.8547	20.1631	47.7165	16.0656	12.2707	19.9678	27.413	19.6011	33.6461	10.1409	19.037	9.25598	8.49253	25.6022	2.64333	19.1293	8.26055	11.4321	8.96849	12.647	10.2378	11.071
ENSG00000006194	ENSG00000006194	ZNF263	0.213107	0.802384	3.58022	3.87078	8.34641	0.846395	10.3947	4.28035	1.19283	4.46444	8.47502	6.6055	6.07346	2.05541	2.77357	2.54629	1.90371	1.59183	1.02796	4.16424	0.871593	1.78265	1.53758	3.32942	4.60595	1.62292
ENSG00000006210	ENSG00000006210	CX3CL1	0.213107	2.30647	1.23663	0.521129	0.120811	2.21653	0.292263	0.723714	0.981654	0.387118	1.88334	0.873909	0.79771	1.77475	1.67563	0.250162	0.837827	1.23312	1.90907	0.128808	1.55913	0.289945	1.03136	0.497783	1.08012	0.695018
ENSG00000006282	ENSG00000006282	SPATA20	0.213107	0.102038	0.35198	1.34534	6.34256	1.93513	4.65672	5.26828	0.327218	3.77621	25.0588	1.27319	4.6093	0.411119	1.30942	0.750485	0.640945	0.14842	0.293704	5.66981	0.529523	1.15978	0.129978	0.656987	7.17112	0.189247
ENSG00000006283	ENSG00000006283	CACNA1G	0.213107	0.102038	0.395977	0.155231	1.02079	0.611093	2.08141	0.0723714	0.163609	0.205004	0.261575	0.310396	1.38733	0.13704	0.20145	0.250162	0.160236	0.14842	0.146852	0.0255397	0.317714	0.144972	0.519912	0.0821234	0.913815	0.0946235
ENSG00000006327	ENSG00000006327	TNFRSF12A	2.13107	0.714263	4.79573	16.9719	14.0543	2.34252	34.3508	15.5598	2.78135	11.8957	25.3203	19.157	4.49042	1.91856	8.56162	7.00453	16.8248	8.83099	2.49648	21.9385	1.05905	1.5947	3.89934	4.43467	9.06072	3.31182
ENSG00000006377	ENSG00000006377	DLX6	1.49175	2.24483	3.62295	1.60143	0.882236	2.24067	0.116905	0.651342	1.7997	1.77712	4.90375	1.04258	0.425635	0.685198	1.51087	0.250162	1.44213	0.742101	1.83037	2.2893	2.01219	1.88464	2.59956	1.80672	1.04642	1.88749
ENSG00000006432	ENSG00000006432	MAP3K9	10.6381	19.567	10.26	6.04602	0.771219	4.30959	0.918967	8.36161	8.18629	1.56421	1.83589	4.43052	1.60861	6.14353	7.8448	4.25275	7.18618	7.66042	11.4148	5.97628	10.7628	4.67664	8.0234	4.06331	5.44434	5.53388
ENSG00000006451	ENSG00000006451	RALA	8.09806	5.91818	18.787	31.4584	44.4378	26.5635	63.031	12.5926	13.8449	15.9313	19.3565	24.1888	21.3372	28.0931	20.9508	26.0168	15.8634	25.7509	5.43352	10.2669	5.50703	8.84332	7.79868	11.99	5.11117	8.98923
ENSG00000006453	ENSG00000006453	BAIAP2L1	1.27864	1.02038	11.1578	13.2058	5.64573	2.61093	3.83006	21.4277	3.10857	26.7922	44.6251	5.42947	4.5027	1.23336	12.1525	1.25081	1.44213	11.7637	1.52153	103.486	4.7657	2.02961	2.72954	6.73681	24.4696	2.92072
ENSG00000006459	ENSG00000006459	KDM7A	31.7529	29.1827	4.70773	19.8178	7.752	6.72202	18.7827	17.3691	43.8473	5.85129	4.60371	7.96482	11.019	51.2528	4.8348	26.5171	14.7417	17.1055	25.4054	6.89571	11.5436	52.7699	13.3877	18.8063	5.21959	10.2193
ENSG00000006468	ENSG00000006468	ETV1	1.91796	3.36724	0.52797	0.827899	0.140946	1.01849	0.253294	1.5198	0.654436	0.270357	0.366204	0.710616	0.843944	1.50744	0.302175	1.00065	0.320473	0.890521	1.90907	0.280936	1.05905	1.5947	2.85952	2.62795	0.278791	1.04086
ENSG00000006530	ENSG00000006530	AGK	2.69418	6.64328	4.20913	3.06166	5.85462	2.98365	4.69517	4.1669	1.73789	4.78377	2.0403	2.76593	5.48982	2.94533	3.40148	1.00065	1.8886	3.39832	3.78995	6.39927	4.20919	2.36566	3.00388	2.92146	5.55032	2.93253
ENSG00000006534	ENSG00000006534	ALDH3B1	2.13107	1.75794	3.83074	6.16353	19.8398	11.9086	16.4642	7.94228	1.30887	18.0735	14.7789	9.76162	10.5294	8.10511	4.55448	6.00388	4.64685	5.00937	1.93812	14.3271	5.27414	2.31956	1.94967	3.66085	9.96079	4.47929
ENSG00000006555	ENSG00000006555	TTC22	1.27864	2.4752	1.12564	0.517437	0.0805405	0.591723	0.175358	2.24351	0.490827	0.424847	0.261575	0.744554	0.901084	2.08111	1.00725	0.500323	0.480709	1.35372	1.02796	0.229857	1.16495	0.144972	0.682454	0.328494	2.21484	0.318105
ENSG00000006576	ENSG00000006576	PHTF2	3.28103	4.59169	8.00754	6.93366	14.2154	6.82387	10.6189	4.70414	5.07188	6.93272	2.92963	4.44123	8.18465	3.97415	4.23045	3.75242	3.68544	4.60103	4.84611	4.4439	3.28304	4.78409	5.36466	3.03857	3.28354	5.10967
ENSG00000006606	ENSG00000006606	CCL26	0.213107	0.102038	0.087995	0.0517437	0.161081	0.305546	0.331231	0.0723714	0.163609	0.0386224	0.0523149	0.118436	0.493627	0.13704	0.100725	0.250162	0.480709	0.0371051	0.146852	0.0255397	0.105905	0.144972	0.129978	0.328494	0.0154884	0.0946235
ENSG00000006607	ENSG00000006607	FARP2	2.38865	4.03551	2.6509	3.40504	5.81241	1.56001	7.67006	8.52097	1.97061	4.86258	4.80163	3.63412	7.38794	4.72267	1.61881	2.75178	3.36496	2.8124	2.53524	5.55554	4.10411	4.63912	2.08279	5.5926	8.51211	3.01959
ENSG00000006625	ENSG00000006625	GGCT	2.13107	2.85705	3.69579	3.88078	5.51626	2.13882	4.42608	3.98043	3.92662	2.62657	0.941669	3.67151	6.06528	4.65935	3.20079	7.00452	3.68544	3.33946	1.32167	2.72703	0.614849	3.20774	3.50941	5.09165	1.79937	2.74408
ENSG00000006634	ENSG00000006634	DBF4	1.70485	2.05112	2.02249	3.05288	2.85919	1.62958	2.06533	2.38826	1.96331	3.08807	1.83102	2.52816	2.38852	2.87783	1.71232	1.75113	1.28782	2.11499	0.881111	1.80842	0.953141	2.02961	0.909847	0.656987	0.96028	1.41935
ENSG00000006638	ENSG00000006638	TBXA2R	3.03176	11.9229	5.35465	2.89526	8.48631	5.37767	9.26543	2.21568	1.53631	2.10062	4.05414	4.88466	2.88821	6.79245	7.31469	3.48071	5.4801	5.26922	9.72856	0.542034	10.6561	1.13311	3.48256	1.75001	1.88234	3.89857
ENSG00000006652	ENSG00000006652	IFRD1	1.49175	3.16316	8.04146	9.67296	19.8266	9.87933	30.3721	19.2508	4.90827	25.2646	35.3647	7.34009	17.8739	1.3704	4.33117	0.500323	3.63055	14.162	1.76222	35.7954	2.64761	2.31956	3.50483	4.98211	10.0963	3.15344
ENSG00000006659	ENSG00000006659	LGALS14	9.16359	13.469	0.835952	0.0517437	0.644324	0.203698	0.954725	2.60537	56.7724	4.69262	1.67408	0.177654	0.812097	0.274079	1.71232	0.250162	0.320473	0.0742101	18.5033	0.536333	15.9916	10.8729	85.1356	11.7437	0.356233	4.25806
ENSG00000006695	ENSG00000006695	COX10	2.13107	3.11559	3.96327	1.71264	2.73951	1.62958	3.58708	2.60189	2.29053	3.02455	3.81899	3.78817	2.48404	2.32967	1.71327	0.750485	2.40355	3.43992	1.9122	4.54606	2.11809	2.42285	2.71298	1.31397	2.8918	2.79989
ENSG00000006704	ENSG00000006704	GTF2IRD1	0.792303	2.4297	1.89778	2.86514	7.95264	1.93958	12.0342	4.23552	0.981654	6.26636	11.9278	3.50234	5.0036	2.13244	2.66946	0.500323	2.24331	1.80156	0.889842	5.53279	2.54171	0.434917	1.05216	2.84238	5.21958	2.32207
ENSG00000006712	ENSG00000006712	PAF1	24.0811	3.87743	7.34758	8.1755	8.07418	13.3422	21.7833	12.2308	18.6514	6.1796	13.6019	7.71486	10.8917	4.52231	7.45364	8.75566	9.77442	8.53417	6.16777	3.57555	2.96533	8.84332	11.958	5.74864	3.94954	6.33978
ENSG00000006715	ENSG00000006715	VPS41	10.5851	5.68894	11.4452	14.6431	28.7731	12.1937	25.2514	15.8842	8.67127	14.7496	44.2584	15.1322	23.1	17.6781	15.3277	7.04097	8.1193	22.7595	6.31871	14.5518	4.99575	8.98829	6.83836	9.79227	9.95033	6.81289
ENSG00000006740	ENSG00000006740	ARHGAP44	1.78609	3.06113	1.02774	0.741683	0.724823	1.62958	0.584525	1.80929	1.30887	0.965561	0.837039	0.897469	0.621015	0.685198	1.41812	0.250162	0.480709	0.448176	1.34374	2.32411	1.80038	2.02961	1.55974	3.15592	1.09968	1.95782
ENSG00000006744	ENSG00000006744	ELAC2	2.55728	2.75501	2.04921	3.21362	7.06742	2.57822	10.1965	7.88849	2.45413	7.71035	12.6783	3.81161	9.49908	1.82244	4.46115	2.50162	2.72402	2.87598	1.32605	11.1353	2.224	3.33437	2.46958	3.66872	7.89707	2.17634
ENSG00000006747	ENSG00000006747	SCIN	7.03568	7.67545	2.24433	4.65553	2.07564	2.15113	1.30726	4.31284	17.6344	8.31468	2.56091	3.53901	3.98357	2.8135	7.145	1.77166	0.667391	2.23771	9.71947	20.5117	11.4402	8.42916	7.74957	14.0028	3.31309	7.3188
ENSG00000006756	ENSG00000006756	ARSD	2.55728	4.27612	3.54496	7.70899	27.1864	3.31041	12.0967	27.7182	0.654436	12.4157	4.81297	7.15719	11.8305	6.14598	3.75563	5.75372	1.44213	2.9684	2.41015	15.2983	3.07136	3.33437	3.08052	4.01496	10.7717	5.1256
ENSG00000006757	ENSG00000006757	PNPLA4	0.213107	0.510188	3.88069	0.986024	6.06067	4.00601	4.48136	2.48307	2.3169	1.31316	0.784724	1.59878	4.66557	1.39226	2.92102	4.98835	0.98156	2.70773	0.734259	0.980321	0.317714	0.761894	1.94967	1.42194	1.45803	1.94199
ENSG00000006831	ENSG00000006831	ADIPOR2	1.70485	0.612225	8.93149	9.67607	22.5111	8.24975	24.9203	6.5858	3.43579	15.4297	23.0709	10.0374	16.7515	1.64448	5.84205	2.00129	6.40945	8.27443	0.440555	26.74	1.48266	2.31956	1.68972	6.81624	7.18661	3.31182
ENSG00000006837	ENSG00000006837	CDKL3	0.63932	0.401001	0.679806	0.686477	1.82329	1.49417	0.851869	0.944799	1.79928	0.702102	0.532019	1.31708	0.992391	10.0253	0.880787	6.23678	0.320473	0.88995	0.146852	1.05347	0.800919	0.89551	0.64989	1.13714	0.952347	0.6799
ENSG00000007047	ENSG00000007047	MARK4	1.06553	1.7443	1.37486	2.20071	3.92634	3.36101	5.57271	4.77651	0.818045	3.12842	3.40047	2.78325	3.8694	3.42599	2.4174	3.50226	1.12703	2.63446	0.734259	1.25144	0.953141	1.15978	0.259956	1.3961	3.90307	1.6719
ENSG00000007062	ENSG00000007062	PROM1	0.852427	2.75501	0.395977	0.465693	0.161081	0.407395	0.0389684	0.578971	0.490827	0.926938	0.0523149	0.769834	1.99043	0.13704	0.302175	0.750485	0.801182	0.816311	1.32167	0.076619	0.847236	1.88464	1.03982	1.72459	1.79665	2.36559
ENSG00000007080	ENSG00000007080	CCDC124	2.34417	1.32649	8.37136	6.8226	6.64458	5.09244	10.5799	4.0528	2.61774	5.36851	9.41668	6.48436	5.71653	4.78283	5.20973	9.00582	4.00591	11.3853	1.76222	2.80936	1.4909	3.18939	3.48959	3.77768	1.93605	3.78494
ENSG00000007129	ENSG00000007129	CEACAM21	0.213107	0.102038	0.0439975	0.103487	0.0805405	0.101849	0.389684	0.0723714	0.981654	0.115867	0.0523149	0.148045	0.127388	0.13704	0.100725	0.250162	0.160236	0.259735	0.146852	0.127698	0.529523	0.724862	0.129978	0.0821234	0.154884	0.0946235
ENSG00000007168	ENSG00000007168	PAFAH1B1	6.97705	26.1758	8.93542	23.1891	8.80673	10.5498	12.1139	13.7576	6.85501	11.4803	28.3438	9.18786	10.3038	9.6635	10.4179	3.34106	6.15762	12.3431	14.0808	22.186	16.8028	4.18152	7.09113	5.36022	13.9485	10.288
ENSG00000007171	ENSG00000007171	NOS2	0.426213	0.306113	0.219987	0.0517437	0.0201351	0.101849	0.194842	0.434228	0.490827	0.0386224	0.627779	0.118436	0.0955408	0.13704	0.4029	0.250162	0.160236	0.0371051	0.146852	0.0255397	0.529523	0.724862	0.129978	0.0821234	1.28554	0.851612
ENSG00000007174	ENSG00000007174	DNAH9	0.213107	0.423704	0.407168	0.435381	0.140946	0.419458	0.253294	0.434228	0.163609	0.0626598	0.0523149	0.313869	0.207829	0.548159	1.43483	0.750485	0.160236	0.14842	0.808592	0.168725	0.529523	0.434917	0.259956	0.54091	0.248636	0.189247
ENSG00000007202	ENSG00000007202	KIAA0100	2.17519	1.12241	4.13121	8.6611	18.5286	4.27765	28.6871	16.4826	6.54436	11.8255	17.299	7.42264	22.9467	0.822238	6.44639	2.00129	3.68544	2.56059	1.61537	18.8226	3.07123	5.36398	7.1488	8.29447	22.1539	7.38064
ENSG00000007237	ENSG00000007237	GAS7	4.26213	3.59272	3.78536	4.3868	4.17158	3.41289	7.02754	4.064	7.38885	4.08032	3.55741	4.10276	6.45884	5.21034	8.23006	15.2599	14.125	7.04157	4.6487	14.2256	5.73432	7.30891	6.23895	8.06035	4.65113	3.70187
ENSG00000007255	ENSG00000007255	TRAPPC6A	0.213107	0.102038	1.93589	0.517437	1.87257	1.52773	1.40286	1.66454	0.327218	1.42903	1.56945	1.21397	0.971331	0.274079	0.805799	0.750485	0.801182	0.964732	0.440555	1.66008	0.317714	0.724862	1.29978	0.656987	0.542094	0.662365
ENSG00000007264	ENSG00000007264	MATK	0.213107	0.714263	0.35198	0.233184	0.624189	0.725056	1.77306	0.0723714	0.163609	0.540714	1.62176	0.655984	1.06687	0.959278	0.100725	0.250162	1.12165	0.371051	0.587407	0.127698	1.05905	0.144972	0.129978	0.24637	1.45591	0.662365
ENSG00000007312	ENSG00000007312	CD79B	0.213107	0.102038	0.307982	0.0517437	0.503378	0.101849	0.638718	0.289486	0.163609	0.115867	0.470834	0.355308	0.955408	0.13704	0.302175	0.250162	0.160236	0.0371051	0.146852	0.0255397	0.105905	0.144972	0.129978	0.24637	0.278791	0.567741
ENSG00000007314	ENSG00000007314	SCN4A	0.213107	0.102038	0.0439975	0.0517437	0.0604054	0.407395	0.214326	0.0723714	0.327218	0.0772449	0.20926	0.118436	0.222929	0.13704	0.100725	0.250162	0.160236	0.0371051	0.146852	0.0255397	0.105905	0.144972	0.129978	0.0821234	0.154884	0.189247
ENSG00000007341	ENSG00000007341	ST7L	0.63932	2.12352	1.21892	1.4626	3.27271	2.07848	2.91081	3.24604	0.683325	1.91034	2.75265	1.1039	3.81774	1.7139	2.67254	1.00065	0.480709	1.75413	0.94808	5.10317	1.44033	0.881646	0.969813	1.80306	2.93704	1.21752
ENSG00000007350	ENSG00000007350	TKTL1	0.213107	0.102038	0.131992	0.103487	0.0201351	0.101849	0.0194842	0.0723714	0.163609	0.0193112	0.0523149	0.207263	0.350316	0.13704	0.100725	0.250162	0.160236	2.63446	0.146852	0.0255397	0.105905	0.144972	0.129978	0.410617	0.0154884	0.0946235
ENSG00000007372	ENSG00000007372	PAX6	1.06052	3.57131	0.87995	0.620925	0.0604054	0.712941	0.0194842	0.217114	0.163609	0.115867	0.10463	0.621789	0.111464	1.91856	0.705074	0.250162	0.961418	1.22447	2.20278	0.127706	2.96533	0.57989	1.29978	1.34206	0.399604	1.13548
ENSG00000007376	ENSG00000007376	RPUSD1	0.63932	0.306113	0.131992	0.258719	1.02689	0.712941	1.63667	1.15794	0.163609	1.69939	2.87732	1.27319	0.796173	0.13704	0.60435	0.250162	0.640945	0.333946	0.146852	1.81332	0.211809	0.434917	0.389934	0.821234	1.57982	0.567741
ENSG00000007384	ENSG00000007384	RHBDF1	0.426213	0.204075	0.87995	5.17437	4.36932	0.407395	11.9243	10.2044	0.490827	12.0695	27.4653	2.16146	5.06366	0.13704	0.705074	0.500323	0.160236	1.11315	0.146852	30.3411	0.529523	3.04442	0.519912	2.7922	19.8561	1.41935
ENSG00000007392	ENSG00000007392	LUC7L	7.66028	6.57278	4.09936	14.7	11.3159	2.82137	20.6644	19.9021	4.55159	22.9969	50.5798	5.22864	15.0491	2.27738	2.78559	2.78913	3.5252	3.03584	3.49907	51.4088	5.08621	4.49415	4.76881	8.47928	25.5085	5.33237
ENSG00000007402	ENSG00000007402	CACNA2D2	0.213107	0.102038	0.0439975	0.103487	0.281892	0.305546	0.155873	0.796085	0.163609	0.48278	0.470834	0.088827	0.143311	0.274079	0.20145	0.250162	0.160236	0.0834828	0.146852	1.07267	0.211809	0.144972	0.129978	0.24637	0.921877	0.283871
ENSG00000007516	ENSG00000007516	BAIAP3	0.213107	0.102038	0.0439975	0.103487	0.0604141	0.101849	0.709749	0.361857	0.163609	0.511563	10.5539	0.210832	0.371886	0.13704	0.100725	0.250162	0.160236	0.0371051	0.146852	1.28851	0.215079	0.601162	0.129978	0.583224	1.0368	0.190706
ENSG00000007520	ENSG00000007520	TSR3	0.852427	0.306113	4.57574	2.8459	6.94661	5.29614	8.29194	4.34228	4.09022	3.36999	3.62342	6.62885	5.10579	2.32967	2.61885	4.50291	3.20473	3.97024	0.881111	0.83128	1.16168	3.31309	3.24945	2.70171	0.899252	3.59423
ENSG00000007541	ENSG00000007541	PIGQ	0.63932	2.57866	1.09651	1.56203	2.45966	1.67124	4.83014	2.79432	0.163609	3.39585	9.99214	2.38931	1.99772	1.05202	1.31597	2.24549	0.702846	1.06403	1.45364	5.31225	1.99015	0.289945	0.389934	0.910565	6.26138	0.851612
ENSG00000007545	ENSG00000007545	CRAMP1	1.06553	0.714263	0.282486	2.44324	4.58633	1.15897	8.01646	7.26955	0.818045	7.96559	10.4889	1.44018	7.63456	1.91856	1.12608	2.25145	0.961418	0.373812	0.371042	15.0996	0.74855	3.2119	0.389934	3.35817	18.0355	0.693331
ENSG00000007866	ENSG00000007866	TEAD3	3.40971	1.42853	2.15588	3.98426	6.10094	1.32403	9.64467	19.9021	3.43579	15.1207	27.3084	4.44135	5.09551	1.50744	3.72682	1.00065	1.60236	2.37472	1.90907	31.6949	3.38895	7.3936	4.28928	9.03359	23.4957	6.81289
ENSG00000007908	ENSG00000007908	SELE	0.213107	0.102038	0.483972	0.41395	0.0805405	0.101849	0.409168	0.0723714	0.163609	0.0965561	0.0523149	0.059218	1.05095	0.13704	0.302175	0.250162	0.160236	0.111315	0.146852	0.0255397	0.105905	0.144972	0.129978	0.328494	0.0154884	0.189247
ENSG00000007923	ENSG00000007923	DNAJC11	2.13107	3.2652	2.50285	2.74494	2.22091	2.20206	3.89291	3.14312	1.15826	4.31672	6.36555	2.06749	3.0842	1.09632	1.70782	1.00065	3.57263	2.10476	2.434	9.00107	3.32465	1.88464	2.09323	2.97964	7.12962	1.6086
ENSG00000007944	ENSG00000007944	MYLIP	10.6553	8.6732	10.9114	17.5928	33.7263	9.16639	14.1846	12.1584	18.3242	56.7552	121.004	33.2209	13.535	2.0556	6.24495	1.75113	0.961418	4.08156	3.965	105.228	9.63732	27.3998	15.9873	24.8013	18.3692	17.8838
ENSG00000007952	ENSG00000007952	NOX1	0.213107	0.102038	0.0439975	0.155231	0.140946	0.203698	0.0779367	0.0723714	0.163609	0.0579337	0.0523149	0.088827	0.207005	0.274079	0.4029	0.250162	0.160236	0.0371051	0.293704	0.0255397	0.105905	0.144972	0.389934	0.164247	0.0464652	0.0946235
ENSG00000007968	ENSG00000007968	E2F2	3.16269	9.9979	5.40439	3.6138	0.362432	1.93611	0.176521	0.598795	2.19558	0.277232	0.587141	2.64833	0.562649	4.5379	2.65016	1.02843	1.28698	3.78932	7.02899	1.7367	9.06068	0.724862	2.87664	1.34497	0.465584	3.40395
ENSG00000008018	ENSG00000008018	PSMB1	7.45874	7.85689	37.4416	26.2858	69.4842	16.805	45.613	17.3692	17.5062	29.3533	48.8623	29.3722	37.7543	6.85198	24.3754	12.5081	8.813	25.7138	11.895	22.7558	7.41332	14.6422	17.0271	14.5358	11.3839	10.314
ENSG00000008056	ENSG00000008056	SYN1	0.213107	0.102038	0.131992	0.569181	0.362432	0.407395	1.50028	0.361857	0.163609	0.463469	0.575464	0.532962	0.350311	0.274079	0.60435	0.750485	5.44804	0.593681	0.734259	0.076619	0.105905	0.144972	0.389934	0.492741	0.247814	0.283871
ENSG00000008083	ENSG00000008083	JARID2	2.13107	3.97946	2.06788	16.0406	10.128	4.07395	8.20284	9.04644	3.76301	12.9578	16.8977	7.81677	5.28659	3.70007	3.2232	1.50097	1.7626	3.85892	3.23074	34.7592	4.6598	3.33437	3.37943	6.65199	9.83513	3.02795
ENSG00000008086	ENSG00000008086	CDKL5	10.5575	33.7804	11.3007	6.04482	3.77971	7.88791	3.35043	12.6872	7.77527	3.32764	4.12877	6.92273	4.60428	22.2006	6.14287	10.3127	5.41482	14.6603	23.214	5.54338	17.4028	4.55064	12.9081	5.92177	8.01237	10.5341
ENSG00000008118	ENSG00000008118	CAMK1G	0.63932	0.102038	0.0439975	0.620925	0.0805405	0.203698	0.0779367	3.61857	0.327218	0.15449	0.523149	0.177654	0.175158	1.23336	0.100725	0.500323	0.320473	0.630786	0.146852	0.0255397	0.211809	0.144972	0.129978	0.0821234	0.758931	0.0946235
ENSG00000008128	ENSG00000008128	CDK11A	349.526	67.966	3.99402	16.9859	3.47572	59.8153	11.553	110.15	268.41	11.6729	22.9298	8.56894	10.5839	87.9099	30.9262	92.7861	135.451	2.78861	40.3375	12.2387	23.135	227.835	87.4524	62.8895	9.96868	59.222
ENSG00000008130	ENSG00000008130	NADK	1.91796	1.53056	4.44375	6.57145	10.9132	7.53681	20.5557	5.42785	4.09022	6.58513	18.4672	12.5838	15.6528	2.32967	3.72682	2.00129	5.44804	11.6941	1.61537	8.88778	2.3299	7.97348	4.93917	5.58439	11.4149	4.25806
ENSG00000008196	ENSG00000008196	TFAP2B	0.426213	2.95909	0.571967	0.310462	0.0201351	0.712942	0.0194842	0.868457	0.818045	0.0193112	0.0523149	0.414526	0.0477704	0.411119	0.805799	0.250162	0.961418	1.22447	2.79018	0.0255397	1.27085	0.57989	2.33961	0.574864	0.278791	1.51398
ENSG00000008197	ENSG00000008197	TFAP2D	0.426213	1.6326	0.087995	0.103487	0.0201351	0.101849	0.0194842	0.144743	0.163609	0.0386224	0.0523149	0.118436	0.0159235	0.13704	0.100725	0.250162	0.160236	0.29684	1.32167	0.0255397	0.953141	0.144972	0.389934	0.164247	0.0154884	0.189247
ENSG00000008226	ENSG00000008226	DLEC1	0.425893	0.102101	0.0895372	0.0858881	1.37185	0.308808	1.48855	0.811705	0.163609	0.514084	3.67583	0.0888326	3.30947	0.13704	0.758137	0.250162	0.160236	0.0371051	0.146852	0.50945	0.211809	0.289948	0.129978	0.176338	6.84351	0.0946235
ENSG00000008256	ENSG00000008256	CYTH3	7.03252	4.48965	1.58391	4.39821	6.58419	1.12034	6.35184	5.93445	13.2523	8.59348	6.01622	2.51676	5.25474	1.3704	3.42465	0.250162	1.44213	0.556576	4.11185	18.3375	3.17714	6.52376	5.06915	9.4442	6.07144	8.70537
ENSG00000008277	ENSG00000008277	ADAM22	0.213107	2.34686	0.307982	0.465693	0.382567	0.916639	0.389684	0.217114	0.327218	0.48278	0.20926	1.00671	0.557321	0.411119	0.20145	0.250162	0.160236	0.667891	1.17481	0.280936	0.741332	0.144972	0.64989	0.164247	0.77442	0.851612
ENSG00000008282	ENSG00000008282	SYPL1	5.32767	2.4489	20.6788	16.4027	52.8554	6.60208	38.2869	15.994	9.81654	15.758	6.95788	12.495	28.4073	7.40014	19.3392	17.2612	11.6973	22.968	3.965	5.79751	3.41812	6.08884	12.3479	12.3185	2.75693	7.75913
ENSG00000008283	ENSG00000008283	CYB561	0.213107	1.54025	3.06279	2.24277	10.5483	3.60157	20.1614	14.5274	0.857367	6.05528	8.46707	6.31745	12.9448	5.26359	4.05955	7.50485	3.97985	3.53005	1.05078	6.12951	1.62759	1.69151	2.41488	3.25307	8.13358	2.04918
ENSG00000008294	ENSG00000008294	SPAG9	76.5476	32.0019	24.5201	35.4853	45.2638	44.4502	72.6759	53.451	73.6311	37.3545	30.9705	23.9947	49.7708	150.88	38.4182	70.7232	94.5338	84.3379	47.9407	39.7412	14.6324	38.6951	23.3032	28.6259	36.9041	20.6949
ENSG00000008300	ENSG00000008300	CELSR3	0.213107	0.102038	0.087995	0.620925	0.583919	0.101849	1.63667	0.651343	0.163609	1.08143	2.35417	0.207263	0.732479	0.13704	0.100725	0.750485	0.320473	0.0742101	0.146852	3.37124	0.211809	0.144972	0.259956	0.492741	2.35423	0.0946235
ENSG00000008311	ENSG00000008311	AASS	0.213107	1.5376	1.02881	3.27343	16.8754	0.81479	10.5604	2.89486	0.163609	17.3438	14.3343	2.36872	16.5132	0.685198	0.909487	0.500323	0.640945	0.853813	1.17481	8.1727	0.851679	0.57989	0.919961	3.03857	10.718	1.6086
ENSG00000008323	ENSG00000008323	PLEKHG6	1.27864	2.55094	1.6719	7.60633	2.91959	1.32403	1.50028	23.7378	5.07188	12.3592	18.4672	3.13855	1.67196	4.52231	5.5301	5.75372	0.801182	0.838603	0.734259	27.6594	3.81256	3.47934	3.37943	5.42014	8.64253	2.55484
ENSG00000008324	ENSG00000008324	SS18L2	1.70485	0.93294	4.92772	2.53544	7.40974	4.48135	6.06095	2.17114	1.47248	3.72707	4.9176	5.03597	5.87577	3.42599	3.2232	2.25146	4.16615	2.56478	1.02796	1.83031	1.27586	1.5947	2.07965	2.29274	1.66441	1.70322
ENSG00000008382	ENSG00000008382	MPND	0.63932	0.816301	1.18793	0.776156	1.32774	0.81479	1.61613	1.44743	0.981654	0.560025	2.14866	0.88827	1.36712	0.274079	0.990462	0.750485	0.320473	0.816311	0.440555	0.612952	0.317714	0.289945	0.64989	0.410617	0.727954	0.283871
ENSG00000008394	ENSG00000008394	MGST1	2.641	3.02619	53.1817	20.1811	125.037	35.8573	64.1605	5.42786	3.5994	25.7888	12.1894	48.2959	93.5035	4.65935	32.5341	7.75501	4.32638	7.41102	1.02796	5.18455	1.4181	0.289945	2.46973	0.824408	15.0934	1.41714
ENSG00000008405	ENSG00000008405	CRY1	0.426213	3.16316	4.61974	6.05401	4.42972	1.42588	9.29395	4.48703	3.43579	7.12584	2.61575	2.01341	6.44902	2.19263	3.82755	1.00065	3.20473	7.68075	2.34963	17.9288	2.54171	3.76928	4.41926	3.61343	4.49163	3.40645
ENSG00000008438	ENSG00000008438	PGLYRP1	0.213107	0.102038	0.131992	0.517437	0.0201351	0.101849	0.0194842	0.0723714	0.163609	0.0193112	0.0523149	0.266481	0.0318469	0.13704	0.100725	0.250162	1.28189	0.890521	0.293704	0.0255397	0.105905	0.144972	0.129978	0.164247	0.0929303	0.189247
ENSG00000008441	ENSG00000008441	NFIX	0.63932	1.73464	1.97989	1.29359	5.33581	7.43496	6.46875	1.30269	0.818045	3.01255	4.28982	3.81956	4.50634	3.83711	1.91377	6.75436	2.88425	1.00184	0.587407	0.510793	1.16495	3.18939	0.64989	3.36706	2.69498	5.10967
ENSG00000008513	ENSG00000008513	ST3GAL1	12.7864	15.1016	9.11046	32.2363	36.545	27.586	81.5794	13.6782	12.5979	22.9032	29.6624	78.7283	44.4261	10.0731	20.0443	7.00453	15.2225	11.6685	11.328	6.8957	7.82164	15.947	12.8571	13.3861	9.23106	11.0161
ENSG00000008516	ENSG00000008516	MMP25	0.213107	0.102038	0.0439975	0.230611	0.0604054	0.101849	0.882879	0.0723714	0.652085	0.0793835	8.89353	2.48884	0.509551	0.411119	0.503625	0.250162	3.04449	1.00184	0.293704	0.287368	0.317714	0.144972	0.389934	0.656987	0.979114	0.0946235
ENSG00000008517	ENSG00000008517	IL32	0.426213	1.08377	0.877454	2.17324	0.523513	0.712941	6.81946	0.361857	0.327218	0.830382	2.40844	1.96178	1.87897	1.09632	1.31399	1.50097	2.13385	2.41172	0.881111	0.127698	0.847236	0.57989	0.64989	0.744379	0.820885	0.47656
ENSG00000008710	ENSG00000008710	PKD1	0.469587	2.18383	0.577126	4.87378	9.19234	4.94695	25.4442	12.2051	0.654436	12.325	47.6541	6.43799	16.7809	3.19853	2.09775	0.513883	0.640945	0.858889	2.19509	20.936	2.27526	2.06351	0.779869	4.38854	42.5868	4.0311
ENSG00000008735	ENSG00000008735	MAPK8IP2	0.655768	2.38646	2.39658	0.412064	0.583919	0.781971	0.796742	0.816813	2.30126	0.396866	1.51713	0.536804	0.514963	0.668718	1.43008	0.250162	2.60667	1.48035	3.29734	2.63058	2.65284	1.15978	0.996566	0.418269	0.727954	0.3613
ENSG00000008838	ENSG00000008838	MED24	0.63932	0.512515	1.40792	4.06482	5.47675	0.712941	8.07202	9.1915	0.490827	7.68587	53.6227	4.17548	4.76112	1.09632	1.3117	2.00129	1.82099	0.556576	0.440555	9.96046	0.847236	2.31956	1.42976	2.29946	10.8539	1.6086
ENSG00000008853	ENSG00000008853	RHOBTB2	0.738735	0.985265	1.8039	1.56121	5.46323	1.20592	2.69722	39.7587	0.327218	8.62986	44.6423	1.98512	2.55605	2.19263	1.64114	2.00129	1.6052	0.513164	0.734259	9.45004	1.62625	0.724862	1.1698	2.35725	22.3809	0.946259
ENSG00000008869	ENSG00000008869	HEATR5B	0.213107	0.816301	3.03583	5.17437	7.06743	2.24067	6.62462	9.48066	2.45413	8.40038	6.43473	4.70691	10.1751	0.822238	3.42465	2.50162	0.961418	6.41917	0.440555	23.1134	1.69447	2.89945	0.389934	2.87432	12.9328	1.98709
ENSG00000008952	ENSG00000008952	SEC62	236.549	112.16	186.101	214.732	408.163	230.786	211.911	92.772	227.579	137.861	65.1782	200.664	142.675	202.682	157.343	135.588	141.809	107.227	170.114	53.0273	54.0112	158.3	136.607	98.2088	18.3202	53.9141
ENSG00000008988	ENSG00000008988	RPS20	34.6778	31.4997	202.403	111.272	142.585	118.718	96.897	53.3324	47.1535	71.7118	67.7127	114.871	95.2828	91.9888	118.538	166.845	62.8267	131.289	39.2614	50.4708	37.4385	49.1287	70.0489	34.5846	21.8316	75.2974
ENSG00000009307	ENSG00000009307	CSDE1	1.70485	2.75501	1.49945	3.36334	3.18135	1.12034	3.58529	3.76331	0.654436	5.66067	8.4227	1.36873	5.38815	0.685198	1.10797	0.500323	1.12165	2.19139	2.20278	10.0115	1.28808	0.869835	1.94967	0.574864	4.73945	1.70322
ENSG00000009335	ENSG00000009335	UBE3C	5.75388	9.36372	7.7931	7.87312	11.1347	10.9529	19.0165	12.992	10.3074	12.224	13.463	6.37924	14.834	12.2137	10.4626	12.7582	10.7358	8.38473	7.45261	39.632	6.59761	10.293	4.44781	9.89108	18.4466	7.12919
ENSG00000009413	ENSG00000009413	REV3L	4.47524	1.98049	5.61806	8.00652	60.1732	18.6868	26.0848	11.7729	4.66843	15.2946	14.8438	5.61335	55.5208	30.3858	5.31923	3.60174	2.24331	3.41385	2.02935	19.5112	4.43984	12.3213	3.32764	10.9532	24.8873	9.07727
ENSG00000009694	ENSG00000009694	TENM1	0.63932	0.8163	0.131992	0.310462	0.0402702	0.101849	0.0584525	0.144743	0.490827	0.212423	0.0523149	0.177654	0.0796173	0.13704	0.20145	0.250162	0.160236	0.445261	0.293704	0.0255397	0.635427	0.144972	1.1698	0.164247	0.0619535	0.378494
ENSG00000009724	ENSG00000009724	MASP2	0.426213	0.102038	0.36478	0.103487	0.744999	0.305546	0.506589	0.361857	0.327218	1.13936	0.680094	0.118436	0.907638	0.13704	0.302175	0.250162	0.160236	0.29684	0.323559	1.3536	0.211809	0.289945	0.259956	0.410617	1.95154	0.189247
ENSG00000009765	ENSG00000009765	IYD	1.89566	19.0019	4.70829	2.7089	0.182385	3.67372	0.228678	1.2634	4.9238	0.357996	0.583827	2.28035	0.649692	3.2721	6.00649	0.250162	2.91398	4.4908	10.0527	0.333226	10.6954	1.30475	3.92717	2.20005	0.309768	4.45431
ENSG00000009780	ENSG00000009780	FAM76A	2.13107	6.5304	3.54452	2.57247	7.47012	1.73143	5.02692	3.47383	1.14526	4.17122	2.40649	2.69442	6.9107	1.27734	3.08671	1.00065	1.92284	4.48971	1.46852	2.7072	3.81256	2.08374	1.29978	2.87432	3.93405	3.31945
ENSG00000009790	ENSG00000009790	TRAF3IP3	0.63932	1.93871	0.307982	0.301429	0.405564	1.89091	3.32723	1.84306	0.490827	1.14091	3.56502	0.723221	2.93964	1.23336	0.503625	0.250162	1.12165	1.35417	1.46852	0.238225	1.22758	1.07143	1.1698	0.739111	3.85486	0.53364
ENSG00000009830	ENSG00000009830	POMT2	0.426213	1.95953	1.42152	0.998759	2.73838	0.916639	3.9358	3.98043	0.327218	3.47969	5.36959	1.21852	3.20062	0.959278	0.58558	0.750485	0.625693	1.27996	1.21358	6.9217	1.05905	1.88464	1.1698	1.36002	7.5206	0.662365
ENSG00000009844	ENSG00000009844	VTA1	5.67939	12.1998	31.6497	18.7969	23.2358	10.3133	20.6739	13.3262	15.6888	11.131	5.85927	16.5333	19.3949	6.74777	20.1546	8.71975	10.2551	39.1304	7.62881	6.12952	9.56584	7.43676	13.1425	7.11618	3.34784	7.40993
ENSG00000009950	ENSG00000009950	MLXIPL	4.54112	11.4256	5.48289	3.19159	0.062675	4.77348	0.2207	0.702125	3.29463	0.404563	1.25556	2.54633	0.545518	3.42833	4.24437	1.84629	3.33824	4.62223	4.51005	0.474738	7.05701	0.480341	3.59586	0.914137	1.02366	3.52886
ENSG00000009954	ENSG00000009954	BAZ1B	221.846	170.505	13.7712	40.3601	60.2251	72.0067	36.4162	81.7797	239.521	43.914	18.101	44.946	34.952	446.345	94.4801	261.416	195.329	14.7307	156.397	31.5161	53.7996	220.792	69.9282	85.5728	15.7207	41.6344
ENSG00000010017	ENSG00000010017	RANBP9	4.68835	3.64367	8.6469	7.4643	17.1225	6.88072	16.4209	12.7938	10.5269	11.8595	14.3343	5.557	17.8589	1.50744	7.0443	0.760252	8.19838	11.8853	5.28667	31.4269	4.5539	7.97349	8.64088	8.63549	15.6758	4.7153
ENSG00000010030	ENSG00000010030	ETV7	0.213107	0.306113	0.0439975	0.517437	0.342297	0.305546	2.31862	0.0723714	0.654436	0.405536	0.627779	1.06592	0.764326	0.13704	0.805799	0.250162	0.160236	2.11499	0.587407	0.204317	0.211809	0.289945	1.1698	0.164247	0.433675	0.473118
ENSG00000010072	ENSG00000010072	SPRTN	1.27864	0.612225	0.87995	1.44882	3.16191	1.01849	2.96861	2.31589	0.981654	2.62657	1.36019	1.6581	3.76219	0.959278	1.71232	2.50162	0.961418	0.853416	1.46852	1.68562	1.80038	2.17459	0.779869	1.23185	2.07613	2.55484
ENSG00000010165	ENSG00000010165	METTL13	0.852427	0.306113	2.11188	2.63893	5.57742	1.01849	7.40398	1.44743	1.30887	2.87737	7.58566	4.02682	4.64965	0.13704	2.11522	0.250162	1.12165	1.11315	0.293704	2.22195	1.16495	1.30475	1.55974	1.47822	1.90507	1.32473
ENSG00000010219	ENSG00000010219	DYRK4	0.63932	1.42853	2.28587	1.13836	6.94749	2.03698	3.79461	2.96723	0.981654	2.23766	1.62176	3.07934	4.18091	2.87783	1.6116	2.00129	3.20473	3.80799	0.881111	0.74065	0.741332	1.30475	0.519912	0.656987	2.46265	1.13548
ENSG00000010244	ENSG00000010244	ZNF207	9.5898	10.5353	17.7388	39.2583	54.1921	17.379	63.2239	25.8276	14.6939	47.29	48.9526	25.2255	57.0229	7.16321	23.3917	10.0223	14.2191	30.7085	9.33966	53.3253	10.0564	20.7311	16.3772	29.6625	36.2544	17.3211
ENSG00000010256	ENSG00000010256	UQCRC1	2.55728	3.2652	16.8951	12.0045	17.135	6.72202	21.1209	16.6454	7.85323	10.2929	19.3565	15.1302	12.2928	3.15191	9.26669	4.50291	5.44804	15.1018	4.99296	5.74642	2.96533	7.53857	8.3186	6.48775	4.61553	7.19139
ENSG00000010270	ENSG00000010270	STARD3NL	2.98349	1.42853	21.3828	8.74468	28.592	13.2404	23.9265	3.61857	4.90827	9.65559	5.28381	11.2514	18.8694	1.50744	11.0797	3.50226	8.97324	4.60102	2.49648	6.94678	2.96533	4.34917	3.50941	5.17377	4.66201	3.31182
ENSG00000010278	ENSG00000010278	CD9	0.63932	2.6911	3.07887	5.64007	2.32449	0.884841	3.69905	22.7246	0.654436	8.24177	5.74514	2.87654	4.41748	1.64448	4.78727	4.82452	1.44213	10.5265	1.35081	33.547	2.01219	0.57989	1.81969	2.7922	11.962	2.01014
ENSG00000010292	ENSG00000010292	NCAPD2	0.426213	0.816301	2.18524	2.97571	3.81112	0.712941	3.6855	5.21055	2.84571	4.63842	7.89955	2.6413	5.19646	0.959278	1.81305	3.00194	1.12165	2.01118	0.293704	6.33384	2.11809	2.7551	1.94967	3.75907	3.98302	2.64946
ENSG00000010295	ENSG00000010295	IFFO1	0.852427	1.23937	3.49962	2.06975	4.63108	1.53945	7.07275	4.92126	0.818045	3.14773	8.84122	1.5721	4.28341	1.09632	0.308588	2.25146	0.640945	1.66973	0.454005	10.317	1.27085	1.73967	0.779869	1.81634	14.2338	0.946235
ENSG00000010310	ENSG00000010310	GIPR	1.94862	1.94551	1.15048	1.9857	0.342297	0.81479	0.423547	0.510948	0.981654	2.24862	2.56343	0.360046	0.676095	0.433934	0.404055	0.500323	0.640945	0.927627	1.6774	6.10682	2.01753	0.289945	1.04606	1.49231	1.15159	0.573744
ENSG00000010318	ENSG00000010318	PHF7	5.96699	2.85705	0.571967	0.728264	1.00676	2.24067	0.708034	1.95403	5.88992	1.01809	2.45595	0.689588	1.0828	4.38527	1.91377	6.5042	2.56378	0.753219	3.6713	1.2259	1.48266	2.89945	2.20963	1.51979	2.09093	1.6086
ENSG00000010319	ENSG00000010319	SEMA3G	0.426213	0.816301	0.087995	0.103487	0.322162	0.611093	1.50028	0.578971	0.818045	0.366913	0.523149	0.266481	3.07323	0.274079	0.100725	0.250162	0.160236	0.111315	0.440555	0.0510793	0.953141	2.17459	0.519912	3.53131	0.681489	0.378494
ENSG00000010322	ENSG00000010322	NISCH	6.60631	1.53056	1.6719	7.91679	13.5711	3.87025	18.7243	24.0273	5.07188	23.4438	130.734	6.54359	16.5922	0.959278	2.11522	1.25081	1.7626	1.38758	1.02796	45.3329	3.28304	11.4528	3.37943	9.77269	55.9749	5.01505
ENSG00000010327	ENSG00000010327	STAB1	1.27864	1.42853	0.0439975	0.258719	6.29541	2.54622	10.4809	1.30269	3.10857	4.94583	114.725	2.57598	14.1621	0.13704	1.00725	0.777632	1.12165	0.0371051	0.881111	13.8781	2.64761	8.4084	0.909847	5.35926	27.8457	3.1376
ENSG00000010361	ENSG00000010361	FUZ	2.34417	1.14125	0.992758	1.04291	2.13426	1.27741	1.95762	1.68892	1.30887	1.00535	4.66352	2.26076	1.75427	0.822238	1.86994	3.75243	6.89016	0.874596	1.90907	2.30429	1.06833	1.03913	2.20963	1.34428	1.56245	0.473118
ENSG00000010404	ENSG00000010404	IDS	10.6547	14.251	33.5783	44.7154	68.5116	37.6625	100.269	50.6077	12.2014	28.8643	32.0051	31.4505	66.9059	18.7719	41.9909	21.9521	36.1684	46.3212	7.14627	25.7909	14.5288	16.3352	14.9136	19.7419	23.3489	15.0215
ENSG00000010438	ENSG00000010438	PRSS3	0.213107	0.102038	0.0439975	0.0517437	0.0201351	0.101849	0.0194842	0.940828	0.163609	0.0193112	0.0523149	0.029609	0.429934	0.822238	0.100725	3.50226	1.60236	1.81815	0.146852	0.0255397	0.105905	0.144972	0.129978	0.164247	0.0154884	0.0946235
ENSG00000010539	ENSG00000010539	ZNF200	3.00907	3.3791	2.95356	3.75843	4.60636	0.878958	2.89238	1.66454	2.29053	4.05535	5.38844	4.16571	3.07623	2.53834	3.88831	1.53503	0.809321	5.54346	2.9309	15.4257	2.64094	3.33437	3.14597	3.10514	3.05909	2.20244
ENSG00000010610	ENSG00000010610	CD4	3.40971	0.816301	0.835952	1.75929	3.08067	3.66656	23.7902	1.37506	1.63609	4.26778	4.13288	1.21397	23.5508	0.959278	1.10797	1.75113	3.5252	1.37289	0.734259	2.04317	2.54171	4.2042	2.85952	3.20281	2.55558	2.08172
ENSG00000010626	ENSG00000010626	LRRC23	1.40195	0.306113	3.78378	0.726499	4.11834	3.57411	3.46074	2.25722	2.4799	1.51658	2.14984	2.41804	2.0415	3.9934	1.81373	5.00323	1.92284	3.48949	0.755674	1.37914	0.529523	1.5947	1.29978	0.821234	1.00683	0.52622
ENSG00000010671	ENSG00000010671	BTK	4.93845	12.3408	7.43207	2.31241	0.508804	4.13294	0.846322	1.70112	3.71169	0.535675	1.00522	2.50643	1.02366	4.99204	4.55646	0.500323	2.45722	6.03592	9.36116	1.12175	10.2596	2.37349	4.25109	3.3655	0.641129	4.24663
ENSG00000010704	ENSG00000010704	HFE	1.78018	8.60375	3.47799	4.15677	19.7395	4.22158	7.65758	5.87649	2.18887	2.58883	5.9973	3.99206	5.89287	5.33496	3.77851	4.25275	4.02318	3.87603	5.06493	3.03786	4.40462	1.0348	2.85952	2.56818	4.85498	4.14033
ENSG00000010803	ENSG00000010803	SCMH1	1.49175	0.714263	1.93589	2.4837	7.40972	3.87025	6.07907	4.41466	0.818045	9.09559	15.4852	2.6352	5.78022	0.822238	2.71957	5.25339	3.5252	1.66973	0.146852	10.267	0.741332	3.04442	1.23053	2.87432	12.2668	2.27096
ENSG00000010810	ENSG00000010810	FYN	1.27864	1.83668	5.10371	2.43195	36.3841	11.3052	50.3665	16.0664	0.654436	14.8503	12.1894	10.3335	47.5953	2.60375	3.42465	5.25339	13.7803	5.19471	0.881111	1.4813	2.54171	4.34917	2.20963	6.98049	12.5301	3.40645
ENSG00000010818	ENSG00000010818	HIVEP2	2.34417	1.32649	4.00377	23.0259	35.8402	9.47194	94.0303	37.8502	1.30887	15.8739	16.3745	18.8906	21.7833	2.74079	5.84205	3.00194	14.7417	21.7435	0.881111	22.2195	1.80038	2.17459	1.94967	6.07713	10.6715	2.55484
ENSG00000011007	ENSG00000011007	ELOA	3.40971	5.40799	5.52704	11.0127	19.8643	5.93975	28.7787	15.3109	8.34406	21.4902	24.9207	16.5035	16.8984	17.9522	8.15872	4.25275	10.2551	6.05388	3.6713	10.7911	5.08342	10.728	3.63939	7.88384	10.9584	5.10967
ENSG00000011009	ENSG00000011009	LYPLA2	3.1966	1.32649	3.25581	3.3116	4.75189	2.54622	7.79368	6.44106	5.07188	7.0675	16.2699	6.48437	4.49042	0.822222	3.12247	2.75178	3.5252	6.56759	1.46852	7.0234	2.3299	3.04442	3.50941	3.77768	5.00274	3.02795
ENSG00000011021	ENSG00000011021	CLCN6	2.083	4.18755	2.44129	4.33845	5.75866	1.57151	6.99777	4.21583	2.50417	8.98201	22.5477	3.46113	6.05074	2.04242	1.70833	0.750485	2.22991	2.27298	1.91067	19.1671	3.43833	1.7886	1.86442	2.50479	12.8572	2.27096
ENSG00000011028	ENSG00000011028	MRC2	0.63932	0.510188	0.35198	7.24412	8.09239	1.52773	11.7295	0.361857	0.818045	2.80013	17.3145	2.16146	7.86619	1.78152	1.41015	1.50097	4.64685	1.07605	0.293704	6.07844	1.27085	0.724862	0.64989	2.13521	5.15762	2.17634
ENSG00000011052	ENSG00000011052	NME1-NME2	0.322363	0.102038	0.548259	0.0676959	0.613807	0.179324	0.674246	0.0723748	0.163625	0.0249766	0.0524221	0.0296935	0.237694	0.137081	1.36225	0.250163	0.161047	0.57737	0.172391	0.190686	0.105905	0.181483	0.130531	0.0822314	0.016043	0.122324
ENSG00000011105	ENSG00000011105	TSPAN9	1.06553	0.612225	2.41986	3.98426	11.5374	2.13882	20.0882	1.80929	0.981654	5.90923	8.00418	7.43186	9.34709	1.64448	5.13697	0.750485	5.76851	1.89236	0.440555	8.377	1.16495	0.57989	1.81969	3.28494	5.71522	4.06881
ENSG00000011114	ENSG00000011114	BTBD7	6.24849	8.90544	7.28888	11.9391	23.2359	5.95395	16.3816	17.3116	6.45051	20.0125	7.41687	10.2281	17.5376	5.75718	9.09706	2.25146	3.68544	7.97708	6.42847	26.9105	7.19399	4.39171	6.68483	10.1552	12.4194	10.0057
ENSG00000011132	ENSG00000011132	APBA3	0.63932	1.34147	0.892555	1.71031	1.35115	1.1996	2.82309	2.7822	1.14526	2.57787	14.9881	2.22067	1.45546	1.17376	2.06458	0.662398	1.28189	1.4471	0.734259	4.65397	1.67313	0.434917	0.785129	1.97296	3.92667	0.294388
ENSG00000011143	ENSG00000011143	MKS1	5.3748	30.3343	6.57573	5.85437	3.02913	8.41575	1.78648	3.59791	3.31556	3.386	5.79404	8.6435	2.02113	10.8896	4.23505	4.57464	5.99858	6.76676	19.4185	5.22463	17.6374	4.08985	16.9311	8.40547	3.87349	9.6443
ENSG00000011198	ENSG00000011198	ABHD5	5.96699	9.90933	18.156	11.8995	21.1217	19.7955	25.1736	11.7334	13.3924	15.7495	9.57363	19.114	33.8492	4.22219	17.2061	9.50614	15.8877	18.4105	10.5981	4.49498	7.04405	8.11846	8.96265	11.4975	5.20326	8.73699
ENSG00000011201	ENSG00000011201	ANOS1	0.426213	0.102038	0.923947	0.517437	2.91959	1.42588	3.85787	0.0723714	0.327218	3.9588	1.51713	0.947488	5.52544	0.13704	1.10797	0.250162	0.160236	0.0742101	0.146852	3.218	0.105905	0.434917	0.259956	0.903358	1.92056	1.98709
ENSG00000011243	ENSG00000011243	AKAP8L	12.9995	3.97946	1.7599	2.45778	2.61022	0.957166	3.40768	6.63853	15.052	4.25184	9.99043	1.84887	3.22758	2.46671	1.20857	3.50226	2.56378	0.742101	6.46148	8.10405	2.11809	10.8729	8.44858	7.47323	10.1462	4.02908
ENSG00000011258	ENSG00000011258	MBTD1	2.98349	1.24143	2.02388	5.98746	8.03389	2.44437	4.90689	5.67546	4.90827	14.0123	8.89353	3.22115	6.82184	1.78152	3.52537	1.00065	2.88425	4.2038	2.34963	20.0486	1.94098	3.18939	2.76181	4.02405	9.60498	4.2712
ENSG00000011260	ENSG00000011260	UTP18	5.75388	4.38762	11.7913	8.48597	9.18161	4.5832	11.028	7.23714	8.50767	8.30383	15.7991	11.7548	10.4299	5.07047	5.84205	0.750485	5.60827	16.6231	3.6713	5.03131	2.224	9.42321	6.10897	7.22686	2.77242	3.97419
ENSG00000011275	ENSG00000011275	RNF216	4.47524	4.22411	4.1181	3.54877	8.90154	3.81561	12.1776	7.25305	4.44654	6.6718	8.23252	5.23751	7.77163	8.50764	4.3752	8.61865	5.46925	2.77875	2.45106	4.49498	4.09372	4.99732	2.62233	5.94823	8.03512	2.87445
ENSG00000011295	ENSG00000011295	TTC19	8.09215	21.6182	16.098	11.5904	18.6235	7.86945	15.3702	13.3803	6.74022	16.2434	14.1226	11.385	16.9243	13.2515	15.0607	8.41458	7.69498	13.764	15.2802	41.0162	14.3029	7.74031	10.4012	13.6247	12.0336	6.90177
ENSG00000011304	ENSG00000011304	PTBP1	4.68835	4.70932	6.42364	16.8579	27.2023	5.70353	37.2729	20.9877	8.67127	34.5961	42.1135	17.7477	23.3279	2.0556	10.3747	3.2521	6.40945	8.27645	4.86374	27.3785	7.46984	9.13327	5.50858	12.9755	25.0911	8.29013
ENSG00000011332	ENSG00000011332	DPF1	0.63932	4.0815	0.854181	0.362206	0.402702	0.916639	1.53925	0.434228	0.818045	0.289668	0.20926	0.724095	0.127388	0.685198	1.06218	0.750485	1.12165	1.18736	0.881111	0.0255397	1.97278	0.144972	0.64989	0.24637	0.109203	1.04086
ENSG00000011347	ENSG00000011347	SYT7	1.49175	0.612225	0.263985	1.96626	0.201351	0.101849	0.155873	0.578971	1.14526	0.193112	0.627779	0.651398	0.334393	0.274079	0.4029	0.250162	0.320473	1.15026	1.32167	0.280936	0.529523	2.75448	1.29978	2.4637	0.944792	1.41935
ENSG00000011376	ENSG00000011376	LARS2	1.10287	2.87658	1.41768	1.2951	1.93297	0.93983	4.15013	1.16443	0.818045	1.70359	2.14491	1.03696	2.37376	2.09864	2.15993	1.75113	0.482027	1.23854	1.47664	2.42627	1.72994	1.30475	0.658509	1.11432	2.8034	1.23178
ENSG00000011405	ENSG00000011405	PIK3C2A	5.22732	5.33348	9.51602	15.2022	27.8266	8.14614	19.717	19.1784	10.0735	29.8354	13.5175	11.2381	23.1527	5.93825	13.9436	2.87419	6.89016	16.7445	5.28959	19.5094	6.35484	10.583	9.74835	13.0576	10.1758	10.0944
ENSG00000011422	ENSG00000011422	PLAUR	4.26213	3.06113	6.70924	36.1171	14.4973	8.1479	44.2878	4.36438	3.10857	12.3785	23.8556	27.2655	13.7579	4.29861	9.52011	6.98276	18.9079	64.5133	4.40555	4.90362	0.847236	2.31956	3.50941	4.84528	4.98726	2.64946
ENSG00000011426	ENSG00000011426	ANLN	1.06553	0.40815	5.80767	25.2509	8.79905	0.611093	5.47506	4.34229	0.654436	3.90087	5.12686	6.21789	1.92674	0.411119	1.51087	2.00129	1.12165	4.74944	1.61537	5.89966	0.105905	1.44972	0.909847	1.31397	3.19061	1.13548
ENSG00000011451	ENSG00000011451	WIZ	0.852427	2.34686	0.747957	2.01801	4.99351	2.24067	8.92375	7.45426	1.14526	6.6817	9.57363	2.3095	6.76748	0.13704	1.6116	1.00065	2.56378	0.742101	2.79018	10.9054	3.07123	1.44972	1.42976	1.3961	9.78866	2.93333
ENSG00000011454	ENSG00000011454	RABGAP1	14.7044	7.68199	8.31775	12.5813	12.7564	6.85092	15.9207	22.49	16.6881	10.3497	11.791	7.91733	12.4031	9.18669	9.12965	6.5042	4.96733	24.0537	6.8271	19.8954	6.24041	12.3227	5.84901	9.19783	14.8232	7.48573
ENSG00000011465	ENSG00000011465	DCN	79.166	8.16301	732.037	802.258	6758.84	1170.54	4968.15	132.151	57.0995	1057.79	483.428	1069.64	4524.62	121.829	1161.26	525.84	873.139	118.219	18.5033	214.789	15.3562	22.9056	28.4652	83.9788	316.534	73.2385
ENSG00000011478	ENSG00000011478	QPCTL	3.09311	9.33357	3.92111	4.07664	2.21208	1.84367	1.56031	2.54595	0.727314	2.1689	5.85927	2.90476	1.44614	5.38093	3.69244	2.00129	3.90479	4.57795	7.38767	2.76736	3.96516	1.30475	2.6946	1.67585	1.27918	2.20912
ENSG00000011485	ENSG00000011485	PPP5C	1.27864	2.04075	2.11304	3.83609	3.9236	1.42588	7.46244	5.5726	2.29007	5.75474	10.2537	2.36872	6.43308	0.548159	1.30942	0.750485	1.12165	1.15026	1.48589	7.12556	1.48266	3.33437	2.07965	3.77768	11.5388	2.83871
ENSG00000011523	ENSG00000011523	CEP68	0.812343	5.13024	2.26392	2.04768	1.6429	1.31405	1.20443	2.21322	1.74129	1.43848	10.8542	2.76153	1.76669	3.30407	3.00208	1.00065	2.22125	2.32779	3.14452	5.40586	3.12675	0.450089	1.75057	2.27583	4.91938	2.45816
ENSG00000011566	ENSG00000011566	MAP4K3	3.83592	3.16317	5.19171	12.9359	16.6718	3.66656	12.4699	10.4939	10.1438	14.4449	6.95496	3.13855	9.56998	2.87783	8.66235	1.25081	2.88426	2.59736	3.965	14.4044	4.23618	6.8137	8.05865	11.7436	5.994	8.13763
ENSG00000011590	ENSG00000011590	ZBTB32	0.213107	0.102038	0.0439975	0.0517437	0.0402702	0.101849	0.155873	0.0723714	0.163609	0.135179	0.418519	0.059218	0.111464	0.13704	0.100725	0.250162	0.160236	0.0371051	0.146852	0.153238	0.105905	0.144972	0.129978	0.0821234	0.588559	0.0946235
ENSG00000011600	ENSG00000011600	TYROBP	6.60631	1.32649	1.05594	11.9528	5.91972	8.5553	10.424	3.47383	3.43579	4.28709	2.35417	12.0212	8.64643	3.83711	6.14422	9.50615	15.0622	33.3946	2.05593	2.73274	6.24837	10.438	4.54923	7.63748	1.998	6.81289
ENSG00000011638	ENSG00000011638	TMEM159	1.90741	3.71544	8.58247	7.23895	5.49688	4.97659	4.46705	8.39508	1.96331	4.86504	3.03427	8.49116	2.97678	10.0927	2.86408	8.00517	3.36496	55.1548	2.64333	1.27129	2.4358	1.30475	2.40669	1.14973	1.68823	4.51738
ENSG00000012048	ENSG00000012048	BRCA1	4.51647	17.7703	7.08052	4.7524	2.29575	4.69512	1.69642	2.89732	3.32718	1.34538	2.4588	3.26968	3.0173	5.39509	4.77818	1.45843	3.10384	6.14154	7.01109	1.82629	9.03079	2.48726	5.30279	3.36054	2.36	4.5188
ENSG00000012061	ENSG00000012061	ERCC1	2.61141	6.46763	7.24668	7.98425	11.7712	7.39341	24.7558	11.2211	3.37044	13.7671	21.8801	11.2231	12.5564	4.97875	8.82357	11.1426	7.43465	9.25501	5.58203	17.9567	4.63868	7.47432	5.12582	4.81225	19.0969	6.41501
ENSG00000012124	ENSG00000012124	CD22	0.852427	3.66588	1.04342	4.35229	1.21942	2.14754	0.871128	0.652866	0.955572	7.20701	1.88334	0.862312	0.716556	1.64448	0.927586	0.750485	0.634965	8.28314	2.86891	16.3837	4.39907	0.144972	1.28799	3.7082	2.70401	1.53334
ENSG00000012171	ENSG00000012171	SEMA3B	2.55728	2.06217	2.24387	3.20811	46.0893	9.29482	123.006	13.3163	9.98014	18.3263	26.7853	14.6353	53.8533	1.16956	4.45242	0.250162	2.88425	0.921935	5.13981	8.3004	4.94473	12.0327	15.3906	13.7967	33.2508	20.1187
ENSG00000012174	ENSG00000012174	MBTPS2	2.13107	0.918338	7.17159	6.01698	10.8136	6.00908	9.62519	3.37082	1.7997	3.12842	1.67408	2.46206	9.57	2.62353	3.6261	1.50097	1.44213	9.46956	1.32167	1.94101	0.741332	1.73967	2.20963	3.8598	1.67975	3.20815
ENSG00000012211	ENSG00000012211	PRICKLE3	0.852509	0.306113	0.832539	0.946057	1.7412	0.841964	2.23675	2.57116	1.14526	2.90305	3.19862	1.27257	1.01518	0.563932	1.10357	0.250162	0.160236	1.13187	0.146852	3.62764	0.561031	1.52339	0.917625	1.22173	1.38642	0.534616
ENSG00000012223	ENSG00000012223	LTF	0.213107	0.102038	0.17599	1.03487	0.261757	0.101849	0.0779367	0.723714	0.490827	0.135179	0.261575	0.681007	0.207005	0.685198	0.4029	0.250162	3.5252	1.70683	0.293704	0.127698	0.105905	0.57989	0.259956	0.492741	0.123907	0.662365
ENSG00000012232	ENSG00000012232	EXTL3	4.37453	9.77633	3.31215	6.83704	3.86901	3.5987	4.88307	3.0339	1.47248	13.3508	12.6051	4.24755	4.24916	3.05239	5.28654	0.750485	2.7462	3.50377	4.06099	38.1086	5.09625	2.04611	5.22673	6.32322	12.2677	3.24906
ENSG00000012660	ENSG00000012660	ELOVL5	3.1966	1.22445	17.951	10.9179	25.3505	12.0181	79.6743	26.3432	6.38075	25.066	87.5753	11.1626	48.6127	9.45573	21.253	17.2612	18.1067	15.9922	2.20278	56.0602	3.38895	5.50895	7.01881	9.77269	33.7033	7.85375
ENSG00000012779	ENSG00000012779	ALOX5	2.13107	0.8163	0.219987	3.25986	3.28202	2.54622	3.35128	1.15794	2.61774	3.4374	14.3866	3.22738	5.35028	0.822238	1.91377	1.50097	3.84567	3.56209	0.440555	2.78382	2.85942	4.78409	1.03982	3.94193	4.29028	2.74408
ENSG00000012817	ENSG00000012817	KDM5D	0.559793	2.58358	0.35198	0.165918	1.20811	0.305546	0.487105	0.0723714	0.327218	5.34921	15.3283	0.801063	0.859867	0.13704	1.2087	0.500323	1.12165	0.336717	2.20278	22.8836	2.14094	3.47934	0.259956	0.0821234	11.8796	0.378494
ENSG00000012822	ENSG00000012822	CALCOCO1	12.1471	2.65298	6.11649	12.3205	18.0613	8.86084	32.9087	33.3632	10.9618	28.1171	95.0561	9.94861	22.1018	9.18166	4.53262	8.75566	3.68544	9.86994	3.08389	48.1931	4.6598	12.3227	4.41925	11.6615	49.826	7.00214
ENSG00000012963	ENSG00000012963	UBR7	3.83592	1.73464	5.85166	2.39993	11.8596	6.11093	10.1513	6.00683	3.5994	5.07885	3.37309	4.67822	8.77382	4.52231	3.32392	3.75242	3.2238	11.5026	1.46852	4.4439	1.27085	5.94387	2.46958	4.76316	2.69498	2.0334
ENSG00000012983	ENSG00000012983	MAP4K5	2.98349	1.58547	9.59146	9.83437	21.0412	7.63866	16.2108	11.2899	5.72631	18.674	5.33612	4.79666	19.3151	2.0556	12.1877	2.00129	6.72993	9.48409	2.05593	36.7262	3.17714	4.92906	3.50941	6.56987	11.2794	3.31182
ENSG00000013016	ENSG00000013016	EHD3	0.852427	0.714263	1.01194	0.517437	0.664459	0.916639	0.701431	0.796086	1.63609	0.984872	0.889353	0.473744	1.19426	0.13704	0.906524	0.750485	1.7626	0.259735	1.02796	1.71116	1.37676	3.91426	1.1698	1.64247	1.08419	3.2172
ENSG00000013275	ENSG00000013275	PSMC4	4.47524	3.41835	8.33787	9.31387	20.7593	6.86108	22.6211	8.32271	9.1621	12.0695	19.5135	8.88271	14.5381	2.4525	7.45365	3.00194	6.89016	9.42722	2.94265	8.14714	5.11397	6.52376	7.79869	5.83076	5.68424	5.01505
ENSG00000013288	ENSG00000013288	MAN2B2	1.27864	2.58947	4.12631	7.14063	11.8749	4.78689	25.9309	7.16477	1.14526	12.474	18.2579	5.12068	13.526	1.64448	4.90066	0.750485	1.92284	4.45555	1.32167	14.1489	2.65181	2.17459	2.04936	3.94192	9.88159	3.12974
ENSG00000013293	ENSG00000013293	SLC7A14	4.26213	14.2592	6.3603	1.7264	0.181216	2.95207	0.259275	1.18692	2.12692	0.276483	0.841999	2.05366	0.421501	2.68127	3.93907	1.75113	2.35784	4.37682	4.07344	0.281274	6.91305	1.04313	4.5273	1.43739	0.48014	3.01804
ENSG00000013297	ENSG00000013297	CLDN11	0.426213	1.4366	0.439975	0.258719	0.140946	0.101849	0.409168	0.144743	0.654436	0.15449	0.261575	0.325699	0.82802	0.274079	0.302175	0.500323	0.160236	0.742101	1.02796	0.0255397	0.741332	0.289945	1.03982	1.14973	0.0625916	0.189247
ENSG00000013306	ENSG00000013306	SLC25A39	2.6834	0.918338	2.70457	5.17437	9.4031	5.29614	12.7232	9.04642	2.94496	9.44319	20.0366	7.49214	6.16238	2.5449	6.95002	5.2534	7.21064	2.2263	1.53054	15.0684	2.01456	3.04442	4.67921	5.61315	10.6405	3.89004
ENSG00000013364	ENSG00000013364	MVP	3.11854	9.93685	8.61033	12.4105	18.1903	9.50874	42.0935	16.2265	5.32352	23.8212	102.453	12.6031	25.7169	4.92681	14.4536	4.00259	6.59133	11.8162	6.18904	27.2888	8.51385	10.251	4.35678	10.4081	24.654	4.97226
ENSG00000013374	ENSG00000013374	NUB1	7.67184	6.82757	18.3748	10.4113	14.4708	11.7065	23.1745	9.19117	9.48348	10.2001	11.9177	9.17914	17.8481	4.40557	9.01827	7.50485	6.89016	25.3111	5.9266	10.3374	6.94362	13.1925	8.21354	11.0303	8.98122	6.1377
ENSG00000013375	ENSG00000013375	PGM3	4.29607	17.2246	10.2186	10.7604	14.1166	6.13585	22.3087	10.0095	4.46305	11.0561	8.5394	7.49061	18.7516	14.412	8.50384	4.49342	8.73028	8.19267	10.0205	18.1143	12.9124	3.10101	4.83637	8.4643	9.32695	7.92358
ENSG00000013392	ENSG00000013392	RWDD2A	0.426213	0.816301	2.77184	1.20778	3.80554	1.93513	3.09798	0.940828	0.981654	1.65874	1.30787	1.35943	4.69857	1.24232	7.65644	0.250162	0.480709	1.03894	0.881111	1.76224	0.317714	1.0298	0.389934	2.07605	2.0436	1.02182
ENSG00000013441	ENSG00000013441	CLK1	8.31116	4.79577	28.3344	99.8652	86.2385	11.4071	100.013	83.6613	8.34406	64.1327	109.025	43.2291	68.1367	8.90758	13.9	6.60891	4.80709	41.8545	5.13981	137.2	7.51922	16.2369	7.27877	30.0572	69.3256	8.51612
ENSG00000013503	ENSG00000013503	POLR3B	2.13107	1.42853	2.19987	2.01801	5.13446	0.916639	3.50715	3.18434	3.76301	3.70775	2.4588	1.36201	4.26749	2.19263	2.0145	5.00323	1.60236	2.81998	1.76222	4.75038	1.27085	3.76928	3.11947	3.44918	1.79665	1.32473
ENSG00000013523	ENSG00000013523	ANGEL1	0.213107	0.642327	0.904308	1.76967	3.86067	0.932831	5.59318	1.49545	0.163609	2.08925	3.38298	2.208	5.47766	0.13704	0.610817	0.250162	0.160236	0.472685	0.339987	4.34986	0.513771	1.89337	0.65395	2.72042	6.13027	0.307766
ENSG00000013561	ENSG00000013561	RNF14	5.50696	14.0229	21.8071	12.1408	35.8643	17.2951	20.2682	9.09473	8.91953	10.4918	5.4676	12.0865	23.1403	5.18487	22.4496	5.90972	11.1498	20.0871	11.5734	6.51179	14.5965	11.3078	11.6957	10.3053	6.29269	12.0116
ENSG00000013563	ENSG00000013563	DNASE1L1	1.35875	0.102038	4.54204	3.65959	7.10757	3.29259	8.89036	5.92484	1.21891	3.87742	5.88649	3.40081	5.99961	2.24031	3.04396	6.43112	0.731852	6.41942	0.734259	4.23886	1.52607	0.749764	0.914221	2.91319	3.44135	2.36078
ENSG00000013573	ENSG00000013573	DDX11	1.06553	2.29838	0.726905	1.75929	2.4741	0.611093	2.30875	12.5179	1.14526	5.02035	28.7757	0.934549	2.29427	1.50744	1.51087	1.37433	2.40355	1.11315	1.81723	7.77792	0.847236	1.30475	0.989659	0.342748	9.71248	0.946235
ENSG00000013583	ENSG00000013583	HEBP1	1.06553	1.12241	11.2634	8.27899	9.58432	4.48135	7.38448	7.45425	6.966	7.87898	3.66204	6.63242	4.80889	4.38527	9.26669	7.00453	2.88425	8.53418	2.05593	6.64699	3.49485	3.91426	8.57855	5.09165	1.93672	3.12258
ENSG00000013588	ENSG00000013588	GPRC5A	99.8164	24.3214	28.7717	75.7171	36.1566	22.834	69.3044	54.5378	23.0536	103.198	73.7663	50.2761	18.8502	152.66	39.65	205.997	142.228	68.9106	38.6665	125.698	14.1921	4.14013	34.2803	23.2902	27.4114	13.4524
ENSG00000013619	ENSG00000013619	MAMLD1	0.213107	0.102038	1.8039	1.08662	10.289	2.34252	17.6332	0.217114	0.163609	3.92018	4.08056	1.59889	8.00949	0.13704	0.906524	0.250162	5.60827	0.259735	0.146852	1.09821	0.211809	0.289945	0.129978	0.492741	5.79267	1.13548
ENSG00000013725	ENSG00000013725	CD6	0.426213	2.55094	0.791955	0.362206	0.0402702	0.454976	3.8189	0.361857	0.327218	0.502092	2.40649	0.29609	1.89489	0.411119	0.711119	0.500323	0.480709	0.29684	1.90907	0.0255397	1.69447	0.434917	1.03982	0.328494	0.582751	0.473118
ENSG00000013810	ENSG00000013810	TACC3	1.70485	1.02038	0.355506	1.86277	0.82554	1.02797	2.45037	0.940828	0.654436	2.0663	10.118	0.829052	2.91239	0.411119	1.12284	1.00065	2.93557	0.906361	1.14371	2.97328	1.48266	2.46453	0.909847	1.72459	2.68654	2.36559
ENSG00000014123	ENSG00000014123	UFL1	7.88495	10.2038	17.511	13.9191	37.5319	10.1849	16.0745	15.3427	13.2523	22.9031	3.76667	12.4358	27.1017	34.534	8.96452	18.0116	5.12756	12.2818	6.31463	22.4494	4.5539	22.1808	5.06915	14.7822	9.38596	7.38063
ENSG00000014138	ENSG00000014138	POLA2	2.08464	6.88018	2.78783	1.57703	1.44869	1.54696	1.60357	1.52288	0.327218	1.07892	3.69515	2.33348	1.54419	1.07951	3.83088	1.00065	1.12165	2.15575	3.2209	1.72611	4.837	1.75758	1.29978	1.8837	2.94373	1.45026
ENSG00000014164	ENSG00000014164	ZC3H3	0.213107	0.510188	0.70396	1.50057	1.24838	0.81479	2.88366	3.76331	0.490827	6.79755	8.63196	1.15475	1.97451	0.13704	0.100725	0.250162	1.28189	0.853416	0.293704	3.98419	0.423618	1.73967	0.389934	1.80672	6.5361	0.851612
ENSG00000014216	ENSG00000014216	CAPN1	3.83592	1.12241	4.66374	8.54804	12.665	6.72202	19.6206	31.3368	5.23549	25.3171	36.3065	7.62017	11.7515	1.09632	4.8348	4.00259	6.72993	6.30786	2.06187	21.3001	4.13028	6.37879	4.09572	8.21234	22.4194	5.96128
ENSG00000014257	ENSG00000014257	ACPP	2.98349	2.06647	2.02388	2.39544	0.221486	0.509244	0.526073	0.868457	1.30887	0.30898	0.575464	0.59218	0.350316	0.822238	0.20145	0.500323	0.480709	0.572251	0.881111	0.434174	1.05905	1.5947	3.69478	1.47822	0.635024	2.14286
ENSG00000014641	ENSG00000014641	MDH1	4.68835	5.30595	29.2144	19.7086	58.6739	12.3237	30.8238	13.2909	11.6162	19.2234	13.288	19.838	30.34	3.15191	13.6986	7.25469	12.847	19.119	5.72722	11.927	5.93066	12.0327	10.1755	9.74323	8.56809	8.29464
ENSG00000014824	ENSG00000014824	SLC30A9	7.24563	6.58279	22.5707	13.3499	26.3972	11.1015	21.2765	10.711	8.50767	11.104	4.86529	8.40895	19.7292	5.48159	16.116	4.75307	8.65276	20.4943	6.02092	12.0858	5.0484	6.52376	8.05864	7.7196	4.47614	6.31083
ENSG00000014914	ENSG00000014914	MTMR11	1.70485	2.95909	0.967945	4.03601	3.48338	1.42588	3.03953	14.1124	0.490827	5.6775	23.2802	1.68771	3.51908	2.74079	1.2087	3.75243	1.44213	4.19287	1.90907	8.8878	2.01219	3.33437	2.85952	2.54583	13.6762	1.6086
ENSG00000014919	ENSG00000014919	COX15	1.91796	2.71991	6.19733	4.99048	9.65876	4.27269	6.66993	4.12517	1.83613	5.7046	5.79247	5.39371	7.41161	2.63169	3.92002	4.00256	1.81782	8.68505	2.36265	6.74887	2.30091	3.62431	2.59956	3.69555	5.63917	3.44377
ENSG00000015133	ENSG00000015133	CCDC88C	0.426213	1.42853	0.307982	0.258719	0.664459	0.916639	2.5914	0.289486	0.818045	1.17798	1.93565	0.681007	2.96177	0.411119	0.4029	0.250162	0.160236	0.445261	1.17481	0.332016	1.37676	1.5947	1.1698	0.656987	2.5401	1.23011
ENSG00000015153	ENSG00000015153	YAF2	21.2731	19.8048	7.91775	9.54055	19.8129	13.2445	13.9702	13.9777	26.9248	6.99085	3.76667	8.46817	9.76213	119.266	9.2667	69.0446	20.6705	10.071	21.0141	3.56708	8.85706	23.3405	9.69689	9.03358	3.50037	5.98445
ENSG00000015171	ENSG00000015171	ZMYND11	31.6656	115.48	6.57093	5.84707	4.307	16.7602	5.82967	28.7266	49.632	7.12569	5.31421	7.91899	6.05604	97.9144	8.89453	42.7333	11.4911	16.1483	65.6929	12.4122	50.2425	127.35	38.5429	30.1095	9.2097	22.5567
ENSG00000015285	ENSG00000015285	WAS	2.55728	1.23213	1.01822	2.43195	1.19095	1.53162	3.72148	1.37506	2.45413	1.35179	4.13288	3.47448	3.74359	1.41045	0.807541	1.25081	4.48662	5.1149	2.49648	1.76224	1.80038	4.63912	1.94967	3.12069	1.42493	1.32473
ENSG00000015475	ENSG00000015475	BID	2.88198	7.54185	3.55604	7.95992	3.92903	3.23523	4.62481	2.71693	1.47132	2.04971	2.24954	6.34694	4.34284	3.13695	4.54733	3.4326	2.82023	20.4999	5.72521	0.996047	6.47454	3.18939	2.90756	3.3926	1.1114	2.95284
ENSG00000015479	ENSG00000015479	MATR3	28.9821	21.6165	37.7967	38.0437	86.693	34.8347	52.0384	33.6292	36.1413	30.1344	24.0569	24.2923	48.9202	44.3098	29.1925	26.125	34.2906	24.5671	22.5398	29.3898	16.6072	28.3083	18.9231	29.707	15.9792	21.529
ENSG00000015520	ENSG00000015520	NPC1L1	0.213107	0.102038	0.310234	0.103487	0.120811	0.305546	0.0389684	1.15794	0.654436	0.270357	1.30787	0.059218	0.0636939	0.274079	0.100725	0.250162	0.160236	0.188954	0.440555	0.127698	0.317714	0.144972	0.259956	0.0821234	0.418186	0.0946235
ENSG00000015532	ENSG00000015532	XYLT2	1.05967	2.1817	1.11752	3.62206	3.66459	1.82986	4.0722	4.41468	0.589224	4.84712	7.95187	2.89056	2.19744	0.783796	1.95553	2.25146	1.60236	1.33995	2.49648	4.11189	1.33262	1.40709	1.45652	1.47825	3.9625	2.27096
ENSG00000015568	ENSG00000015568	RGPD5	3.83869	9.63653	3.76554	4.86684	7.00842	2.34364	6.95591	6.56869	1.11329	7.19207	11.6864	4.48775	6.96649	2.70464	2.38732	0.974448	1.50313	4.59676	6.95559	17.658	6.16459	1.0343	2.99968	3.95299	5.40322	4.92887
ENSG00000015676	ENSG00000015676	NUDCD3	28.1301	14.1832	6.77562	5.38134	14.2153	19.5549	24.1021	15.0533	22.7417	9.03764	17.944	10.2743	12.3726	28.3672	20.8501	34.022	29.163	4.86077	16.5943	12.4378	3.07123	14.9321	12.4779	7.63748	8.3947	4.8258
ENSG00000016082	ENSG00000016082	ISL1	0.852427	0.918338	0.087995	0.258719	0.0201351	0.101849	0.0194842	0.0723714	0.490827	0.0386224	0.0523149	0.059218	0.0955408	0.13704	0.20145	0.250162	0.160236	0.333946	2.05593	0.0255397	0.953141	1.01481	1.1698	0.903358	0.216837	0.378494
ENSG00000016391	ENSG00000016391	CHDH	0.656542	5.44623	2.0321	2.03088	0.396823	1.1868	0.237159	1.60484	1.71452	0.698663	0.993983	1.13041	0.58123	1.69749	5.04872	0.250162	0.336106	1.58515	2.33057	0.94716	3.45387	0.81894	0.402816	1.53189	1.51664	0.975895
ENSG00000016402	ENSG00000016402	IL20RA	0.213107	0.714263	0.131992	0.103487	0.0604054	0.916639	0.0194842	0.217114	0.327218	0.48278	0.680094	0.29609	0.843944	0.274079	0.4029	0.250162	0.480709	0.29684	1.02796	0.0255397	0.741332	0.144972	1.29978	0.164247	0.557582	0.473118
ENSG00000016864	ENSG00000016864	GLT8D1	2.55728	1.32649	13.8592	13.0912	30.5651	8.1479	24.0241	11.7242	1.63609	16.3759	11.0908	9.06035	23.5508	4.65935	10.5761	5.50356	3.68544	9.23917	1.32167	28.3782	2.75352	3.62431	2.9895	8.78721	12.9814	5.01505
ENSG00000017260	ENSG00000017260	ATP2C1	1.70485	0.714263	8.31553	10.6075	25.9539	4.1758	16.7954	11.1452	1.96331	12.842	7.0102	5.86258	16.672	1.64448	3.92827	2.50162	5.60827	9.42627	0.146852	12.0802	0.847236	3.76928	1.29978	5.66652	5.35899	1.6086
ENSG00000017427	ENSG00000017427	IGF1	11.934	4.28577	0.147696	0.155231	2.63547	3.36101	0.570798	0.651343	24.8686	0.367071	0.0537447	0.478554	13.1312	0.411119	0.4029	2.75178	4.14859	0.14842	13.5104	0.0255397	3.5026	9.56818	10.1383	2.98003	0.589187	0.662365
ENSG00000017483	ENSG00000017483	SLC38A5	0.426213	0.306113	1.97989	2.27672	0.644324	0.916639	0.642978	0.144743	0.163609	2.9353	12.0847	1.18436	0.557321	5.61863	0.20145	2.00129	5.92874	7.94048	0.293704	1.37914	0.105905	0.144972	0.779869	0.164247	0.774419	0.0946235
ENSG00000017797	ENSG00000017797	RALBP1	19.9584	26.6834	61.9116	56.7474	61.795	45.5894	36.065	46.6052	57.2097	60.6752	18.4672	41.4293	31.487	99.2942	73.576	48.2696	21.716	34.0036	19.5402	34.5937	51.9748	62.338	22.9874	66.23	8.61153	32.0149
ENSG00000018189	ENSG00000018189	RUFY3	16.4092	12.9588	4.57149	5.84704	21.7258	14.2588	17.9644	10.6386	16.5245	12.0021	12.2417	4.79666	26.8151	16.0336	3.2232	11.7576	8.97323	4.72157	12.923	9.60291	6.24837	12.4676	8.57855	7.30899	18.1522	8.51612
ENSG00000018236	ENSG00000018236	CNTN1	0.63932	1.42853	0.353313	0.310462	0.261757	0.305546	0.0389684	0.217114	1.14526	0.212423	0.0523149	0.366762	0.859867	0.13704	0.100725	0.250162	0.320473	0.519471	0.587407	0.0255397	0.741332	0.144972	0.519912	0.410617	0.0154884	0.851612
ENSG00000018280	ENSG00000018280	SLC11A1	3.65452	4.81536	4.68974	10.0723	5.72569	6.58482	9.61815	1.45817	1.42683	3.70745	28.9034	11.2812	7.47513	3.75415	6.12962	2.30298	6.69565	35.4415	3.37555	2.73275	5.06812	1.03756	2.89014	4.93127	2.15234	2.6137
ENSG00000018408	ENSG00000018408	WWTR1	8.95048	5.9502	27.7208	22.3027	55.656	33.6028	33.8072	21.5508	21.1056	28.4086	13.24	12.8837	33.6477	6.75996	32.7893	13.2586	12.6587	17.1943	5.63827	24.3101	12.5109	15.073	16.4941	15.1929	9.81069	25.9217
ENSG00000018510	ENSG00000018510	AGPS	3.21566	4.30495	2.60284	1.1409	1.28929	2.32209	0.98524	1.07732	0.523126	1.1981	1.72639	1.48357	0.989607	2.07841	1.41928	1.00065	1.65066	2.24015	4.14511	1.43022	2.11779	1.05024	1.68972	1.14973	0.68171	1.51763
ENSG00000018610	ENSG00000018610	CXorf56	7.6384	8.25963	5.60194	4.83899	6.90634	4.84615	5.14515	5.7046	7.12117	4.53814	9.49004	4.48938	4.56934	3.69339	4.28255	2.25146	5.10453	4.99088	6.23491	8.29689	6.01843	4.85723	7.82981	8.89657	2.56113	5.76808
ENSG00000018625	ENSG00000018625	ATP1A2	0.213107	2.0663	0.764545	0.41395	0.302027	1.0691	0.126262	0.361857	0.818045	0.0965561	0.0523149	0.414526	0.204465	0.601072	0.20145	0.500323	0.961418	0.630786	0.889434	0.306476	1.62634	1.44972	0.389934	1.97096	0.0619535	2.49063
ENSG00000018699	ENSG00000018699	TTC27	0.852427	2.76443	4.83972	2.33683	3.62432	2.93916	3.19541	4.41465	1.14526	1.70668	3.71436	2.51837	3.58704	2.88868	2.84943	2.75178	1.44213	6.41281	2.40227	2.40073	2.58037	2.31956	0.909847	1.49102	2.77242	1.42677
ENSG00000018869	ENSG00000018869	ZNF582	0.213107	0.204046	0.772534	0.465589	1.05155	0.407395	0.857304	0.976688	0.327218	0.459335	0.575464	0.851821	0.697495	0.27404	0.302175	0.500323	0.801182	0.614631	0.734259	0.66398	0.211779	0.693325	0.64989	0.656987	0.719008	0.528471
ENSG00000019102	ENSG00000019102	VSIG2	0.213107	0.306113	0.0439975	0.103487	0.0604054	0.101849	0.0974209	0.217114	0.654436	0.212423	0.0523149	0.088827	0.350316	0.13704	0.100725	0.250162	0.801182	0.0371051	0.146852	0.0255397	0.105905	0.724862	0.129978	0.24637	0.820885	0.189247
ENSG00000019144	ENSG00000019144	PHLDB1	3.213	9.07392	4.71417	6.85963	14.4321	7.68011	21.9788	4.65753	2.49912	9.54626	14.924	7.95321	29.0627	7.29066	6.44658	3.50226	5.92329	3.96219	7.87383	5.25716	5.62138	8.24622	4.04822	10.1034	47.0318	11.3542
ENSG00000019169	ENSG00000019169	MARCO	0.213107	0.306113	0.0439975	16.1958	0.90608	0.305546	1.77306	0.578971	0.654436	0.984872	0.523149	0.799443	1.25795	1.64448	2.11522	0.750485	0.160236	8.0889	0.146852	1.40468	1.05905	1.01481	0.129978	2.54583	0.511117	0.0946235
ENSG00000019186	ENSG00000019186	CYP24A1	0.63932	0.40815	0.131992	0.103487	0.0201351	0.203698	0.0389684	0.217114	0.163609	0.0579337	0.0523149	0.088827	1.09872	0.13704	0.20145	0.250162	0.160236	0.14842	0.587407	0.0255397	0.211809	0.869835	0.259956	0.492741	0.294279	0.473118
ENSG00000019485	ENSG00000019485	PRDM11	0.426213	2.04075	0.219987	0.465693	0.744999	1.42588	1.09111	2.31589	0.981654	0.540714	0.784724	0.532962	1.32165	0.959278	0.302175	1.00065	0.961418	0.556576	0.734259	0.280936	1.58857	1.44972	1.1698	1.80672	2.83438	1.6086
ENSG00000019505	ENSG00000019505	SYT13	0.63932	1.57197	1.15861	0.362206	0.0604054	0.620665	0.0389684	0.366945	0.654436	0.0772449	0.319712	0.303371	0.0636939	1.29199	1.0937	1.5765	0.81291	0.531169	0.901782	0.109927	1.8577	0.144972	0.259956	0.170157	0.201349	0.381668
ENSG00000019549	ENSG00000019549	SNAI2	1.27864	0.612225	4.35575	5.89878	13.8127	6.41647	7.03379	14.6914	1.14526	13.2089	1.67408	9.97827	10.1433	10.1409	3.82755	19.5126	4.80709	7.12417	0.587407	2.68167	0.741332	0.724862	1.55974	1.88884	7.93003	6.15053
ENSG00000019582	ENSG00000019582	CD74	14.7044	6.74281	7.72442	25.3801	42.2265	80.7648	259.898	16.4065	9.78928	66.1844	40.8503	42.3122	128.011	17.7882	39.2258	58.5378	46.7469	66.9783	5.99554	17.6136	20.3002	49.0332	31.4547	35.8392	35.281	28.3442
ENSG00000019991	ENSG00000019991	HGF	6.81942	2.34686	0.70396	5.95053	0.463108	0.81479	0.662462	6.44106	8.50767	0.656581	0.0523149	0.977097	3.43947	0.13704	9.26669	0.250162	0.801182	0.742101	4.69926	3.62663	3.38895	11.3079	9.74836	40.4047	1.02223	12.0172
ENSG00000019995	ENSG00000019995	ZRANB1	2.81943	1.63259	8.83703	9.13524	22.6842	13.1645	29.4793	13.9433	9.51973	11.6966	12.1916	10.0177	22.9781	11.9462	8.77368	8.25534	8.32699	7.97576	1.82441	7.65516	4.03567	7.65645	6.052	8.19577	7.73519	5.72877
ENSG00000020129	ENSG00000020129	NCDN	0.852427	0.612225	0.967945	0.362206	3.3223	0.712941	6.64409	1.08557	0.490827	2.49115	3.60973	2.22067	3.61462	0.274079	0.4029	0.250162	0.640945	0.371051	0.734259	3.09029	0.529523	0.57989	0.909847	0.985481	3.53135	1.23011
ENSG00000020181	ENSG00000020181	ADGRA2	1.27864	0.274386	0.158619	0.752963	1.6166	1.07533	4.19991	2.23028	1.08482	1.43803	3.07196	0.922258	2.94838	0.699847	0.525082	0.596572	2.07907	0.409025	0.362909	0.710291	1.70708	3.54539	0.612967	6.72437	5.09998	4.77138
ENSG00000020256	ENSG00000020256	ZFP64	1.04585	1.55088	1.65216	0.90024	2.6377	2.44437	1.73409	2.57595	0.327218	1.66856	3.92362	1.87925	1.65425	0.959278	1.00725	0.250162	1.44213	1.50648	1.32167	2.51944	1.02468	0.869835	0.779869	1.3961	1.98444	0.851612
ENSG00000020426	ENSG00000020426	MNAT1	2.13107	2.4489	7.0396	3.05288	11.3965	3.87025	6.97534	5.78971	5.23549	4.59607	2.04028	4.2637	5.35028	11.5113	3.6261	3.75243	1.44213	5.1576	1.76222	3.37123	2.01219	9.56818	3.37943	4.84528	2.04447	3.31182
ENSG00000020577	ENSG00000020577	SAMD4A	1.91796	5.20392	2.94783	12.6772	19.048	7.02757	21.5886	15.8493	3.27218	7.45412	6.12084	7.9117	11.9744	9.45574	6.64784	18.2618	37.6555	7.68929	3.08389	8.2493	2.881	4.34917	6.88884	6.48775	10.8109	4.73117
ENSG00000020633	ENSG00000020633	RUNX3	1.49175	0.40815	0.659962	0.931387	1.24838	1.22219	7.83265	0.0723714	0.490827	2.04699	4.28982	1.3028	5.14328	0.411119	0.302175	0.250162	1.12165	0.556576	1.02796	0.0255397	0.529523	1.5947	1.03982	0.903358	1.03772	0.662365
ENSG00000020922	ENSG00000020922	MRE11	9.209	13.324	9.22473	8.07562	6.86834	7.22786	6.36254	8.11844	7.02788	11.1198	8.3792	4.015	6.83836	11.8976	6.2067	4.04384	4.06291	8.86108	10.2533	45.2281	8.82029	3.76928	5.14048	7.25916	13.7841	6.30162
ENSG00000021300	ENSG00000021300	PLEKHB1	0.213107	0.204075	0.0439975	0.155231	0.161081	0.305546	0.253294	0.144743	0.327218	0.231735	0.313889	0.148045	0.159235	0.274079	0.100725	0.250162	0.160236	0.14842	0.146852	0.102159	0.105905	0.144972	0.129978	0.328494	0.449163	0.189247
ENSG00000021355	ENSG00000021355	SERPINB1	7.79173	8.80371	15.5687	23.9482	14.4369	10.05	17.9629	5.75777	7.52601	11.7766	14.2296	18.2975	17.6695	7.9483	20.4023	5.00323	13.3677	91.5169	7.9037	12.8209	8.6421	8.68462	9.06134	12.9548	5.33196	7.55652
ENSG00000021461	ENSG00000021461	CYP3A43	0.213107	2.49748	0.76709	0.267258	0.0604054	0.81479	0.0779367	0.217114	0.490827	0.164832	0.381831	0.355308	0.127388	0.705869	0.671252	0.250162	0.961418	0.680882	1.02796	0.204317	0.645861	0.434917	1.22498	0.24951	0.201349	1.04086
ENSG00000021488	ENSG00000021488	SLC7A9	1.49175	1.73431	1.42854	0.470162	0.0604054	0.429038	0.136389	1.13336	0.654436	0.173801	0.366204	0.702239	0.159235	0.296487	0.648279	0.250162	0.480709	1.00596	1.22633	0.0255397	1.07057	0.289945	1.06208	0.903358	0.0619535	0.567741
ENSG00000021574	ENSG00000021574	SPAST	2.95594	15.052	8.86806	5.26655	5.38837	5.36216	3.90028	4.55481	3.5694	5.38663	2.20363	3.77111	4.93631	4.9783	4.09662	3.1789	3.92989	8.66703	7.29272	4.30787	7.51842	2.02961	5.79986	4.04906	2.65795	5.13049
ENSG00000021645	ENSG00000021645	NRXN3	3.04803	15.9876	4.62257	3.84185	8.86131	4.39474	2.49636	24.6752	4.01861	3.39277	1.16084	3.48739	1.44489	17.2822	5.08338	5.27475	3.25849	5.01122	7.63562	1.03272	7.88921	2.03792	3.71129	4.37996	2.2622	5.38604
ENSG00000021762	ENSG00000021762	OSBPL5	0.426213	0.102038	0.571967	1.03487	6.28216	1.22219	9.76157	9.98726	0.818045	3.30222	6.64399	2.33911	8.64643	0.685198	1.10797	0.750485	0.801182	0.259735	0.293704	1.55792	0.211809	1.01481	0.259956	0.985481	10.6405	1.04086
ENSG00000021776	ENSG00000021776	AQR	9.3767	11.1221	9.28347	9.00341	15.6651	5.90723	12.9637	13.9677	6.54436	12.4557	11.7708	9.71175	14.3472	24.1316	5.74132	9.25598	4.80709	11.5397	6.90203	15.4259	6.80277	8.84332	6.23895	8.70508	8.42569	6.90752
ENSG00000021826	ENSG00000021826	CPS1	1.70485	5.34876	1.70267	3.42619	0.895415	1.42588	1.33342	2.44903	1.72842	0.729365	1.3374	1.90671	1.59042	2.0556	2.27051	1.30644	0.687226	3.95362	3.1894	0.649445	4.81305	0.890629	2.72954	1.15915	1.97247	2.84531
ENSG00000022267	ENSG00000022267	FHL1	0.63932	1.6326	1.36392	2.58719	4.49013	1.12034	21.1404	2.24351	2.29053	2.16286	1.88334	0.769834	5.78022	0.685198	1.30942	0.750485	0.160236	0.111315	1.02796	5.84858	0.741332	1.5947	2.33961	3.03857	3.03572	6.33978
ENSG00000022277	ENSG00000022277	RTF2	18.5403	7.44874	30.6223	16.4027	19.6317	18.4346	21.6859	16.2112	19.7967	10.4087	8.31806	18.9201	17.7528	9.3187	15.008	11.7576	12.0177	42.3328	8.37055	6.64031	7.83694	17.1068	14.0376	12.647	5.23508	11.8279
ENSG00000022355	ENSG00000022355	GABRA1	1.06553	2.14279	1.01194	0.362206	0.0201351	1.01849	0.0194842	0.217114	0.327218	0.0193112	0.0523149	0.266481	0.0159235	0.959278	0.60435	0.250162	0.160236	0.779206	1.17481	0.0255397	1.37676	0.144972	0.519912	0.574864	0.0774419	0.473118
ENSG00000022556	ENSG00000022556	NLRP2	2.77039	1.02038	4.09177	18.0586	13.3294	1.83328	8.5146	3.40146	2.61774	38.4264	162.701	6.85233	2.72291	0.13704	5.26388	0.750485	0.160236	0.964731	1.46852	65.6439	3.17714	2.6095	1.81969	7.47323	45.5671	4.16344
ENSG00000022567	ENSG00000022567	SLC45A4	0.213107	0.40815	0.087995	0.465693	0.604054	0.305546	0.915757	0.940828	0.818045	1.23592	1.25556	0.799443	3.35985	0.13704	0.100725	0.250162	0.320473	3.22814	0.293704	0.0255397	0.741332	1.15978	0.259956	0.985481	5.994	0.283871
ENSG00000022840	ENSG00000022840	RNF10	18.8182	10.1222	17.5975	17.75	30.5852	23.9629	36.0648	27.5735	18.4878	24.3876	59.1917	18.5406	28.2657	18.2263	21.7769	23.9595	21.3114	21.853	9.57456	49.9808	9.43958	22.2906	15.4768	19.6845	26.4247	15.0703
ENSG00000022976	ENSG00000022976	ZNF839	0.73878	1.11918	0.308121	0.931425	2.04293	0.712941	1.8532	2.39218	0.490827	3.40526	6.88656	0.437588	2.24251	1.64448	0.532496	0.250162	0.160236	0.341884	0.629525	10.6445	0.816716	1.15978	0.129978	1.94075	5.3587	0.902833
ENSG00000023041	ENSG00000023041	ZDHHC6	2.35921	6.32036	3.3154	2.28414	2.69199	2.22519	2.1499	2.66755	1.47248	5.43947	3.15124	1.96228	2.48582	2.65712	2.88378	0.753443	2.34691	3.45396	4.6551	11.1497	5.10292	1.02615	1.81969	3.03857	4.16849	2.75059
ENSG00000023171	ENSG00000023171	GRAMD1B	1.06553	2.1659	1.8039	2.12496	4.36932	3.15731	8.53407	0.940828	2.12692	5.96835	5.54538	2.71165	7.65919	0.274079	2.16681	0.500323	0.160236	0.704996	1.32167	23.4199	2.8771	2.75448	3.24945	2.29946	3.26915	3.04594
ENSG00000023191	ENSG00000023191	RNH1	0.63932	0.984492	3.73979	3.98642	17.1954	4.07636	23.0258	11.8179	1.7997	9.7799	16.7801	7.49475	11.7834	4.27083	2.51812	3.50226	1.28189	2.04252	0.881111	9.7306	2.4358	4.34917	1.1698	4.10796	9.40837	1.61761
ENSG00000023228	ENSG00000023228	NDUFS1	4.26997	9.67412	11.6052	11.7121	26.0751	6.54729	20.3665	10.834	9.08257	12.2425	6.80711	9.55924	23.5763	3.50436	9.74031	5.07247	5.10836	14.6114	7.45401	10.8869	7.01202	8.22499	8.32579	10.6978	9.64213	9.704
ENSG00000023287	ENSG00000023287	RB1CC1	14.7044	9.28542	23.5827	36.2205	125.382	25.2585	59.3685	40.6003	24.5413	49.6301	17.0023	36.3006	43.0251	105.109	23.7711	26.7673	17.626	35.7692	7.78315	23.6753	12.4967	33.0537	10.7882	35.3131	9.29303	24.0344
ENSG00000023318	ENSG00000023318	ERP44	4.47524	8.57788	19.7109	16.9338	32.9008	8.1479	29.7634	6.37923	6.21714	13.3946	10.8986	12.3666	20.6687	3.28895	9.06524	4.00259	6.85753	14.1131	4.55241	6.86252	5.40113	3.47934	6.23895	6.49448	3.81516	6.24515
ENSG00000023330	ENSG00000023330	ALAS1	3.1966	2.14279	2.85984	3.77729	2.65784	1.42588	4.98795	6.15157	2.61774	2.52977	6.85326	3.64191	4.23565	0.548159	4.4319	1.25081	3.84567	4.4155	2.05593	2.60505	3.81256	5.94387	4.02932	4.84528	1.28554	2.27096
ENSG00000023445	ENSG00000023445	BIRC3	1.91796	1.12241	8.71151	75.1325	18.8466	3.05546	63.2844	2.67774	0.654436	11.8764	7.58566	220.046	30.8596	0.685198	11.4826	1.25081	8.01182	240.11	2.34963	0.076619	1.90628	2.89945	3.76936	10.5118	2.05996	1.13548
ENSG00000023516	ENSG00000023516	AKAP11	3.62281	2.24483	6.15965	8.53771	31.3907	4.78689	22.6601	7.599	2.29053	15.4104	10.2014	4.17487	24.8088	13.2928	5.84205	3.00194	6.08898	5.45444	0.587407	18.6184	2.3299	3.91426	3.24945	3.20281	11.9106	3.02795
ENSG00000023572	ENSG00000023572	GLRX2	2.89235	1.95781	5.9405	4.66132	25.4157	5.53843	13.307	5.59871	1.14526	9.29713	3.02709	5.34387	14.3355	2.2015	2.96333	3.62537	4.32638	5.44383	2.20278	5.10742	2.2606	2.98949	3.51221	4.39482	3.45535	2.24384
ENSG00000023608	ENSG00000023608	SNAPC1	6.3932	4.31682	8.39488	12.0945	12.5039	3.47049	16.0548	6.22394	4.22571	7.70026	3.76667	11.0064	7.69395	13.4299	7.73489	8.00517	3.9456	31.7966	2.63927	1.55792	2.224	4.05923	1.1698	2.87432	1.92056	2.50098
ENSG00000023697	ENSG00000023697	DERA	3.83592	1.53056	9.76744	5.38135	14.9	7.63866	6.72203	4.26991	4.58105	7.74379	7.89955	4.67822	9.44259	1.64448	7.65509	7.00453	6.08898	10.2039	1.46852	6.79355	1.80038	5.50895	3.63939	4.35254	2.77242	2.74408
ENSG00000023734	ENSG00000023734	STRAP	9.16359	4.48965	26.7944	20.9562	48.5056	16.8051	44.736	11.5794	13.5795	16.8587	10.5153	17.8542	36.6553	10.5521	29.6131	18.0116	13.6201	24.4893	8.51741	11.7993	5.93066	12.1777	13.2578	13.7967	6.35025	12.3011
ENSG00000023839	ENSG00000023839	ABCC2	0.852427	2.00356	1.41432	0.936665	0.382567	0.81479	0.409168	5.71734	0.617192	0.869005	0.470834	1.18108	0.732479	16.8559	0.593625	15.51	3.5252	1.86001	1.86952	0.395649	1.51522	0.724862	1.21127	0.492741	5.44889	1.55483
ENSG00000023892	ENSG00000023892	DEF6	1.27864	2.33107	1.81173	2.44405	2.82934	2.87097	4.46806	7.93253	1.47248	6.77824	17.3163	2.51347	4.57449	1.27157	2.26821	0.936783	2.5736	3.68618	1.46852	8.35048	3.75183	2.31956	2.55486	2.54583	9.98818	1.38455
ENSG00000023902	ENSG00000023902	PLEKHO1	2.98349	1.83668	4.92772	10.297	11.6985	10.6941	30.8631	1.95403	2.94496	5.36852	6.95788	9.35644	13.5349	1.91856	5.33842	1.50097	11.3768	3.82182	2.05593	1.20036	2.96533	7.3936	2.20963	5.2559	4.52261	8.32687
ENSG00000023909	ENSG00000023909	GCLM	5.84045	12.1441	6.90488	5.21397	10.1651	2.56496	5.65869	2.16563	13.0887	3.69928	2.72038	5.53791	5.4894	4.00093	8.73166	2.17119	5.19932	4.60085	10.4742	4.27597	7.49442	4.69789	6.94455	6.56445	1.16852	5.54703
ENSG00000024048	ENSG00000024048	UBR2	6.81941	8.15562	7.43558	12.6255	17.7994	4.79985	17.6137	12.8974	5.72631	14.0971	30.7089	9.513	20.3342	8.22238	5.13937	5.75372	2.56378	14.1405	3.965	33.1249	6.14246	6.66873	5.71904	7.63748	19.4553	3.79823
ENSG00000024422	ENSG00000024422	EHD2	1.99962	4.96358	5.86092	7.3008	26.075	9.67563	71.7992	25.8366	0.981654	22.3624	16.6361	12.0169	27.9298	5.34455	5.84205	6.75437	8.92757	10.6937	2.59347	3.29462	4.21724	2.31956	2.02919	4.43467	12.5766	5.86666
ENSG00000024526	ENSG00000024526	DEPDC1	0.213107	1.6326	0.615965	1.08662	0.422837	0.203698	0.331231	0.144743	0.654436	0.15449	0.20926	0.503353	0.36624	0.13704	0.20145	0.250162	0.160236	0.333946	1.46852	0.408634	0.423618	1.73967	0.909847	0.574864	0.181616	0.946235
ENSG00000024862	ENSG00000024862	CCDC28A	4.68835	1.42853	10.1194	5.17437	7.18824	3.9721	3.46818	3.0396	5.5627	4.01673	7.89955	7.16538	3.72609	2.0556	4.73407	3.75243	0.961418	4.19287	3.37759	5.18455	3.17714	4.05923	5.71904	5.33802	1.7347	1.98709
ENSG00000025039	ENSG00000025039	RRAGD	3.62281	1.42853	13.6392	9.93478	13.8127	9.26824	6.46876	1.30269	3.27218	2.91599	4.65603	13.5017	3.08915	1.50744	5.03625	2.75178	4.16615	36.1773	1.76222	0.255397	3.38895	3.33437	2.07965	3.20281	0.216837	2.17634
ENSG00000025156	ENSG00000025156	HSF2	1.06553	1.02038	3.5628	1.6558	4.8123	2.03698	2.84469	2.60537	0.818045	4.46089	2.4588	3.22637	3.45539	0.822238	1.2087	1.00065	1.28189	3.71051	1.46852	7.04893	0.953141	1.15978	2.07965	1.64247	3.20609	1.13548
ENSG00000025293	ENSG00000025293	PHF20	22.5893	13.1738	7.35777	15.786	37.2451	21.7272	27.4319	38.5902	15.8701	19.0748	6.385	28.6256	20.7985	91.7936	24.9258	44.5288	63.2934	13.0481	19.3857	5.89966	8.60819	19.5683	13.9077	20.2793	5.83489	10.4021
ENSG00000025423	ENSG00000025423	HSD17B6	0.63932	0.204075	5.63168	0.776156	13.9737	2.54622	1.07163	0.144743	0.327218	0.424847	1.72639	2.66481	1.5605	0.13704	0.95133	0.250162	0.480709	0.0759242	0.146852	0.153238	0.105905	0.144972	0.389934	0.656987	0.309768	1.32473
ENSG00000025434	ENSG00000025434	NR1H3	1.27864	0.204075	0.219987	1.81103	2.09405	0.81479	3.4487	0.434228	0.490827	3.59189	11.9801	0.621789	2.5796	0.411119	0.100725	0.500323	0.160236	0.29684	0.293704	1.76224	0.529523	2.31956	0.64989	2.54583	1.98251	0.378494
ENSG00000025708	ENSG00000025708	TYMP	1.27864	1.93871	2.15588	8.04331	7.14668	6.45708	35.9159	3.0396	0.655883	9.79058	35.6027	19.675	15.6684	1.64448	6.73839	6.5042	8.813	5.64666	0.734259	14.7271	2.96533	5.21901	2.59956	7.31733	11.2296	1.98709
ENSG00000025770	ENSG00000025770	NCAPH2	0.63932	2.16056	2.47969	4.36029	5.53155	4.5876	9.12786	6.70924	1.63609	7.66942	39.9172	4.34821	4.99384	0.893058	2.41904	1.25081	1.60236	3.01203	1.76222	7.58561	1.58856	2.31956	1.82208	3.94192	6.83534	1.73252
ENSG00000025772	ENSG00000025772	TOMM34	1.49175	0.612225	5.67568	3.98427	9.58432	3.56471	10.0538	1.88166	2.78135	13.3247	12.0324	5.89219	3.63055	0.548159	6.54712	0.500323	3.36496	2.15209	1.17481	7.55974	2.01219	2.6095	2.59956	2.87432	3.82563	1.70322
ENSG00000025796	ENSG00000025796	SEC63	48.4995	22.9631	70.1093	43.8871	91.9902	65.0394	76.2704	36.4245	44.0029	56.5905	19.087	43.0023	65.3261	38.7634	44.6933	25.4864	31.4265	45.8492	25.8426	31.0399	14.4047	39.6426	19.5684	30.4708	13.7498	23.097
ENSG00000025800	ENSG00000025800	KPNA6	11.1344	19.282	17.2686	32.0729	74.7735	21.2199	46.715	32.4794	12.3243	37.2989	28.6448	39.9079	36.3829	12.0721	18.0109	7.50485	7.36407	16.7202	9.69086	18.976	15.2145	15.2221	15.2801	20.109	15.6411	16.9989
ENSG00000026025	ENSG00000026025	VIM	51.141	11.2758	616.636	608.091	1471.22	519.372	1556.59	108.455	39.1943	425.042	224.651	303.659	1088.76	278.641	178.774	422.769	223.368	726.583	26.9888	102.895	32.5923	71.3266	73.178	136.748	160.392	239.706
ENSG00000026036	ENSG00000026036	RTEL1-TNFRSF6B	0.213107	0.102038	0.0439975	0.868113	0.665979	0.228386	1.85725	3.82178	0.163609	3.58104	10.9175	1.01876	1.20167	0.13704	0.100725	0.250162	0.160236	0.0371051	0.146852	6.10424	0.105905	1.18248	0.129978	0.868796	12.7724	0.0946235
ENSG00000026103	ENSG00000026103	FAS	4.91158	17.788	4.61804	3.89807	2.09438	4.43794	6.39215	2.28086	2.92656	1.6246	2.2457	3.69699	3.90805	4.46283	2.9849	1.50097	2.24331	6.33336	9.80229	1.10574	9.69215	3.224	5.07476	2.40281	2.45105	5.70505
ENSG00000026297	ENSG00000026297	RNASET2	7.11706	26.8591	13.0064	5.86504	2.99842	10.6347	5.87221	6.66567	5.72386	4.71093	18.1827	7.48451	6.75209	11.6248	12.366	4.02834	8.4414	11.5712	18.6608	9.24957	16.1695	3.66721	9.45771	8.08522	12.6669	6.74594
ENSG00000026508	ENSG00000026508	CD44	5.96699	5.20392	37.9259	154.453	173.402	34.2212	235.308	2.96723	6.70797	58.1463	34.4232	47.7893	120.964	6.71495	32.5342	6.00388	39.4181	89.6442	3.67129	6.15506	5.29523	10.293	5.19912	14.8643	11.1052	5.39354
ENSG00000026559	ENSG00000026559	KCNG1	0.213107	7.04487	1.70231	1.91388	0.463108	2.2093	0.351757	2.02461	1.9882	1.93421	2.51112	2.03484	0.296908	0.763441	2.00679	0.500323	2.09778	1.98837	2.14226	0.76619	3.5493	0.443859	1.49806	0.492741	0.949559	1.94923
ENSG00000026652	ENSG00000026652	AGPAT4	0.63932	1.32649	1.09994	3.15637	2.91959	1.42588	9.25499	0.361857	0.490827	3.32153	4.86529	1.83772	5.8917	1.78152	0.705074	2.25145	1.28189	1.26157	0.734259	7.22774	1.28707	0.724862	1.1698	1.3961	3.96502	2.17634
ENSG00000026751	ENSG00000026751	SLAMF7	0.63932	1.19332	0.734055	2.8557	0.286705	0.899433	6.04207	0.499662	1.1772	0.378132	1.04716	0.634435	4.76165	1.87602	1.10797	2.30303	0.641463	4.03381	0.440555	0.512101	0.652131	2.46453	3.00221	1.22352	0.660378	1.43646
ENSG00000026950	ENSG00000026950	BTN3A1	13.2126	4.66274	1.8039	1.70754	12.0609	7.53681	26.7882	1.66454	7.68962	4.46089	12.5556	3.90839	18.5508	3.42599	4.23045	5.50356	1.7626	1.87298	4.56824	2.34965	3.60075	4.34917	4.02932	3.77768	12.7064	2.17634
ENSG00000027001	ENSG00000027001	MIPEP	0.213107	0.714263	2.24387	0.776156	3.56391	1.42588	3.56561	1.44743	0.490827	0.94625	0.941668	1.9838	3.3452	0.959278	2.51812	0.750485	1.28189	4.30419	0.146852	0.383095	0.847236	0.434917	0.389934	0.574864	1.55602	0.378494
ENSG00000027075	ENSG00000027075	PRKCH	8.09806	4.2855	2.02388	3.20811	3.24175	3.08964	6.90338	14.619	6.05317	4.9823	5.75398	1.80615	6.56046	1.91856	2.8203	2.25146	1.7626	7.45812	5.71698	5.21009	2.11809	6.66873	7.66871	5.58439	11.5233	2.74408
ENSG00000027644	ENSG00000027644	INSRR	0.213107	0.102038	0.0439975	0.0517437	0.0604054	1.22219	0.23381	0.0723714	0.163609	0.0193112	0.0523149	0.029609	0.254775	0.13704	0.100725	0.250162	0.160236	0.0371051	0.146852	0.076619	0.105905	0.144972	0.129978	0.0821234	0.402698	0.189247
ENSG00000027697	ENSG00000027697	IFNGR1	0.426213	1.02038	1.40792	1.91452	1.85243	1.62958	3.33179	0.361857	0.490827	0.79176	7.63798	1.15475	1.91082	0.274079	1.71232	0.250162	0.640945	2.41183	0.146852	2.19641	0.317714	0.434917	0.519912	0.0821234	1.08419	0.189247
ENSG00000027847	ENSG00000027847	B4GALT7	0.213107	0.40815	1.7159	2.4837	4.32905	2.44437	4.07219	4.0528	1.14526	4.26778	7.63797	3.43464	2.59552	0.548159	2.4174	1.50097	1.92284	0.704996	0.734259	11.9015	0.529523	1.15978	0.909847	1.3961	5.37447	1.51398
ENSG00000027869	ENSG00000027869	SH2D2A	0.213107	0.102038	0.0439975	1.03487	2.55716	1.22219	6.60514	0.0723714	0.327218	1.00418	1.98797	0.740225	1.94266	0.13704	0.805799	0.250162	0.320473	0.111315	0.293704	0.127698	0.105905	0.144972	0.259956	0.164247	1.14614	0.189247
ENSG00000028116	ENSG00000028116	VRK2	1.70485	1.42853	4.70773	4.65693	4.77202	3.9721	5.57248	4.5594	1.96331	2.25941	2.51112	3.04973	4.02863	2.87783	5.53987	3.2521	3.5252	12.356	0.734259	3.98419	1.05905	1.30475	1.42976	1.97096	2.41619	1.32473
ENSG00000028137	ENSG00000028137	TNFRSF1B	1.70485	1.30415	2.00917	11.996	17.8193	3.25916	33.5901	0.723714	0.876104	7.07786	16.4269	22.2488	18.105	2.19295	4.07004	0.500323	2.24331	30.7325	0.734259	1.17482	1.28409	2.17459	0.519912	6.56212	4.01149	1.23011
ENSG00000028203	ENSG00000028203	VEZT	5.17896	12.1249	20.3232	21.674	33.9738	11.1318	24.9421	15.1423	8.20341	12.1396	6.53936	11.6775	26.9772	18.5081	9.6295	10.0461	6.06414	30.2953	6.485	17.3925	7.95038	9.5794	7.47881	12.8094	8.19861	10.249
ENSG00000028277	ENSG00000028277	POU2F2	3.40971	9.89765	1.6719	5.27786	1.49	2.85177	1.75358	1.37506	1.7997	2.20148	3.24352	3.40503	4.07641	4.24823	1.2087	0.750485	2.72402	3.15393	7.93	1.32806	4.97751	6.52376	4.41925	3.77768	1.76567	2.74408
ENSG00000028310	ENSG00000028310	BRD9	265.53	78.0587	54.381	23.3364	12.6448	94.617	16.7702	59.0553	195.515	10.5282	21.0306	17.3804	19.5062	143.07	107.271	353.983	389.538	5.8255	142.592	10.0626	29.3356	111.63	99.4336	51.7377	10.0561	40.8774
ENSG00000028528	ENSG00000028528	SNX1	6.60631	4.45034	12.8958	10.7627	29.0717	15.2773	32.8496	16.1388	10.1438	19.9871	17.7347	14.0643	28.5445	7.0676	13.4303	7.25469	5.76851	14.6118	5.72972	27.7107	9.65485	13.6274	7.51814	15.6856	23.4957	7.00214
ENSG00000028839	ENSG00000028839	TBPL1	1.49175	1.12241	7.94588	4.24298	16.5544	3.10964	8.68756	3.47383	2.12692	4.8354	5.42958	6.3549	8.35179	1.64448	6.28895	2.25146	2.40355	5.91172	1.76222	3.438	1.81538	2.37416	2.08234	2.92458	1.47426	1.98709
ENSG00000029153	ENSG00000029153	ARNTL2	4.28651	5.36939	4.86477	9.32994	2.17742	3.45755	4.37523	1.53331	5.56812	2.65469	3.60439	5.4792	4.00578	4.37621	6.52431	2.76674	14.902	14.9385	4.40719	4.57766	4.90311	2.95861	5.12092	3.81968	1.96739	4.43208
ENSG00000029363	ENSG00000029363	BCLAF1	16.4956	10.4458	13.2432	33.3636	56.4179	14.1891	34.8573	41.1661	25.6371	39.3707	33.5338	16.1117	41.8728	34.0134	16.6692	10.2972	10.5979	13.3207	9.8007	31.6437	9.94479	31.5341	10.4881	23.8614	9.81963	14.5747
ENSG00000029364	ENSG00000029364	SLC39A9	2.13107	0.816301	14.5192	12.4185	27.9677	6.92626	22.6211	8.97405	2.12692	13.3247	10.463	13.7089	18.2005	1.64448	8.86379	2.75178	2.88425	19.1463	1.90907	12.9997	2.224	1.88464	3.24945	5.66652	6.55159	2.74408
ENSG00000029534	ENSG00000029534	ANK1	1.06553	4.73429	0.589457	0.41395	0.161081	0.916639	0.293505	0.0723714	0.327218	0.173801	0.0523149	2.01911	0.222929	2.0556	0.100725	0.250162	1.60236	0.608431	3.08389	0.076619	1.80038	0.434917	1.68972	0.821234	0.154884	1.98709
ENSG00000029559	ENSG00000029559	IBSP	4.04903	6.83652	0.131992	0.155231	0.0201351	0.101849	0.0584525	1.73691	11.6162	0.135179	0.0523149	0.029609	0.0636939	0.13704	0.100725	1.50097	0.160236	0.185525	13.5104	0.817269	0.847236	5.94387	1.68972	4.35254	0.0774419	1.79785
ENSG00000029639	ENSG00000029639	TFB1M	0.641234	4.38714	4.21236	2.87685	4.10038	3.05546	2.81849	1.94279	1.6353	2.17679	2.50772	2.67815	3.34282	7.91118	2.10345	5.6732	2.08307	1.49702	3.52444	2.26816	3.2455	2.17459	2.59956	1.77493	1.76259	3.03707
ENSG00000029725	ENSG00000029725	RABEP1	32.7993	15.4497	16.3604	14.9539	20.8147	29.5605	28.0842	13.6802	45.2746	14.7685	6.99329	12.1268	26.3746	24.7884	32.9566	17.2612	18.1067	9.20656	18.739	18.5696	9.11592	27.6788	12.1385	18.9362	7.04416	9.59902
ENSG00000029993	ENSG00000029993	HMGB3	58.8175	34.2824	186.11	192.332	77.6805	40.4339	71.7411	42.3373	105.19	206.492	254.088	84.6814	23.726	3.83711	231.463	3.50226	6.72993	116.806	29.8083	197.088	50.1988	73.211	78.6367	90.253	40.5261	38.2279
ENSG00000030066	ENSG00000030066	NUP160	2.97032	5.95921	7.69497	5.87705	18.0612	3.11226	13.5804	15.3597	6.04246	12.1467	8.00418	6.40856	14.312	3.5741	3.03803	2.4118	2.72402	9.59237	6.23201	8.53024	5.97382	5.7989	4.80919	8.29415	10.3645	4.60138
ENSG00000030110	ENSG00000030110	BAK1	0.852427	1.12241	0.967945	1.24185	2.25514	2.64807	5.49453	0.940828	1.63609	1.85388	2.92964	2.48716	3.5987	0.548159	2.4174	2.00129	1.44213	0.779206	0.440555	2.40073	0.529523	1.73967	0.909847	1.3961	2.60472	0.851612
ENSG00000030304	ENSG00000030304	MUSK	1.27864	2.34898	1.3676	0.589558	0.604054	1.94023	0.273806	0.509667	0.658437	0.115867	0.10463	0.767637	0.0964128	1.00208	0.808027	0.250162	0.320473	0.899549	2.67332	0.076619	1.16495	0.57989	0.523512	0.574864	0.296686	1.6086
ENSG00000030419	ENSG00000030419	IKZF2	0.852427	2.34686	1.89189	4.91565	6.40297	1.12034	6.74152	11.1452	1.7997	5.88993	3.03426	1.59889	3.53501	3.28895	1.91377	1.25081	2.08307	4.71234	1.17481	7.07447	0.953141	1.15978	2.85952	1.88884	4.08894	1.51398
ENSG00000030582	ENSG00000030582	GRN	5.54078	1.32649	4.79573	11.9528	26.981	14.3607	68.4661	37.9226	6.54436	34.6057	36.0972	14.0347	37.9455	1.50744	12.4899	4.75307	3.84567	8.53416	1.17481	29.9837	7.41332	9.85813	9.74835	17.4923	13.5833	14.1935
ENSG00000031003	ENSG00000031003	FAM13B	16.8354	4.0815	5.31159	9.90796	17.1349	8.83041	19.2308	10.5662	15.2156	6.39201	5.23149	7.34394	14.3433	11.3743	7.15147	10.0065	8.33229	12.7098	8.81111	14.0082	4.60616	8.6797	9.29785	8.19681	6.89233	5.8536
ENSG00000031081	ENSG00000031081	ARHGAP31	1.70485	1.22445	0.87995	2.94939	3.20148	2.03698	4.15013	3.47383	7.03519	7.93691	5.44075	3.10894	6.25792	0.13704	5.6406	1.25081	4.96733	4.34129	1.76222	21.3767	4.6598	4.92906	2.85952	5.17378	7.58931	2.74408
ENSG00000031691	ENSG00000031691	CENPQ	2.34417	0.510188	2.81584	1.86277	5.19486	1.12034	1.98739	2.75011	0.818045	1.83457	1.62176	2.57598	1.97451	3.15191	2.0145	3.00194	1.28189	1.96657	0.881111	0.817269	0.953141	4.92906	1.29978	0.739111	0.743443	0.473118
ENSG00000031698	ENSG00000031698	SARS	46.8835	17.6525	46.7692	35.4444	39.9278	26.5825	44.6189	37.6332	62.8259	30.164	63.5626	33.7247	31.751	28.7783	29.7139	21.0136	18.7477	87.2337	25.2585	87.6012	15.6739	33.3437	25.4757	24.9655	14.8998	17.7892
ENSG00000031823	ENSG00000031823	RANBP3	1.31904	0.816301	2.50786	5.13578	5.91972	3.36101	9.44981	8.39508	1.30887	9.59801	15.4329	3.521	6.248	3.15191	2.92102	4.75307	1.44213	3.2426	0.881111	14.9407	2.54171	3.91442	2.07965	4.27042	8.89034	2.74408
ENSG00000032219	ENSG00000032219	ARID4A	111.242	58.7738	10.6914	33.1677	56.3775	40.6377	22.8744	62.7463	112.89	29.1794	8.89353	24.9308	24.2991	442.636	29.7138	192.625	61.3705	12.4673	55.2164	14.4044	32.6186	161.934	25.6057	62.4959	6.67549	38.4171
ENSG00000032389	ENSG00000032389	EIPR1	0.852427	0.8163	1.7599	1.24185	3.62432	1.42588	4.69569	1.5198	1.47248	1.40972	2.40649	1.71732	3.15285	0.411119	1.2087	2.50162	0.640945	2.1892	0.587407	1.53238	0.847236	0.434917	1.1698	1.14973	1.30102	0.946235
ENSG00000032444	ENSG00000032444	PNPLA6	0.426213	0.102038	0.52797	4.5017	3.76527	2.13882	9.72261	7.67137	0.818045	7.62793	23.1755	4.35252	6.70377	1.91856	0.906524	1.25081	0.801181	2.70867	0.146852	11.7993	0.741332	1.73967	1.1698	3.61343	9.35499	2.36559
ENSG00000032742	ENSG00000032742	IFT88	6.18009	6.29622	3.50982	1.26012	5.65673	3.9721	4.64498	5.28311	7.19879	2.30098	2.24954	3.02012	5.09551	17.267	2.4174	6.5042	2.88425	4.90443	3.81815	3.67771	3.15509	5.51095	4.02932	2.21733	3.70556	1.98709
ENSG00000033011	ENSG00000033011	ALG1	4.10848	22.5145	4.77428	3.20214	2.35521	6.1479	4.13238	3.7738	2.43497	2.12056	3.60975	3.3768	2.31155	4.94714	5.98367	2.43842	4.88081	5.15146	10.1945	2.22017	14.7303	1.36888	6.07582	2.12214	2.89713	6.7536
ENSG00000033030	ENSG00000033030	ZCCHC8	8.45053	18.2388	9.72519	11.5356	10.5361	9.7911	10.8251	22.8346	7.82772	9.35232	8.91043	9.81548	10.9308	13.4175	7.43943	4.79755	7.46584	12.6762	12.8655	11.8939	17.5376	7.56813	8.43391	8.31163	9.9251	8.4186
ENSG00000033050	ENSG00000033050	ABCF2	1.44887	2.85705	3.17054	1.92563	4.80497	3.06088	9.22411	3.64291	2.83233	4.50233	4.34212	3.97942	4.67451	1.50743	2.62702	0.250188	4.95163	2.80388	1.02796	3.23238	3.20096	2.23356	0.396686	2.46325	3.74797	2.92317
ENSG00000033100	ENSG00000033100	CHPF2	0.63932	0.306113	0.17599	2.17324	9.52679	0.616541	18.8064	4.04231	0.654436	6.5516	13.9359	4.30199	10.3077	0.822238	0.705074	2.00129	1.50051	0.20416	0.92158	9.18489	0.211809	1.07784	0.389937	3.39701	11.8986	1.25052
ENSG00000033122	ENSG00000033122	LRRC7	7.6051	29.5771	8.8393	6.66963	0.626995	8.30216	1.32819	4.397	8.15768	1.31231	1.72769	6.11019	1.4297	6.83916	9.73987	2.75178	7.33239	9.04341	21.4455	1.7125	21.5277	1.55401	7.53408	3.02008	0.813025	9.76399
ENSG00000033170	ENSG00000033170	FUT8	5.45669	16.5538	7.51767	8.85965	18.3023	6.4671	14.118	5.91383	3.30788	7.26099	4.48207	6.4512	15.9437	4.75103	8.42192	1.75113	3.98407	5.15945	8.31566	13.8522	9.46249	4.39918	7.27831	7.67775	5.11695	7.50699
ENSG00000033178	ENSG00000033178	UBA6	3.1966	3.6787	10.0314	38.3273	22.8534	6.41647	28.9586	23.4483	6.87158	21.6693	18.5195	10.5806	20.7005	2.65624	11.2812	2.50162	4.96733	20.148	3.81815	31.2861	3.70666	6.37879	7.7356	5.33802	13.0722	5.48816
ENSG00000033327	ENSG00000033327	GAB2	6.3932	3.46928	9.59145	10.9179	19.37	39.6193	18.1009	10.132	9.32571	8.72867	9.99213	13.5609	13.726	4.65935	7.6551	6.00388	20.8307	21.7065	1.61537	10.65	4.5539	9.13326	4.54923	10.2654	11.9261	11.071
ENSG00000033627	ENSG00000033627	ATP6V0A1	3.10923	11.5494	4.24891	5.40356	4.52969	4.87485	10.4111	4.87303	1.23718	7.06427	19.2697	4.2345	7.04186	4.34338	7.38162	4.16189	3.40784	5.15455	8.06448	9.59933	7.44184	1.60576	3.5132	2.55347	10.7841	3.99337
ENSG00000033800	ENSG00000033800	PIAS1	4.26213	4.1544	12.7153	17.4894	36.1423	7.43496	20.2908	48.1804	7.03519	26.6144	21.3762	21.1677	23.0561	19.0485	8.25944	8.00517	7.21064	29.3113	2.93675	13.9393	6.35973	11.0164	6.21747	12.6683	17.8038	8.13762
ENSG00000033867	ENSG00000033867	SLC4A7	0.63932	0.816301	1.45192	13.6603	10.8528	1.73143	11.9633	1.73691	2.12692	22.0535	4.18519	5.09275	13.3438	0.13704	3.2232	0.500323	0.801182	0.593681	0.440555	79.7113	4.87161	1.73967	1.94967	6.73412	9.13816	5.48816
ENSG00000034053	ENSG00000034053	APBA2	0.213107	3.31745	1.41002	1.56423	12.7052	2.18459	11.1775	0.300011	0.947649	0.366913	7.06251	3.30855	10.3263	1.5097	2.71957	0.750485	1.44213	1.11227	2.07576	1.71116	2.07141	0.144972	1.29824	1.14973	2.54417	1.57057
ENSG00000034152	ENSG00000034152	MAP2K3	0.63932	1.42853	2.99183	10.297	4.79216	1.93513	24.3357	5.93446	3.43579	14.6186	17.7871	12.2877	6.05093	2.0556	7.15147	2.50162	4.16615	7.97759	1.61537	16.7796	2.64761	2.75448	3.89934	2.7922	4.02698	3.69032
ENSG00000034239	ENSG00000034239	EFCAB1	0.213107	0.102038	0.0439975	0.206975	0.221486	0.203698	0.0194842	10.132	0.163609	0.0579337	0.0523149	0.059218	0.0636939	2.74079	0.100725	0.500323	0.160236	0.259735	0.146852	0.0255397	0.105905	0.144972	0.129978	0.0821234	1.14614	0.0946235
ENSG00000034510	ENSG00000034510	TMSB10	47.5228	14.2853	298.787	246.973	331.464	283.139	416.143	90.7533	97.3473	307.57	201.465	255.496	356.638	148.962	317.585	347.475	193.726	181.146	23.9368	94.037	54.6467	94.667	83.316	100.848	49.346	103.707
ENSG00000034533	ENSG00000034533	ASTE1	1.06553	0.816301	0.923948	0.776156	2.31554	1.22219	2.14326	1.95403	0.490827	1.23592	0.575464	1.36201	2.53183	0.548159	0.805799	0.250162	0.160236	1.89077	1.02796	1.17482	0.423618	1.30475	2.46958	1.31397	1.36298	0.662365
ENSG00000034677	ENSG00000034677	RNF19A	3.83592	4.18354	8.18355	7.03715	81.6854	12.3237	62.0076	10.5504	5.72631	21.7582	17.3686	9.62294	58.4545	12.1965	7.2522	4.25275	5.2878	13.2465	3.08389	21.8874	3.60075	7.24863	3.89934	8.86933	18.0438	6.32604
ENSG00000034693	ENSG00000034693	PEX3	6.81942	7.55078	4.22376	4.03601	14.1537	3.46286	8.02749	5.28311	10.3074	3.68844	1.27144	2.42794	6.55851	10.9632	4.029	6.00388	0.801182	8.38575	7.04889	4.21054	3.70666	14.4972	5.19912	6.98049	2.46386	1.41935
ENSG00000034713	ENSG00000034713	GABARAPL2	5.11456	3.29159	17.4365	22.1464	48.7669	14.9718	33.747	14.9809	10.6346	12.5419	12.7254	19.8718	23.5824	6.16678	16.5268	15.51	10.2551	56.4372	3.6713	9.29642	2.4358	11.7428	15.5974	11.99	6.78391	6.81289
ENSG00000035115	ENSG00000035115	SH3YL1	1.75553	1.86091	15.1344	8.64945	12.1338	5.80538	6.23645	18.0929	5.5627	12.5068	7.27177	4.80734	8.12866	5.8927	3.56806	7.00453	3.23514	24.5698	1.77634	19.0526	3.07123	2.72078	2.29777	6.89837	11.7408	2.56387
ENSG00000035141	ENSG00000035141	FAM136A	1.70485	1.93871	6.73162	4.5017	7.24863	5.39798	5.68937	5.71735	3.763	6.99068	11.1431	4.05643	6.84708	3.70007	5.43915	6.25404	4.64685	9.38756	2.49648	9.57736	1.27085	4.34917	4.28928	5.58439	10.3152	3.12258
ENSG00000035403	ENSG00000035403	VCL	4.08551	4.51975	12.7559	51.8931	91.3493	12.8348	65.0325	50.9311	5.73469	64.2146	49.827	35.4779	51.6431	8.36583	16.0565	13.2883	19.2386	18.0383	5.20298	38.6343	9.19541	22.2003	5.81708	27.7045	32.2541	69.273
ENSG00000035499	ENSG00000035499	DEPDC1B	9.16359	5.91818	0.087995	0.258719	0.120811	0.101849	0.194842	4.26991	17.3426	0.0386224	0.261575	0.059218	0.398087	0.411119	0.100725	0.250162	0.320473	0.0371051	9.54537	0.0255397	2.85942	12.4676	23.0061	9.27995	0.247814	8.32687
ENSG00000035664	ENSG00000035664	DAPK2	2.9685	17.3663	6.29057	2.22279	0.451752	4.08419	0.812265	2.14408	2.21384	1.10844	2.35417	3.97104	1.55425	5.43089	5.38795	0.764709	2.44465	6.05323	11.0338	0.608481	9.05061	0.731728	4.53853	2.44896	1.80412	3.43926
ENSG00000035681	ENSG00000035681	NSMAF	1.70485	1.12241	10.6914	9.62433	15.5846	7.9442	15.3341	11.7242	2.78135	7.18376	6.85325	8.76427	13.9331	5.48159	6.24495	6.5042	8.65276	39.2571	1.17481	9.83277	2.11809	4.2042	4.1593	4.10617	8.96776	4.06881
ENSG00000035687	ENSG00000035687	ADSS	3.40971	1.93871	17.555	13.9708	21.3829	10.6941	15.6641	10.3491	5.88992	16.0476	7.58566	10.6	16.7351	14.8003	14.6051	14.2592	8.49253	21.1128	3.6713	22.6016	4.5539	6.95868	8.3186	8.62296	7.27954	5.96128
ENSG00000035720	ENSG00000035720	STAP1	0.63932	0.102038	0.087995	0.0517437	0.281892	1.83328	0.526073	0.0723714	0.163609	0.212423	0.10463	0.207263	0.334393	0.13704	0.100725	0.500323	0.640945	0.333946	0.293704	0.0255397	0.529523	0.289945	0.129978	0.328494	0.464652	0.473118
ENSG00000035862	ENSG00000035862	TIMP2	15.8538	6.84461	136.038	132.102	478.097	79.2385	536.643	118.617	42.7982	301.007	411.079	140.521	318.087	6.71456	87.3281	20.7634	33.1689	34.953	8.63871	516.516	35.2828	39.2258	52.4683	90.5613	117.235	48.301
ENSG00000035928	ENSG00000035928	RFC1	27.917	16.5509	15.8074	16.5423	33.0306	18.5958	19.7765	24.5017	37.3029	21.9832	11.3523	17.512	17.0417	120.732	14.2771	37.0239	8.15521	21.3446	22.1961	10.8799	8.97936	32.1839	12.0881	17.2459	6.09967	14.0043
ENSG00000036054	ENSG00000036054	TBC1D23	8.52427	2.4489	22.8347	23.0776	34.9946	10.796	35.0714	10.4939	10.7982	17.438	7.69029	10.6889	29.6172	4.93343	14.3029	3.50226	8.813	30.9828	4.84611	15.4771	3.70666	8.84332	8.70853	7.22686	6.6755	6.33978
ENSG00000036257	ENSG00000036257	CUL3	5.32767	6.32633	11.9233	10.0582	18.8464	7.12941	17.7413	19.3465	14.7248	14.2264	8.94585	11.2218	23.6101	2.65942	11.5834	2.84007	5.2878	23.2278	5.13981	13.9909	5.82475	12.6126	9.22844	14.0431	5.59648	8.42149
ENSG00000036448	ENSG00000036448	MYOM2	0.63932	0.102038	0.439975	0.0517437	1.0873	0.101849	0.331231	0.289486	0.163609	0.0965561	0.0523149	0.148045	1.27388	0.13704	0.302175	0.750485	0.160236	0.371051	0.146852	0.0510793	0.105905	0.724862	0.259956	0.492741	0.0774419	0.283871
ENSG00000036530	ENSG00000036530	CYP46A1	2.55271	9.43049	5.25957	2.15316	1.57947	3.60505	0.46095	3.64274	3.05932	1.0923	3.48963	2.77835	0.907467	46.4709	4.25049	3.99869	1.14857	4.54194	7.29412	0.654308	8.14923	2.54888	4.20522	1.43308	1.48818	3.94009
ENSG00000036549	ENSG00000036549	AC118549.1	3.62281	2.24483	7.79303	8.12376	13.6788	5.39799	8.07183	7.88849	3.92662	7.70517	5.73574	6.07038	11.1764	7.55919	6.83038	5.75372	3.36496	7.68717	2.20278	12.592	4.13028	4.63912	4.54923	5.83076	5.00275	5.10967
ENSG00000036565	ENSG00000036565	SLC18A1	0.852427	1.65876	0.263985	0.0517437	0.0604054	0.101849	0.0194842	0.361857	0.654436	0.0388606	0.0523149	0.059218	0.0318469	0.13704	0.100725	0.500323	0.160236	0.22263	1.02796	0.076619	1.05905	0.289945	0.64989	0.328494	0.0154884	0.189247
ENSG00000036672	ENSG00000036672	USP2	0.213107	0.306113	0.439975	0.517437	2.55716	0.203698	4.13064	8.10559	0.163609	1.06212	7.32408	0.829052	1.65604	0.13704	0.100725	0.250162	0.640945	0.742101	0.146852	0.332015	0.317714	1.01481	0.909847	0.492741	1.08218	0.473118
ENSG00000036828	ENSG00000036828	CASR	5.67687	22.7936	4.53781	3.21276	1.44961	6.0818	1.78531	4.27483	1.26881	2.0778	3.76286	3.81167	1.4287	1.35247	1.98207	1.02167	3.34459	8.97635	13.1587	4.74276	14.1057	0.535813	7.86879	4.18873	3.90603	5.61719
ENSG00000037042	ENSG00000037042	TUBG2	1.06553	0.440154	1.20547	3.30381	3.22732	0.955145	4.46836	3.2811	2.12692	4.13438	13.3926	2.66481	3.23425	0.685198	0.353218	1.00065	1.12165	0.667891	0.587407	9.16873	0.718075	1.01481	0.909847	1.7767	7.54285	0.662365
ENSG00000037241	ENSG00000037241	RPL26L1	1.70485	1.67448	7.03555	3.88078	15.8267	5.09244	9.09664	2.73593	1.63609	3.50334	3.60973	6.05665	7.93536	1.64448	5.42723	2.75178	1.92284	2.73547	1.76222	3.56747	1.09873	2.75448	3.63939	2.29946	1.98903	2.16552
ENSG00000037280	ENSG00000037280	FLT4	2.13107	0.510188	0.0439975	0.206975	0.691998	0.101849	4.26704	1.23031	0.981654	3.34356	13.7588	0.444135	1.19426	0.13704	0.100725	0.250162	0.160236	0.0371051	0.881111	0.357555	1.37676	3.76928	2.46958	2.71007	8.27246	1.35913
ENSG00000037474	ENSG00000037474	NSUN2	5.96699	5.81614	3.54008	10.1418	13.3898	6.44548	17.1461	13.9677	10.1438	13.9234	37.1436	7.44207	16.8169	9.06169	6.17829	6.10481	6.24922	5.60287	6.16778	21.8874	5.29523	7.53857	5.58906	6.81624	11.7089	3.01053
ENSG00000037637	ENSG00000037637	FBXO42	3.40971	5.41676	4.04777	8.17885	9.88737	5.06707	13.9213	8.12293	2.12692	8.34874	16.1528	3.97059	8.93353	2.35392	3.14411	1.50097	2.49915	3.68001	3.6713	11.8563	4.7011	4.50193	2.20963	4.04951	9.09754	2.41145
ENSG00000037749	ENSG00000037749	MFAP3	2.34417	2.4489	6.07165	3.31762	10.2304	1.76255	12.1971	4.12517	2.61774	4.84713	1.51921	3.44204	11.2579	1.09632	3.93636	4.75307	2.88425	4.00735	2.20278	3.55001	1.27085	2.6095	3.24945	3.12069	2.56639	3.59569
ENSG00000037757	ENSG00000037757	MRI1	1.63739	9.01318	4.14344	5.31406	7.64241	3.53714	5.412	4.73289	1.64873	6.49534	15.4813	3.70184	7.05378	3.58833	3.60095	2.02582	2.95728	4.57154	4.38454	24.1002	6.20797	2.81145	3.36765	3.6659	22.4256	5.42386
ENSG00000037897	ENSG00000037897	METTL1	0.63932	0.510188	1.53991	1.96626	2.45649	1.01849	5.28022	1.44743	0.654436	2.60701	5.70232	3.16816	3.50316	0.822238	0.805799	0.750485	2.40355	1.33578	0.293704	1.55792	0.635427	0.869835	0.779869	1.0676	1.51786	0.378494
ENSG00000037965	ENSG00000037965	HOXC8	4.90145	3.97947	1.58391	0.517437	0.241621	0.81479	0.409168	1.5198	11.6162	0.115867	0.20926	1.39162	0.334393	4.24823	1.81305	13.0084	1.92284	0.779206	5.58037	0.0255397	3.60075	4.2042	2.85952	4.27042	0.0774419	6.4344
ENSG00000038002	ENSG00000038002	AGA	0.852427	0.714263	3.87178	3.25985	16.249	3.87025	9.0017	1.80929	1.14526	5.6775	3.34815	1.77654	12.0859	0.959278	7.55437	1.75113	1.12165	2.67156	0.146852	4.85253	0.423618	0.869835	1.81969	1.72459	1.53335	1.70322
ENSG00000038210	ENSG00000038210	PI4K2B	0.426213	1.12241	5.3237	4.9674	6.96675	2.03698	6.157	2.89486	2.45413	4.19053	1.88334	1.21397	6.14646	1.3704	6.84929	6.5042	2.88425	7.94048	1.90907	5.56764	1.48266	3.18939	2.46958	2.05309	1.95154	1.89247
ENSG00000038219	ENSG00000038219	BOD1L1	92.4881	65.4538	17.9517	102.999	104.794	54.3212	50.348	93.5474	111.582	75.0446	29.558	81.8859	39.1923	609.916	46.1613	155.351	58.0055	24.7585	56.412	46.1893	41.8142	199.773	29.1151	88.8979	22.644	44.2695
ENSG00000038274	ENSG00000038274	MAT2B	0.426213	0.306113	0.439975	0.471814	0.82554	0.101849	1.2275	0.256155	0.818045	0.428217	1.0463	0.533309	0.939484	0.411119	1.81305	0.250162	0.160236	0.259735	0.293704	1.02371	0.423618	0.289945	0.129978	0.492741	1.29422	0.189247
ENSG00000038295	ENSG00000038295	TLL1	0.213107	1.93871	0.131992	0.206975	0.704729	0.305546	0.974209	0.144743	0.490827	0.424847	0.20926	0.266481	1.5605	0.411119	0.20145	0.250162	0.160236	0.333946	1.02796	0.306476	1.16495	0.869835	0.909847	1.23185	1.13065	1.04086
ENSG00000038358	ENSG00000038358	EDC4	0.426213	0.102038	0.70396	2.47369	3.34354	1.01849	8.27632	11.8913	0.490827	6.91247	57.1544	1.79807	4.39644	0.411119	0.60435	1.66838	0.160236	0.385389	0.146852	12.9302	0.635427	1.15978	0.129978	1.00372	13.5679	1.51398
ENSG00000038382	ENSG00000038382	TRIO	6.81942	5.61207	5.14771	53.4512	19.9741	6.21278	26.7129	33.2908	12.2707	41.7882	86.9471	8.40895	18.2323	39.4674	17.6269	25.5165	19.0681	3.82182	5.28667	150.86	6.35427	8.4084	5.58906	14.1252	77.8868	8.32687
ENSG00000038427	ENSG00000038427	VCAN	12.5733	3.35258	6.20362	50.7604	688.08	88.9139	548.832	14.3666	11.1254	104.482	36.5158	52.8706	544.663	7.81126	23.6704	5.72812	37.2712	5.04172	2.79018	22.5259	5.07126	16.7193	3.76495	66.9301	99.8837	62.2147
ENSG00000038532	ENSG00000038532	CLEC16A	9.63188	4.99984	2.03347	3.05652	3.66459	4.99059	6.13752	13.7528	9.70182	6.28191	7.50341	2.93129	4.89089	30.834	9.97177	27.2676	13.6201	0.927626	7.19574	9.98601	3.81256	12.6126	5.71904	6.49055	11.4905	5.86666
ENSG00000038945	ENSG00000038945	MSR1	11.7721	3.68951	1.45192	4.10575	6.53017	21.7956	13.1701	3.15127	3.76301	4.12606	2.92963	5.27753	14.6	1.23336	12.2884	2.75178	12.6587	5.88042	2.81027	0.741926	3.82927	9.85813	5.47029	5.71689	1.72037	5.91335
ENSG00000039068	ENSG00000039068	CDH1	5.54077	4.8978	4.39034	14.4882	8.87959	3.66656	9.64467	88.7159	8.18045	25.5712	10.7769	7.93521	5.43632	4.52231	8.62365	12.0078	2.08307	15.0581	3.97366	39.9906	6.61641	5.65393	9.22844	11.9032	21.7584	24.0461
ENSG00000039123	ENSG00000039123	MTREX	10.2331	11.6488	16.2977	12.637	26.5657	13.5245	20.5227	15.3351	18.3634	15.0938	12.9574	13.2559	20.8697	16.0906	14.1816	18.0748	6.96385	15.5319	10.8914	12.3152	7.49011	18.903	9.39703	13.5252	8.27967	9.15851
ENSG00000039139	ENSG00000039139	DNAH5	0.852427	6.14776	0.87995	0.672668	0.322162	0.509244	0.409168	3.5462	0.879693	0.56295	0.470834	0.769834	1.99043	14.1151	1.16099	14.0091	3.04449	5.30602	3.37759	0.435426	1.80038	0.57989	2.07965	1.98114	2.474	0.946235
ENSG00000039319	ENSG00000039319	ZFYVE16	12.3932	35.8832	17.1861	16.7175	34.6192	20.9097	30.4489	10.1764	14.8761	12.199	6.74421	13.2346	27.4205	22.0741	31.5018	8.87181	16.1622	19.5075	25.3765	19.5192	24.7478	7.23191	16.3365	11.5305	14.1837	18.4026
ENSG00000039523	ENSG00000039523	RIPOR1	2.55728	0.316699	2.50786	9.21038	9.34268	5.19429	21.7054	28.2249	2.61774	21.3003	46.822	12.347	12.9617	0.822238	3.6261	2.00129	2.56378	4.26708	0.293704	34.6318	2.64761	5.07404	1.94967	7.30899	34.0114	3.12258
ENSG00000039537	ENSG00000039537	C6	0.63932	0.102038	0.0439975	0.0517437	0.0201351	0.305546	0.272778	0.144743	0.490827	0.0193112	0.0523149	0.029609	0.0159235	0.13704	0.100725	0.250162	0.160236	0.111315	0.146852	0.0255397	0.105905	0.144972	0.389934	0.0821234	0.0619535	0.189247
ENSG00000039560	ENSG00000039560	RAI14	52.6374	52.0391	56.9763	86.7231	117.368	118.145	151.827	21.3496	99.4745	48.1807	33.4293	75.3242	54.8248	26.5857	79.6736	34.5223	140.046	17.2538	29.8109	48.321	22.5577	116.848	33.7943	24.637	22.613	36.2408
ENSG00000039600	ENSG00000039600	SOX30	0.213107	0.102038	0.087995	0.0517437	0.0201351	0.101849	0.116905	0.0723714	0.981654	0.15449	0.0523149	0.029609	0.111464	0.13704	0.302175	0.250162	0.160236	0.185525	0.146852	0.459714	0.211809	0.144972	0.779869	0.0821234	0.0619535	0.283871
ENSG00000039650	ENSG00000039650	PNKP	0.213107	1.53056	1.05594	5.82099	3.68014	2.34252	7.82146	6.69861	1.30887	6.47086	26.8079	3.67151	4.61238	2.60375	1.71232	0.750485	1.60236	1.96657	0.440555	11.2052	1.48266	3.85076	0.779869	4.47004	13.1516	3.78494
ENSG00000039987	ENSG00000039987	BEST2	0.213107	0.102038	0.0439975	0.0517437	0.120811	0.101849	0.0194842	0.217114	0.163609	0.0579337	0.0523149	0.029609	0.0159235	0.13704	0.100725	0.250162	0.160236	0.0371051	0.146852	0.127698	0.105905	0.144972	0.129978	0.0821234	0.278791	0.0946235
ENSG00000040199	ENSG00000040199	PHLPP2	1.91796	5.47455	1.52402	0.931387	2.71824	2.6631	5.4809	3.94393	0.981654	2.02768	1.15093	2.06596	5.53698	1.78152	1.81305	0.250162	2.08307	1.91501	3.52444	3.21799	2.224	0.434917	2.01538	1.97861	4.04589	1.6086
ENSG00000040275	ENSG00000040275	SPDL1	1.91796	0.40815	1.84789	2.43195	2.07392	1.62958	1.88996	0.651343	1.14526	2.31735	0.837039	1.06592	1.71973	1.3704	1.81305	2.00129	3.68544	5.60286	0.440555	6.81909	0.529523	1.15978	0.519912	1.97096	2.07545	1.32473
ENSG00000040341	ENSG00000040341	STAU2	1.91796	3.2581	4.84199	4.14029	10.9334	3.47095	6.19019	3.25671	2.78135	4.1326	1.72639	1.92698	7.35663	3.19302	5.8819	3.2521	1.7626	4.69072	3.17848	4.22573	3.31973	3.03482	3.98754	3.79293	1.86399	2.42465
ENSG00000040487	ENSG00000040487	PQLC2	1.14169	1.22445	1.0268	2.37294	3.04414	1.73143	3.86998	2.37291	0.490827	3.14455	3.71436	2.98678	1.73462	0.274079	1.65238	0.500323	2.3752	1.10066	0.594038	1.99136	1.58857	0.57989	0.519912	0.903358	2.31928	0.756988
ENSG00000040531	ENSG00000040531	CTNS	2.04959	2.60734	2.73907	2.32799	2.44291	3.07573	6.62166	1.57279	1.39408	3.07564	7.63655	3.91583	3.52581	0.881797	3.75319	1.28333	1.61378	1.97587	3.26922	3.38511	4.10334	1.15981	1.21004	1.29476	6.00257	2.08662
ENSG00000040608	ENSG00000040608	RTN4R	0.213107	0.204075	0.0439975	0.465693	0.90608	0.101849	0.720915	0.868457	0.327218	0.869004	0.313889	0.29609	0.111464	0.13704	0.302175	0.250162	0.160236	0.0371051	0.440555	1.40468	0.317714	0.144972	0.129978	0.164247	0.154884	0.189247
ENSG00000040633	ENSG00000040633	PHF23	9.16359	5.91818	3.65179	4.24299	8.59769	6.72202	12.9375	7.74374	9.1621	4.49952	5.65001	7.60951	8.50313	5.07047	7.35292	8.5055	3.20473	9.35047	4.40555	2.37519	2.224	10.438	4.67921	6.3235	2.71047	3.87957
ENSG00000040731	ENSG00000040731	CDH10	0.426213	0.816301	0.219987	0.517437	0.362432	0.407395	0.350715	3.47383	0.163609	0.212423	1.0463	0.621789	0.0636939	1.23336	0.100725	1.25081	0.160236	0.667891	0.734259	0.664031	0.423618	0.144972	0.259956	0.164247	1.37847	0.0946235
ENSG00000040933	ENSG00000040933	INPP4A	1.06553	1.73464	1.7159	3.25985	6.88622	2.74992	8.2613	4.34228	1.14526	5.60026	13.1311	2.01341	8.08909	0.548159	1.41015	0.750485	2.24331	1.03894	1.17481	18.0054	1.58857	2.6095	1.81969	2.71007	9.21557	1.51398
ENSG00000041353	ENSG00000041353	RAB27B	0.63932	1.22445	3.78378	1.39708	17.88	4.68504	50.3471	11.4347	3.10857	10.6984	0.732409	1.6581	20.4935	4.65935	4.23045	4.25275	23.074	88.3842	0.734259	1.45576	1.48266	0.434917	2.33961	1.97096	3.02024	2.17634
ENSG00000041357	ENSG00000041357	PSMA4	11.934	12.5506	13.2433	24.2161	45.6462	13.2403	26.9466	16.7178	21.2692	20.8368	14.282	24.9012	28.4074	51.1158	21.2529	32.5246	6.40945	9.61021	9.98592	9.27089	8.89626	35.2283	14.1676	22.8303	6.35024	13.9097
ENSG00000041515	ENSG00000041515	MYO16	0.426213	1.83668	0.307982	0.569181	1.49	1.73143	1.42235	1.37506	0.163609	0.579337	0.627779	1.27319	1.46496	1.91856	0.503625	0.250162	0.160236	0.556576	0.146852	0.485253	0.741332	0.434917	0.64989	0.328494	1.62628	0.756988
ENSG00000041802	ENSG00000041802	LSG1	1.06553	2.0286	4.22376	2.99541	8.53729	2.54622	9.54725	8.25034	1.7997	9.65561	15.5371	5.03353	8.97654	4.38527	2.46848	1.75113	2.08307	6.34497	0.587407	7.50866	2.01219	4.2042	3.11947	3.94192	6.82999	3.08827
ENSG00000041880	ENSG00000041880	PARP3	0.426213	0.102038	1.05594	1.24185	3.96662	1.93513	6.21546	1.59217	0.327218	1.60283	1.09861	2.39833	4.63373	0.822238	1.30942	2.25145	2.24331	1.85525	0.146852	2.06871	0.423618	0.434917	0.389934	0.492741	3.29903	0.946235
ENSG00000041982	ENSG00000041982	TNC	0.852427	4.0815	1.7599	11.1766	5.87945	1.12034	30.5902	2.67774	2.78135	9.57836	4.65603	1.71732	11.3375	0.685198	7.85654	1.00065	1.7626	2.5363	1.61537	5.49102	2.75352	0.434917	2.46958	3.44918	6.5361	23.8274
ENSG00000041988	ENSG00000041988	THAP3	0.63932	0.510188	1.84789	1.13836	2.5631	0.916639	2.55216	2.24676	0.327218	2.36607	5.70233	2.04302	2.14507	0.685198	0.302175	0.750485	1.44213	1.4842	0.146852	1.8644	0.423618	1.15978	1.29978	0.492741	1.68905	0.662365
ENSG00000042062	ENSG00000042062	RIPOR3	0.213107	0.921992	0.371872	0.791495	2.82907	1.42588	4.26811	0.940828	0.561515	1.31568	6.138	1.23896	3.02128	0.13704	1.00955	0.500323	0.640945	0.358981	0.89368	0.923969	0.505455	0.724862	0.405868	1.23185	5.05088	0.293714
ENSG00000042088	ENSG00000042088	TDP1	0.426213	0.102038	1.23193	1.86277	1.63094	0.611093	1.81203	1.80929	1.14526	1.7187	2.51112	1.3324	1.99043	0.13704	0.906524	1.00065	0.640945	1.4842	0.587407	3.218	0.953141	0.57989	1.55974	1.64247	2.29228	0.378494
ENSG00000042286	ENSG00000042286	AIFM2	0.426213	1.36245	2.16875	1.70754	11.2244	3.61	18.3749	0.744613	0.654436	4.7599	4.96991	5.56649	7.80972	1.23336	1.66347	1.50097	0.640945	0.746394	1.03648	1.40529	0.849059	0.57989	1.55974	1.72863	3.01172	2.08172
ENSG00000042317	ENSG00000042317	SPATA7	0.63932	0.714263	1.89189	1.35137	3.06054	1.42588	1.77673	1.66454	0.163609	2.68084	0.993983	1.36201	3.36448	0.685198	1.2087	1.50097	0.801182	1.59552	1.46852	4.9407	0.847236	0.434917	0.909847	0.328494	1.86912	1.13548
ENSG00000042429	ENSG00000042429	MED17	3.40971	11.8429	3.31332	3.41863	3.06479	5.01684	3.03531	4.70813	2.78135	3.18647	3.04999	4.15483	2.6721	3.77153	4.97521	2.18187	2.40355	4.38328	3.83194	5.51657	8.15017	1.01481	5.08474	2.13701	4.26634	2.76296
ENSG00000042445	ENSG00000042445	RETSAT	1.27864	0.204075	1.45192	2.74242	7.83256	2.64807	8.63005	2.82248	0.654436	5.04023	6.27779	2.16146	8.94901	1.23336	2.4174	2.50162	0.160236	3.04261	0.146852	6.92125	0.105905	1.15978	1.29978	0.985481	6.35023	1.04086
ENSG00000042493	ENSG00000042493	CAPG	2.77039	0.612225	20.0629	22.2498	14.5577	19.3513	17.6527	30.7578	7.19879	25.8771	15.3283	14.3011	16.9585	11.3743	16.7203	12.7582	4.64685	30.7971	0.440555	14.2767	6.8838	4.63912	8.3186	7.30898	8.58057	3.97419
ENSG00000042753	ENSG00000042753	AP2S1	4.90145	1.83668	9.94344	11.4871	13.551	11.6108	20.0103	12.086	5.39909	8.24588	10.3583	15.3671	11.3056	11.9225	10.2739	28.7686	23.8752	22.5228	2.79018	2.5795	3.38895	7.97348	7.79868	7.47323	3.14414	10.0301
ENSG00000042781	ENSG00000042781	USH2A	0.426213	3.2652	0.52797	0.41395	0.0604054	1.12034	0.0584525	0.0723714	0.654436	0.0386224	0.0523149	0.444135	0.0796173	0.411119	0.302175	0.250162	1.60236	0.890521	2.20278	0.0255397	1.69447	0.144972	0.259956	0.328494	0.0154884	1.23011
ENSG00000042832	ENSG00000042832	TG	0.852427	1.6326	0.70396	0.258719	0.523513	0.203698	1.87048	0.144743	0.818045	0.231735	0.313889	0.829052	1.75158	0.13704	0.4029	0.500323	0.320473	0.408156	0.881111	0.255397	1.37676	0.289945	0.909847	0.328494	0.340745	0.567741
ENSG00000042980	ENSG00000042980	ADAM28	0.852427	1.02038	2.06788	8.89992	13.0073	0.81479	4.09168	2.96723	0.818045	47.6407	48.8098	2.3095	2.27706	0.274079	3.6261	0.500323	1.12165	0.853416	1.32167	149.05	4.7657	1.5947	0.779869	9.4442	21.6682	2.93333
ENSG00000043039	ENSG00000043039	BARX2	1.70485	3.1708	1.52209	1.58151	0.281892	0.407395	0.195428	0.582845	0.510273	0.328291	1.77871	1.14732	0.250586	0.822238	0.624299	0.250162	1.44213	0.89353	1.02796	1.54449	1.33497	0.289945	2.20963	0.753533	0.124115	1.43374
ENSG00000043093	ENSG00000043093	DCUN1D1	5.96699	8.89161	8.20989	8.29606	18.2827	7.94484	13.7169	9.11882	6.54436	10.9688	1.0463	5.66965	16.6801	2.76791	12.8928	5.75372	7.45867	7.51873	7.23992	11.3501	5.1792	6.23382	9.9265	7.53043	4.88593	6.83351
ENSG00000043143	ENSG00000043143	JADE2	2.34417	3.70095	1.84232	1.78171	4.38946	1.69401	5.04641	8.6122	1.96331	3.93087	4.71314	2.44825	5.55728	2.87278	3.13664	2.75178	2.11628	1.29736	2.65064	14.6366	1.94717	1.44972	1.55974	3.89935	7.71323	1.55387
ENSG00000043355	ENSG00000043355	ZIC2	1.27864	1.73464	0.131992	0.103487	0.0201351	0.101849	0.0779367	0.0723714	0.163609	0.115867	0.0523149	0.355308	0.0159235	0.959278	0.100725	0.250162	0.160236	0.333946	1.76222	0.127698	1.27085	0.144972	1.1698	0.164247	0.0154884	0.189247
ENSG00000043462	ENSG00000043462	LCP2	5.11456	2.4489	2.06788	90.189	4.36932	7.53681	14.2819	1.66454	3.43579	4.40296	3.03426	52.7336	15.5731	1.09632	8.86379	2.00129	6.89016	315.099	3.37759	1.17482	4.97751	13.7724	2.72954	11.6615	4.78591	2.64946
ENSG00000043514	ENSG00000043514	TRIT1	0.852427	2.24483	6.46763	7.39935	6.58419	3.66656	5.00743	3.18434	2.12692	11.3936	9.99217	4.02682	5.07958	2.32967	3.52537	2.75178	1.7626	8.31153	1.46852	23.6242	1.80038	1.01481	2.07965	3.28494	8.31726	1.32473
ENSG00000043591	ENSG00000043591	ADRB1	0.426213	1.22445	0.307982	0.362206	0.201351	0.203698	0.253294	0.434228	1.14526	0.270357	0.732409	0.917879	0.191082	0.13704	0.100725	0.250162	0.160236	0.519471	2.05593	0.0255397	0.953141	3.18939	2.59956	3.61343	0.123907	1.41935
ENSG00000044090	ENSG00000044090	CUL7	0.213107	0.612225	0.307982	0.83262	1.75629	0.305546	1.75141	3.69094	0.490827	3.18635	9.62594	0.740225	1.53616	0.411119	0.100725	1.25081	0.160236	0.185525	0.293704	4.46944	0.741332	0.57989	1.03982	1.04091	7.27303	0.851612
ENSG00000044115	ENSG00000044115	CTNNA1	13.6388	7.75485	36.9139	30.9946	52.9155	19.9624	86.0822	52.547	25.1958	40.9205	46.6908	26.9442	56.3055	7.05235	27.3972	10.5068	16.9851	88.3468	6.60833	58.4861	14.2971	23.0506	18.9768	30.7142	26.9033	22.1419
ENSG00000044446	ENSG00000044446	PHKA2	1.70485	1.33477	4.35809	10.7919	10.3574	2.12801	5.81898	20.0929	1.44783	34.2534	155.657	9.13253	4.82508	1.042	0.980756	0.614496	1.12165	4.55704	0.146852	46.1937	1.7982	2.66117	0.583651	4.65542	36.9851	1.33491
ENSG00000044459	ENSG00000044459	CNTLN	5.96699	4.74989	2.37586	2.06975	8.29567	6.4256	3.05902	4.48703	10.3074	1.95043	1.25556	2.48329	3.90223	23.8449	2.43269	13.3986	2.56378	2.0157	2.53218	0.178778	4.6598	10.728	2.85952	6.652	1.45797	7.83366
ENSG00000044524	ENSG00000044524	EPHA3	0.426213	2.62679	0.869592	0.86187	0.120811	0.85037	0.0974209	0.796086	1.14526	0.0579337	0.418519	1.13661	0.541398	0.274079	0.4029	0.250162	0.320473	0.530069	3.17887	0.0255397	1.31831	3.18939	1.55974	4.53981	0.0464652	1.6086
ENSG00000044574	ENSG00000044574	HSPA5	2.13107	6.00127	11.2411	24.979	12.7657	4.1758	53.581	11.5739	4.12484	23.5903	25.6343	8.33574	29.7331	2.74242	6.23982	3.00194	4.32638	6.58938	1.93401	14.0213	4.48588	1.88464	2.85952	4.48044	4.90982	4.27213
ENSG00000046604	ENSG00000046604	DSG2	5.96699	7.92766	31.0442	62.4692	54.2792	8.83681	10.2625	160.641	9.15345	73.8932	25.3205	59.3691	16.8996	62.5888	25.7607	46.508	24.6478	189.379	7.19421	43.0531	7.63883	7.84502	14.8226	20.5384	23.2636	12.8915
ENSG00000046647	ENSG00000046647	GEMIN8	0.852427	3.37853	2.99084	3.38613	4.92373	4.70285	3.86173	4.87838	1.81633	4.02026	13.7301	3.16265	5.1499	1.35336	4.96816	2.31265	1.92515	4.42187	2.05593	5.04502	2.88484	2.34354	1.35677	3.73609	5.40595	2.36785
ENSG00000046651	ENSG00000046651	OFD1	6.9089	11.2743	6.33143	6.20563	3.12094	4.02651	4.17645	10.1266	8.36182	5.21418	4.29445	3.30549	4.37162	35.2086	5.95172	10.0428	3.40123	5.86767	8.6687	9.27089	9.35647	8.26343	5.91538	6.53145	6.5706	4.58489
ENSG00000046653	ENSG00000046653	GPM6B	1.06553	0.809536	0.395977	1.03487	0.359359	0.343755	0.192617	0.601877	0.490827	0.366481	0.0523149	0.148045	0.812097	0.411119	0.302175	0.250162	0.801182	0.347865	0.734259	0.127698	0.317714	0.144972	1.6248	1.47343	0.480137	1.45565
ENSG00000046889	ENSG00000046889	PREX2	2.98349	2.95909	0.675427	1.42422	2.03365	0.712941	1.70911	1.42251	1.67335	0.79176	1.77871	0.980724	4.60188	0.337813	0.850679	0.750485	0.160236	0.704996	3.23074	0.876082	1.0631	2.17459	2.46958	6.89837	3.74229	1.81753
ENSG00000047056	ENSG00000047056	WDR37	1.27864	1.63598	1.32157	3.62206	6.08079	1.01849	9.25949	5.66217	1.96331	6.31619	8.22767	2.90348	6.61376	0.685198	1.6116	1.00065	0.801182	1.81473	1.66259	6.05289	1.76688	3.76928	2.31172	2.05309	6.20601	1.70322
ENSG00000047188	ENSG00000047188	YTHDC2	4.27534	8.31487	2.8451	4.86753	9.9065	2.92385	12.1776	7.52662	5.05373	10.8428	4.5574	2.53627	18.2538	22.027	3.72682	2.50162	1.28189	4.43243	5.705	17.2137	4.27085	6.08884	2.46958	4.84528	13.8331	4.34272
ENSG00000047230	ENSG00000047230	CTPS2	1.06553	0.204075	3.38781	1.96626	4.65121	0.712942	3.11747	2.0264	2.12692	3.92018	4.96992	1.59889	3.07323	0.13704	2.11522	1.75113	0.160236	3.15393	0.293704	8.73455	1.05905	1.01481	0.129978	1.97096	4.87885	0.851612
ENSG00000047249	ENSG00000047249	ATP6V1H	1.49175	2.65298	8.88749	11.7976	14.9202	4.78689	17.0292	4.34229	3.76301	8.09139	6.17316	7.28381	13.9012	0.822238	5.6406	2.50162	1.60236	10.2781	1.32167	3.14138	2.64761	4.92906	2.9895	3.61343	2.43168	2.55483
ENSG00000047315	ENSG00000047315	POLR2B	5.75388	1.855	13.8067	14.2462	18.9152	4.80214	21.9047	17.4312	9.32796	18.3512	14.3977	12.8047	28.5119	3.48928	8.29836	3.75243	3.84567	15.0771	4.15604	28.4025	4.97751	10.2742	6.85445	8.63415	13.6831	5.22145
ENSG00000047346	ENSG00000047346	FAM214A	1.49175	0.477153	5.85167	8.38248	18.1619	5.39799	22.7002	7.02003	1.7997	9.38524	7.89955	5.5961	12.2827	0.411119	4.33117	1.25081	1.44869	8.94232	0.85829	12.872	1.27085	4.34917	2.07965	3.36706	8.16237	3.02795
ENSG00000047365	ENSG00000047365	ARAP2	2.98349	3.67335	3.60779	10.7109	6.4231	1.73143	6.66359	17.8034	4.58105	10.177	10.2014	4.79666	6.97448	38.9192	5.33842	10.0065	3.04449	17.4394	4.84611	17.8777	4.02437	9.85813	4.02932	4.27042	9.29304	1.41935
ENSG00000047410	ENSG00000047410	TPR	139.911	63.0661	23.9832	35.8084	44.333	44.0911	43.8097	61.4232	141.182	37.0536	45.5056	31.109	42.256	221.116	35.2711	94.0608	66.3103	36.8937	81.385	46.074	27.7145	104.815	42.7286	56.9231	24.5623	37.3957
ENSG00000047457	ENSG00000047457	CP	0.426213	0.204075	0.307983	1.43907	0.646317	1.67719	4.61306	0.289487	0.490827	5.24626	3.30293	0.876452	31.7797	0.13704	1.51866	0.250162	0.829353	2.70543	0.587407	0.586627	1.09549	0.144972	2.2026	0.574864	10.2565	0.283871
ENSG00000047578	ENSG00000047578	KIAA0556	1.06553	1.23573	0.87995	1.43613	1.91222	2.03698	4.63723	8.17797	0.981654	3.59189	7.74468	1.36201	4.93627	3.42599	2.11522	6.25404	3.84567	0.807221	0.46778	7.71297	0.953141	1.30475	0.519912	1.47822	11.6307	1.32473
ENSG00000047579	ENSG00000047579	DTNBP1	0.852427	1.22445	5.2797	2.27672	3.56392	3.87025	3.4487	2.67774	2.12692	2.56839	2.98195	4.08604	2.89807	1.64448	2.11522	2.25146	2.08307	7.16127	1.02796	2.34965	1.58857	3.76928	2.07965	2.62795	1.05321	1.98709
ENSG00000047597	ENSG00000047597	XK	0.63932	0.102038	0.087995	0.0517437	0.120811	0.203698	0.0584525	0.144743	0.654436	0.0386224	0.0523149	0.029609	0.222929	0.274079	0.100725	0.250162	0.640945	0.0742101	0.734259	0.0255397	0.105905	0.144972	0.389934	0.410617	0.108419	0.283871
ENSG00000047617	ENSG00000047617	ANO2	2.34417	0.612225	0.87995	0.258719	0.442973	0.407395	0.584525	0.5066	0.818045	0.830382	1.46482	0.355308	1.14649	0.13704	0.4029	0.250162	0.160236	0.0371051	0.881111	2.11979	0.211809	1.5947	1.55974	1.97096	3.0667	0.473118
ENSG00000047621	ENSG00000047621	C12orf4	4.68835	2.65138	6.34402	5.16871	8.66588	5.19429	9.41086	3.06647	4.90827	3.76185	2.30158	4.20263	8.63062	1.82359	3.32392	3.50226	2.08307	6.86735	3.83689	5.30554	3.49485	3.85921	3.9327	3.22519	3.02926	2.27096
ENSG00000047634	ENSG00000047634	SCML1	0.852427	1.02038	4.66374	2.53544	12.1818	1.01849	12.9375	3.03613	1.47248	4.57676	3.44855	2.33911	11.1623	0.959278	1.2087	0.250162	1.12165	0.742101	1.61537	4.46944	0.317714	2.6095	1.03982	1.56035	6.7994	0.851612
ENSG00000047644	ENSG00000047644	WWC3	3.62281	3.57131	5.36769	16.8685	21.4224	4.1758	11.7879	47.8375	12.2707	39.897	40.4917	5.77375	11.1146	14.8003	11.3819	8.25534	4.16615	4.22998	1.61537	62.6999	5.40113	8.11846	5.58906	14.5358	33.966	7.19139
ENSG00000047648	ENSG00000047648	ARHGAP6	0.852427	0.510188	0.571967	0.206975	1.28865	0.509244	1.5977	2.82249	0.654436	1.04281	0.261575	0.325699	1.43311	4.11119	0.4029	0.750485	0.640945	0.482366	0.587407	0.280936	0.423618	2.89945	0.909847	1.97096	0.851861	3.02795
ENSG00000047662	ENSG00000047662	FAM184B	5.35789	0.410934	0.180197	0.195392	0.0474163	0.10185	0.0194842	0.0723714	0.163613	0.0787562	0.0523149	0.0812597	0.0159235	2.73244	0.374824	0.279423	4.9833	0.124325	1.83374	0.0255397	0.752173	0.144972	0.1322	0.225596	0.0154884	0.0946235
ENSG00000047849	ENSG00000047849	MAP4	19.3927	8.26504	27.8064	33.4374	42.7871	44.4494	79.7482	29.5999	29.286	38.41	35.051	23.3911	47.4041	49.6084	37.3653	40.5262	78.9966	42.1884	9.69222	66.2243	14.2971	23.9205	14.9475	23.3231	34.4306	27.5355
ENSG00000047932	ENSG00000047932	GOPC	22.1631	21.1218	8.88751	16.2993	35.5379	15.481	25.8764	20.264	34.5215	28.3683	16.3168	14.6861	31.5829	142.521	17.6269	84.5545	23.5547	9.12786	16.4474	37.1605	6.88379	32.0389	10.7882	17.7387	11.4904	11.6387
ENSG00000047936	ENSG00000047936	ROS1	1.49175	4.91019	1.31992	3.4993	12.0811	4.12543	133.502	0.371307	0.654436	10.5757	1.10399	1.94332	52.2846	1.50744	6.57631	0.250162	0.640945	0.556576	1.32167	4.18707	1.80802	0.299068	0.519912	0.582223	7.45808	0.567741
ENSG00000048028	ENSG00000048028	USP28	1.27864	2.04075	2.81584	6.15751	6.30228	1.62958	4.15012	2.38826	0.981654	4.49951	5.28381	4.20448	4.20808	1.50744	3.72682	4.25275	1.60236	4.91509	0.587407	4.5139	1.58857	0.724862	1.1698	2.24791	2.95828	2.24085
ENSG00000048052	ENSG00000048052	HDAC9	3.71762	5.44641	2.2536	1.24685	4.03864	2.45091	2.44087	0.723714	2.94924	0.445214	0.739052	2.03017	1.70381	1.3704	1.64418	1.75113	1.12165	1.23162	3.6713	0.460016	2.9665	3.33437	4.58881	3.36706	1.00856	1.53318
ENSG00000048140	ENSG00000048140	TSPAN17	0.213107	0.102038	1.01194	2.22498	4.06729	2.64807	7.05328	2.89486	1.14526	3.2636	13.1311	2.25028	5.25474	0.411119	3.2232	2.25146	1.12165	0.742101	0.440555	7.66191	0.423618	1.88464	1.1698	1.97096	7.72871	1.70322
ENSG00000048162	ENSG00000048162	NOP16	1.06553	0.204075	1.7599	1.44952	5.40403	1.01849	9.78756	3.97112	1.47314	4.71539	9.63598	5.36729	7.57122	0.548159	2.03009	2.25146	4.00591	2.08495	0.587407	2.40073	0.317714	1.15978	1.68972	0.574864	2.20162	0.946235
ENSG00000048342	ENSG00000048342	CC2D2A	3.7287	6.24123	1.78915	8.73812	5.52466	4.06115	3.23262	6.49063	2.29053	2.84076	2.98195	7.35463	3.32963	6.2764	4.83629	2.50162	1.61184	2.29768	3.4508	2.40983	4.68459	3.42039	1.20734	5.85962	2.74359	4.40306
ENSG00000048392	ENSG00000048392	RRM2B	4.90146	3.06113	10.7794	6.41622	20.1553	5.90723	10.5409	8.82931	8.50767	5.92854	1.77871	7.13577	10.8439	2.46671	9.97177	1.50097	4.48662	6.57145	5.28667	5.41441	4.69739	5.07404	6.36893	6.07713	2.52461	3.97419
ENSG00000048405	ENSG00000048405	ZNF800	1.27864	1.12241	2.33187	2.4837	8.47688	1.73143	11.6515	5.13837	2.29053	10.2929	2.56343	2.93129	10.4139	1.09632	3.12247	1.00065	1.60236	4.86076	1.61537	15.2982	2.4358	2.75448	1.81969	2.29946	4.78591	1.70322
ENSG00000048471	ENSG00000048471	SNX29	5.96699	10.2875	3.12246	3.31782	10.732	12.3906	9.62654	6.43043	11.3052	5.02278	4.58306	3.3935	12.02	23.7079	5.0333	9.00582	4.45121	3.19986	9.55754	5.76566	9.06865	12.4676	3.14282	5.84901	9.19766	4.43193
ENSG00000048540	ENSG00000048540	LMO3	0.63932	2.65298	0.571967	0.620925	0.583918	0.611093	0.155873	0.434228	0.490827	0.48278	0.0523149	1.3324	0.557321	2.74079	0.60435	9.75631	2.40355	0.593681	1.46852	0.0255397	1.58857	0.144972	1.68972	0.410617	0.154884	0.378494
ENSG00000048544	ENSG00000048544	MRPS10	4.05122	7.33025	12.0993	10.004	19.7916	10.1598	17.3596	5.79381	9.42177	7.68085	6.29285	9.45525	15.9222	5.57895	8.96479	5.75371	5.60827	10.3505	5.87005	3.35898	4.02437	8.22691	6.4989	6.23499	3.19061	7.60293
ENSG00000048545	ENSG00000048545	GUCA1A	0.43095	4.13821	1.14558	0.786356	0.140946	0.997866	0.259748	1.09302	1.35249	0.197184	0.775344	1.27532	0.364955	2.46651	2.52636	1.83436	1.92284	1.61718	1.32167	0.616069	2.61961	1.05384	1.26635	1.32479	0.169892	1.58805
ENSG00000048649	ENSG00000048649	RSF1	92.4882	61.9536	23.9346	69.9474	92.79	44.406	41.5851	69.3002	108.8	62.8962	38.2945	75.5586	29.8039	291.487	46.1498	117.83	54.1599	25.2377	71.5937	31.4904	44.9036	150.337	34.8341	81.7772	11.5392	46.5548
ENSG00000048707	ENSG00000048707	VPS13D	12.9995	5.20392	4.44375	9.93479	33.2028	10.8978	50.3083	11.7242	8.99849	16.8973	31.4413	6.54359	41.7196	7.9483	7.35292	4.00259	4.48662	2.41183	9.54537	27.1486	4.13028	6.52376	3.11947	6.89837	38.8917	4.06881
ENSG00000048740	ENSG00000048740	CELF2	4.26214	5.40799	3.21182	5.48483	66.1428	11.6108	40.6243	1.95403	1.47248	13.6724	5.65001	9.68214	29.6338	1.09632	3.92827	1.50097	2.72402	2.9684	2.49648	1.04713	4.6598	5.36398	7.79868	6.3235	5.54484	5.77203
ENSG00000048828	ENSG00000048828	FAM120A	15.0674	11.0201	23.4066	30.0113	54.2238	21.5919	56.947	27.5011	15.2156	44.9864	37.5619	20.9253	53.4339	5.20751	26.5914	10.0065	11.3768	12.3189	6.46148	42.6421	12.021	25.0163	14.2976	22.0912	26.0289	18.7354
ENSG00000048991	ENSG00000048991	R3HDM1	4.15147	10.2804	8.00046	4.20574	4.78092	5.7146	5.74869	3.57751	4.43594	3.12842	1.09861	2.99337	6.60237	12.383	6.12559	3.75243	3.12486	5.88436	8.12863	5.43995	5.88155	2.89945	3.83668	3.92317	4.0188	5.4301
ENSG00000049089	ENSG00000049089	COL9A2	0.63932	0.816301	0.35198	0.0517437	0.100676	0.203698	0.798852	0.217114	0.490827	0.270357	1.67408	0.384917	0.270699	0.959278	0.20145	0.750485	0.160236	0.482366	1.61537	0.0255397	1.05905	0.289945	0.519912	0.164247	0.851861	1.04086
ENSG00000049130	ENSG00000049130	KITLG	0.426213	0.510188	3.6078	0.569181	5.63784	3.66656	5.31918	0.5066	2.12692	2.83875	0.0523149	1.36201	17.484	0.13704	1.30942	1.25081	0.160236	0.630786	0.881111	0.280936	0.741332	1.88464	1.03982	3.03857	0.929303	0.662365
ENSG00000049167	ENSG00000049167	ERCC8	5.38176	22.8694	7.61331	5.46822	2.8453	9.00169	2.15947	3.89272	5.15202	2.04172	2.26646	5.12539	3.4498	5.93222	10.9754	4.60644	6.69071	9.16288	13.1715	3.50457	12.3543	3.46551	4.90673	5.98225	3.25281	7.48585
ENSG00000049192	ENSG00000049192	ADAMTS6	1.49175	2.55094	0.70396	4.86391	3.34243	0.407395	2.41604	51.8904	2.94496	2.66495	1.15093	1.3324	4.93628	7.81126	0.4029	3.75243	6.56969	2.89419	1.32167	2.22195	1.90628	5.07404	2.46958	5.00953	23.4339	1.51398
ENSG00000049239	ENSG00000049239	H6PD	0.854603	4.14548	4.50432	10.9024	50.5362	19.9292	67.8511	9.37738	1.47248	33.6191	34.7371	32.5634	48.2842	12.0595	19.4399	8.00517	6.72993	2.17549	2.51757	25.1821	3.42873	2.75448	1.48631	7.96211	29.7118	6.43553
ENSG00000049245	ENSG00000049245	VAMP3	14.7044	3.60838	51.3761	26.9067	65.2781	32.0824	53.0944	21.9285	25.1958	19.3692	22.8093	23.1542	46.3374	11.6484	37.0668	22.7647	17.3055	53.0231	10.4265	23.3432	7.51922	21.7459	18.1969	17.4923	8.76643	15.8021
ENSG00000049246	ENSG00000049246	PER3	0.426213	0.612225	1.18793	0.83154	6.54392	0.509244	2.32882	7.38188	1.47248	2.22819	2.14491	1.5555	3.08177	0.621806	0.4029	1.11538	1.60236	2.37472	0.344176	0.153238	1.48953	1.67421	1.29978	1.23185	7.10618	1.42914
ENSG00000049247	ENSG00000049247	UTS2	0.213107	0.306113	0.0439975	0.203335	0.0402702	0.203698	0.14567	0.0723714	0.163609	0.0193112	0.784724	0.191435	0.150038	0.474511	0.100725	0.250162	0.160236	0.0371051	0.243232	0.0510793	0.416755	0.210433	0.259956	0.328494	0.0154884	0.368709
ENSG00000049249	ENSG00000049249	TNFRSF9	0.991881	9.55531	2.63847	1.54507	0.694969	2.1695	2.67332	0.650616	0.818045	0.527955	2.11839	1.56886	1.64157	1.88899	3.65367	0.896084	1.28843	2.47195	3.65094	0.389972	4.08198	0.316191	1.52324	1.23185	0.682498	2.48646
ENSG00000049283	ENSG00000049283	EPN3	0.426213	0.204075	0.0439975	0.103487	0.100676	0.101849	0.0779367	1.82412	0.490827	0.356391	0.0523149	0.029609	0.151825	0.13704	0.60435	1.50097	0.160236	0.0371051	0.587407	0.510793	0.423618	0.289945	0.259956	0.328494	1.20809	0.378494
ENSG00000049323	ENSG00000049323	LTBP1	4.47524	2.75501	12.8694	29.7984	140.018	9.69193	114.836	41.1793	13.7431	83.982	14.6891	29.4468	131.044	4.93343	32.9827	8.25533	17.1453	15.9552	2.49648	85.9222	13.6617	10.728	15.8573	29.2359	24.1287	21.8319
ENSG00000049449	ENSG00000049449	RCN1	11.2881	5.64319	43.3992	48.4481	112.273	23.7263	117.331	8.46513	14.1227	76.5673	34.3723	47.3143	105.421	8.44814	37.3078	11.2212	11.6049	45.9689	5.24585	30.8912	8.0938	11.4087	9.19959	18.6511	9.99036	26.1743
ENSG00000049540	ENSG00000049540	ELN	1.49175	0.612225	0.17599	0.285989	0.201351	1.22219	0.194842	0.723714	0.490827	0.502092	0.575464	0.414526	1.0191	0.685198	0.906524	48.9628	1.44213	0.185525	0.881111	0.459714	0.847236	2.17459	0.779869	2.87432	2.04447	13.6258
ENSG00000049541	ENSG00000049541	RFC2	2.70766	3.11228	4.96849	4.31007	4.30792	3.03284	4.38186	4.14358	2.3716	3.41252	4.22373	4.65858	4.28438	3.27935	4.52732	3.00194	3.31841	8.06472	3.54906	2.40073	2.51289	2.89945	3.84936	3.04601	1.88466	2.80138
ENSG00000049618	ENSG00000049618	ARID1B	7.8299	20.826	7.51985	16.6375	23.232	7.92131	14.2299	28.8386	3.95677	18.247	7.86102	10.0565	12.7327	15.7402	7.16136	6.75437	4.69813	7.21346	9.69135	17.9874	11.6247	9.42321	6.43882	14.5617	18.6477	13.1013
ENSG00000049656	ENSG00000049656	CLPTM1L	2.98349	0.816301	8.7995	8.58945	14.7993	6.92572	17.9644	8.39508	4.74466	11.7992	23.0709	8.20169	14.7611	2.87783	7.85654	4.00259	6.08898	6.79023	0.881111	11.7993	2.224	5.21901	2.20963	4.43467	9.16913	3.59569
ENSG00000049759	ENSG00000049759	NEDD4L	1.44876	3.42413	2.68621	4.84798	6.0851	1.89283	1.57675	19.9745	1.37302	11.4878	17.2116	7.17668	2.07222	4.57674	2.24692	2.2942	1.60236	11.1226	2.96061	5.57756	2.86653	1.30475	3.24945	3.13453	11.3866	3.32788
ENSG00000049768	ENSG00000049768	FOXP3	0.213107	0.102038	0.0439975	0.0517437	0.0604054	0.101849	1.01318	0.144743	0.163609	0.251046	0.261575	0.088827	0.891714	0.13704	0.302175	0.250162	0.160236	0.0371051	0.146852	0.0255397	0.105905	0.144972	0.129978	0.164247	0.309768	0.0946235
ENSG00000049769	ENSG00000049769	PPP1R3F	0.213107	0.102038	0.219987	0.206975	1.16665	0.510069	1.5969	1.23031	0.163609	0.463469	1.55579	0.562571	0.986592	0.13704	0.302175	1.75113	0.480709	0.111315	0.440555	1.02336	0.317714	0.144972	0.64989	0.410617	1.13065	0.378494
ENSG00000049860	ENSG00000049860	HEXB	31.7529	9.99968	447.605	373.548	126.103	101.15	78.0038	23.3876	50.8824	383.231	199.799	131.336	55.0163	2.0556	229.897	7.37655	8.65276	37.4431	9.54545	915.547	53.32	19.4263	63.0395	91.2437	51.2139	58.6665
ENSG00000049883	ENSG00000049883	PTCD2	1.70485	5.16487	4.2391	1.40063	4.14784	2.44677	2.41912	2.0264	1.7997	1.83467	2.19723	2.69139	4.84218	2.76134	3.48527	2.75178	2.81836	6.01881	4.60414	2.83687	2.95324	1.30475	1.66381	1.77287	5.09568	2.28922
ENSG00000050030	ENSG00000050030	NEXMIF	0.63932	1.32649	0.483972	0.206975	0.120811	0.407395	0.0389684	0.217114	0.327218	0.0193112	0.0523149	0.266481	0.0636939	0.411119	0.100725	1.00065	0.320473	0.816311	1.02796	0.0255397	0.847236	0.434917	0.779869	0.328494	0.0464652	0.756988
ENSG00000050130	ENSG00000050130	JKAMP	3.40971	5.32843	6.66739	7.41664	27.1553	5.04681	18.2343	5.03435	2.32096	8.08053	7.31099	7.68899	17.9755	1.85696	9.11982	2.75178	2.88425	2.99737	3.25427	13.7559	4.05522	1.5947	3.47961	4.51679	7.1732	3.55348
ENSG00000050165	ENSG00000050165	DKK3	0.852427	0.510188	1.7159	7.44895	2.82245	2.44437	12.2816	148.349	1.47248	9.73846	8.16113	5.42151	5.20483	22.5319	2.71957	65.7924	13.9406	128.462	0.440555	5.11444	1.05905	1.30475	2.9895	2.7922	7.10174	4.25806
ENSG00000050327	ENSG00000050327	ARHGEF5	4.4475	2.21096	7.56125	8.84027	4.92735	2.97624	3.0407	13.6369	2.55785	11.4838	51.2874	7.02125	2.18559	8.26711	3.13402	4.87919	2.6172	4.55726	0.146852	45.2388	3.15781	6.67488	1.55634	5.95031	12.952	1.90596
ENSG00000050344	ENSG00000050344	NFE2L3	8.73737	3.67335	0.307982	1.75929	6.40145	1.62958	6.24128	5.42045	5.5153	6.79384	3.03426	1.44935	5.58695	2.22073	1.67363	2.50162	0.160236	0.445261	5.72722	15.1433	3.28304	5.33196	9.08492	6.89837	5.72506	11.066
ENSG00000050393	ENSG00000050393	MCUR1	4.79367	8.99467	8.78723	5.96259	21.729	12.5679	15.4519	6.85	6.36173	7.44881	5.55337	9.69247	17.8887	4.60412	8.71977	7.40904	9.5509	6.11962	6.66061	5.57235	6.29927	5.19729	6.26494	4.12131	5.8349	5.50135
ENSG00000050405	ENSG00000050405	LIMA1	30.1918	14.7151	38.759	68.7155	108.686	45.808	68.6794	39.931	55.7906	59.2656	43.1074	34.0962	69.1037	65.1432	117.465	71.7755	45.4111	35.4959	23.2026	203.397	20.1175	27.5447	26.9	31.3712	61.3956	20.8465
ENSG00000050426	ENSG00000050426	LETMD1	5.71419	23.9134	14.1355	6.37482	5.99574	10.5989	4.05856	4.12764	5.37442	6.00486	4.10313	6.2273	6.5944	9.11986	7.53901	3.7953	3.76532	11.7706	15.3471	12.822	15.1583	2.49715	6.29403	4.02005	10.2092	6.58909
ENSG00000050438	ENSG00000050438	SLC4A8	4.87797	15.6219	7.42499	7.90624	1.41103	10.5706	3.91486	4.09718	4.29945	3.93156	4.47145	5.05821	4.70773	10.8861	10.1241	5.68455	3.1365	6.45288	10.3212	7.71475	11.4274	2.93298	5.42332	4.94148	6.67102	7.57263
ENSG00000050555	ENSG00000050555	LAMC3	0.924249	2.67633	1.50204	6.19618	13.9704	4.04401	33.5322	2.70379	1.52338	5.05581	7.84723	2.77354	21.5118	2.16042	4.02794	2.25146	5.24169	1.43481	2.17481	2.45181	4.08763	7.65636	0.259956	14.7559	11.4309	3.29534
ENSG00000050628	ENSG00000050628	PTGER3	0.426213	0.204075	2.55185	2.74242	1.22824	1.32403	1.30544	0.144743	1.30887	4.53814	4.34214	1.09553	1.25795	0.13704	5.03625	0.250162	0.160236	0.185525	0.146852	13.9191	0.741332	0.724862	1.1698	0.656987	1.54884	0.283871
ENSG00000050730	ENSG00000050730	TNIP3	0.426213	1.22445	0.395977	2.13331	0.0604054	0.509244	1.1106	0.144743	0.327218	0.177647	0.20926	0.325699	0.350316	0.274079	0.906524	0.250162	0.480709	0.29684	0.587407	0.0255397	0.635427	0.144972	0.519912	0.24637	0.0309768	0.0946235
ENSG00000050748	ENSG00000050748	MAPK9	2.98349	3.35686	11.8926	6.84269	8.91987	6.908	7.75333	4.97767	9.65293	6.86477	3.94281	5.48788	7.48436	2.60375	12.0693	3.72582	8.7412	4.71434	3.07445	11.982	7.0956	8.92711	7.70404	5.72521	5.42341	8.27818
ENSG00000050767	ENSG00000050767	COL23A1	0.426213	0.306113	0.0439975	0.155231	0.0201351	0.509244	0.214326	0.0723714	0.163609	0.0579337	0.418519	0.059218	0.175158	0.13704	0.100725	0.250162	0.320473	0.0371051	0.293704	0.0255397	0.211809	0.144972	0.129978	0.164247	0.185861	0.0946235
ENSG00000050820	ENSG00000050820	BCAR1	0.426213	0.306113	0.791955	3.93252	7.61108	1.93513	12.5725	8.79947	0.654436	4.3064	10.2014	5.53246	3.23997	0.548159	1.6116	0.500323	1.12165	0.816311	0.146852	5.4621	0.423618	1.44972	0.909846	2.7922	5.83942	0.946235
ENSG00000051009	ENSG00000051009	FAM160A2	0.213107	0.102038	0.0439975	3.10462	3.90621	0.509244	6.13752	10.9281	0.654436	4.78919	17.4732	1.9838	5.54137	1.23336	0.60435	0.250162	0.160236	0.927626	0.440555	5.56765	0.635427	1.44972	0.64989	2.87432	12.9018	1.41935
ENSG00000051108	ENSG00000051108	HERPUD1	4.47524	2.74682	14.8722	18.8865	47.942	9.81629	58.6085	24.7915	3.92662	38.3387	23.6464	27.031	61.5286	1.73427	18.0298	7.75501	11.5476	19.8232	3.37137	45.8762	8.02718	6.95868	7.27877	17.8844	19.8824	9.42748
ENSG00000051128	ENSG00000051128	HOMER3	1.70485	1.53056	3.91578	5.58832	3.71748	3.76841	7.36571	0.723714	2.45413	4.61843	7.25982	5.61573	3.20567	0.822238	4.8348	2.50162	5.2878	2.43805	0.881111	6.33384	2.224	2.75448	2.33961	2.38158	2.99485	2.55484
ENSG00000051180	ENSG00000051180	RAD51	0.426213	0.714263	0.395977	0.724412	0.221486	0.305546	0.409168	0.868457	0.327218	0.560025	0.575464	0.148045	0.286622	0.13704	0.805799	0.250162	0.160236	0.259735	0.440555	0.332016	0.635427	0.289945	0.519912	0.24637	0.247814	0.473118
ENSG00000051341	ENSG00000051341	POLQ	0.852427	1.02038	0.277823	1.03487	0.322162	0.81479	0.292263	0.723714	0.818045	0.386224	0.784724	0.334996	0.325036	0.13704	0.20145	0.250162	0.160236	0.42955	0.440555	1.55792	0.741332	0.289945	0.64989	0.410617	0.97401	0.846613
ENSG00000051382	ENSG00000051382	PIK3CB	12.1471	3.97946	44.0856	50.2432	30.6289	17.8235	16.1718	6.87529	22.2508	32.2114	31.9119	20.9631	10.2069	0.822238	38.7791	1.00065	3.04449	27.532	4.84611	48.04	10.4846	11.1629	11.4381	12.0721	12.7005	9.74622
ENSG00000051523	ENSG00000051523	CYBA	1.27864	2.20576	4.53338	5.80388	9.16148	6.65574	16.5348	1.69928	0.858749	4.96135	16.113	9.19244	10.7679	2.36406	5.8909	5.00323	3.0619	4.83938	2.45689	1.66434	2.69131	1.30475	2.07965	3.03857	3.08886	2.96474
ENSG00000051596	ENSG00000051596	THOC3	0.639321	0.305739	1.82356	1.53612	2.75469	1.68788	1.53071	1.78095	0.376857	1.47051	1.57675	3.12983	1.42169	1.73927	1.70126	0.250672	0.797894	2.15976	0.440555	1.61772	0.755732	0.844836	0.624545	1.28515	0.82977	0.520075
ENSG00000051620	ENSG00000051620	HEBP2	8.31116	5.40799	22.2187	11.4207	30.8249	15.8884	19.5231	16.2836	15.3792	19.0602	11.8755	15.6336	18.6623	16.7188	30.1167	28.5184	12.6587	34.2109	6.31463	15.2472	6.9897	11.7428	14.1676	11.333	11.5388	8.79999
ENSG00000051825	ENSG00000051825	MPHOSPH9	2.7535	10.6217	4.24248	3.39022	2.21307	2.83437	3.6415	2.88177	2.78135	1.8185	3.24352	2.08401	5.09561	2.87783	3.3667	1.25081	1.05449	4.57544	6.91628	3.60109	6.53687	2.02961	4.0132	1.47532	3.08558	3.10582
ENSG00000052126	ENSG00000052126	PLEKHA5	5.7231	23.0544	8.6048	10.9469	13.3478	7.67485	6.1482	16.9356	6.23823	23.186	8.16989	7.03284	5.00725	21.6462	10.3837	5.42606	3.04195	13.7158	9.38427	28.5035	14.4487	5.7989	7.37677	9.32115	9.62202	11.0925
ENSG00000052344	ENSG00000052344	PRSS8	0.63932	1.12241	3.5638	42.4091	11.5619	3.56471	8.23869	37.7779	2.45413	75.4675	80.8789	19.5762	3.24839	1.49683	6.74857	4.00259	0.320473	2.56025	1.32167	34.8661	3.38893	3.33437	3.89934	8.6381	11.0897	4.06881
ENSG00000052723	ENSG00000052723	SIKE1	2.55728	2.85705	6.81962	5.89879	9.56	3.87025	8.6986	3.40146	4.58105	8.20729	2.36753	5.207	9.25154	1.91856	6.54712	4.50291	4.64685	8.01471	1.76222	9.09211	2.3299	3.18939	5.06914	3.57423	3.98052	3.31182
ENSG00000052749	ENSG00000052749	RRP12	10.6319	30.554	9.81808	6.52845	3.22096	10.614	14.6457	9.98152	7.78449	6.15938	29.7602	6.81472	7.88705	7.69795	9.42005	6.02307	6.32997	10.89	19.0076	4.27896	19.5701	3.52099	9.64709	3.9869	5.27102	7.04558
ENSG00000052795	ENSG00000052795	FNIP2	2.13107	2.04075	6.11565	20.18	18.2021	5.70353	16.1719	5.00289	3.10857	14.9276	6.59168	8.8865	9.55408	2.60375	11.4826	1.75113	24.3559	7.16192	2.05593	10.599	3.91847	6.66873	4.67921	9.85481	3.74819	7.09676
ENSG00000052802	ENSG00000052802	MSMO1	1.49175	1.83668	8.9315	7.30971	7.26865	2.64807	5.18148	3.76331	2.94496	6.06996	4.1852	4.60087	4.14009	2.0556	9.74289	2.25145	2.72402	8.94231	1.23396	20.8659	1.55268	1.5947	2.20963	4.08728	2.54238	2.46021
ENSG00000052841	ENSG00000052841	TTC17	3.1966	7.3467	12.6273	12.3667	28.2898	8.65715	30.3563	21.4219	4.58105	31.2069	34.7371	11.2514	27.054	1.23336	7.15147	3.00194	8.33229	14.9162	3.81815	49.2915	4.6598	6.66873	4.41925	10.0191	35.84	6.05591
ENSG00000052850	ENSG00000052850	ALX4	0.213107	1.6326	0.219987	0.155231	0.100676	0.101849	0.0194842	0.144743	0.163609	0.0579337	0.470834	0.207263	0.0159235	0.13704	0.100725	0.250162	0.320473	0.445261	0.734259	0.076619	0.953141	0.144972	1.94967	0.164247	0.170372	0.189247
ENSG00000053254	ENSG00000053254	FOXN3	10.4084	6.45671	14.6857	40.2048	42.5656	12.5635	22.1269	16.1388	8.87874	29.6416	16.8993	16.8771	19.0008	7.12454	18.4794	13.3173	11.537	18.3374	4.84611	25.383	10.0085	12.1777	12.0828	20.3666	7.5362	14.7613
ENSG00000053328	ENSG00000053328	METTL24	0.213107	0.102038	0.087995	0.103487	0.261757	0.611093	0.311747	0.289486	0.327218	0.174511	0.0523149	0.059218	0.82802	0.13704	0.302175	0.250162	0.160236	0.0371051	0.146852	0.0510793	0.317714	0.289945	0.129978	0.164247	0.376014	0.504095
ENSG00000053371	ENSG00000053371	AKR7A2	1.27864	0.714263	1.97989	1.86277	6.38283	4.1758	4.71517	2.46063	2.12692	1.50628	1.30787	2.60559	3.51866	1.09632	2.0145	1.25081	2.56378	1.37289	0.881111	2.88598	0.953141	3.76928	1.68972	1.56035	1.50237	1.6086
ENSG00000053372	ENSG00000053372	MRTO4	0.852427	1.98687	5.42614	5.15129	9.26093	3.46143	9.42863	3.76331	2.29053	6.60394	8.89353	7.60869	7.48301	3.56303	4.86483	2.75178	6.40945	4.10343	2.49648	2.7632	2.224	1.73967	4.41925	2.29946	2.08204	2.08172
ENSG00000053438	ENSG00000053438	NNAT	0.63932	0.204075	0.35198	0.155231	0.966486	0.712941	0.740399	4.99363	0.327218	0.888316	1.62176	0.681007	0.541398	1.09632	0.20145	1.50097	0.320473	1.11315	0.587407	1.63454	1.27085	2.89945	0.519912	3.36706	2.72596	1.6086
ENSG00000053501	ENSG00000053501	USE1	2.25093	6.51806	4.83755	3.78652	5.81905	3.90129	4.07121	4.28091	2.68108	3.59721	5.80695	4.347	3.23497	2.50313	3.67269	3.50226	3.5252	4.74956	5.31189	9.47463	4.2035	2.09029	2.41879	2.19002	3.17032	3.12258
ENSG00000053524	ENSG00000053524	MCF2L2	5.26172	13.7543	7.20881	4.49937	0.989021	4.32853	1.18118	1.77967	2.98371	0.894959	1.17034	4.63416	1.28493	7.22783	12.5967	1.00074	4.75021	6.50866	10.0869	1.20213	10.1363	1.80794	4.113	1.56889	0.796724	6.90529
ENSG00000053702	ENSG00000053702	NRIP2	0.213107	1.63596	0.421765	0.417708	0.352941	0.101849	0.304511	0.173648	0.327218	0.371287	0.971642	0.452645	0.297139	0.13704	0.297395	0.250162	0.160236	0.109555	0.433345	0.889142	0.932927	0.724862	0.389934	0.3021	1.40866	0.738694
ENSG00000053747	ENSG00000053747	LAMA3	2.34417	1.42853	81.3955	253.904	87.5664	27.1936	57.674	286.81	8.83488	225.717	141.302	136.408	19.0444	25.6264	68.0898	42.0272	4.00591	434.036	0.440555	123.332	7.62513	2.6095	21.9663	30.7142	166.945	9.2731
ENSG00000053770	ENSG00000053770	AP5M1	4.47524	3.77539	4.61974	4.29473	15.9672	5.70353	11.0865	4.48703	7.03519	7.00997	1.98797	2.99051	12.7865	5.07047	6.34567	17.011	5.44804	3.78472	3.23074	8.09608	2.54171	6.08884	4.1593	6.73412	3.70173	3.87956
ENSG00000053900	ENSG00000053900	ANAPC4	1.06553	1.93871	5.54368	7.4511	11.0139	2.64807	9.68363	9.84251	2.29053	14.4255	23.9079	3.49386	16.5604	1.09632	2.92102	3.50226	1.44213	4.15577	3.08389	35.7555	2.75352	4.2042	3.11947	5.50227	15.7052	3.59569
ENSG00000053918	ENSG00000053918	KCNQ1	1.27864	0.204075	0.0439975	0.103487	0.342297	0.509244	0.409168	0.434228	0.163609	0.0579337	0.470834	0.088827	0.636938	1.23336	0.20145	2.00129	0.640945	0.519471	0.293704	0.434174	0.847236	1.88464	0.129978	0.903358	0.216837	0.756988
ENSG00000054116	ENSG00000054116	TRAPPC3	1.27864	1.53056	9.50346	11.7458	18.7659	8.75899	17.8864	8.68457	7.19879	13.7882	16.5838	10.9662	14.0453	1.91856	7.05075	5.00323	2.88425	12.5786	3.08389	14.6342	1.80038	6.37879	7.27877	8.21235	6.66001	5.10967
ENSG00000054118	ENSG00000054118	THRAP3	34.7364	45.3945	15.4421	48.0685	73.2667	24.6406	51.4963	50.079	40.7386	46.8478	43.683	48.3184	38.9471	73.4507	18.4292	51.7834	16.1839	24.4133	27.1615	23.8284	26.0525	71.0368	24.6958	40.569	19.6991	20.5148
ENSG00000054148	ENSG00000054148	PHPT1	0.63932	0.306113	7.89125	9.5473	10.3068	4.36222	10.5699	4.44461	1.7997	12.1736	53.7017	8.43801	6.70499	1.09632	5.2377	5.50356	3.5283	4.74843	1.02796	23.138	1.382	2.6095	3.49817	3.74903	8.61054	3.30629
ENSG00000054179	ENSG00000054179	ENTPD2	0.213107	0.102038	2.15588	0.465693	3.98675	0.203698	0.681946	0.0723714	0.163609	5.79335	36.7251	4.05643	0.222929	0.274079	0.100725	0.250162	0.160236	0.185525	0.146852	1.02159	0.105905	0.144972	0.129978	0.164247	0.635024	0.0946235
ENSG00000054219	ENSG00000054219	LY75	1.49175	0.71662	0.628059	0.68592	0.463108	1.1175	1.67564	0.483349	0.327218	0.848575	1.36019	0.749051	3.61177	0.824639	2.09119	1.00065	0.160236	0.450318	1.58119	0.0255397	1.27085	1.5947	0.519912	0.332116	1.41018	0.69615
ENSG00000054267	ENSG00000054267	ARID4B	483.071	193.061	25.7005	62.4386	111.004	110.951	58.1727	150.512	434.627	50.1035	20.4451	48.6798	51.7899	525.789	117.15	341.669	289.783	26.647	251.513	33.294	82.3307	341.652	158.146	168.712	14.8907	72.1642
ENSG00000054277	ENSG00000054277	OPN3	0.771496	0.76225	10.9511	24.094	13.2617	4.68504	9.42739	11.7443	10.8016	34.8388	4.49988	9.27191	4.55743	3.63694	39.9543	6.5042	2.87103	13.7005	4.15069	23.7346	4.74937	4.589	10.397	11.0493	7.57711	6.32207
ENSG00000054282	ENSG00000054282	SDCCAG8	19.0443	23.8231	10.0757	13.8507	16.0215	10.1895	9.50236	13.237	23.0522	9.99721	7.03599	12.6246	10.4695	66.5055	8.19565	35.1741	9.81648	9.97201	17.879	9.26748	14.4706	34.7071	9.8348	19.0673	6.05872	10.8623
ENSG00000054356	ENSG00000054356	PTPRN	0.213107	0.40815	0.747957	0.724412	0.523513	1.22219	0.0779367	0.0723714	0.327218	0.173801	1.15093	0.473744	0.0955408	0.548159	0.100725	0.250162	14.902	1.70683	0.293704	0.0255397	0.317714	0.144972	0.519912	0.410617	0.0774419	0.567741
ENSG00000054392	ENSG00000054392	HHAT	0.63932	1.83668	0.439975	2.53544	1.53027	1.32403	0.876788	1.0132	0.490827	0.907627	1.4125	0.977097	1.54458	0.411119	0.705074	0.250162	0.160236	0.333946	0.881111	4.13742	1.16495	0.289945	1.42976	1.0676	1.998	0.756988
ENSG00000054523	ENSG00000054523	KIF1B	7.04722	13.6411	8.79531	11.3986	35.2767	14.3571	37.538	17.0089	9.81654	11.4003	9.88309	11.8802	27.3158	28.0927	9.08346	19.0888	15.149	13.0379	9.61778	5.59698	8.36847	7.1826	5.20155	9.87533	8.59296	5.39154
ENSG00000054598	ENSG00000054598	FOXC1	0.63932	0.816301	0.087995	1.24185	0.986621	0.101849	0.993693	2.96723	0.818045	2.4139	2.72038	3.67151	1.38534	1.50744	0.100725	0.250162	0.160236	1.4471	0.293704	2.93706	0.317714	2.02961	0.519912	1.56035	1.00675	1.32473
ENSG00000054611	ENSG00000054611	TBC1D22A	1.91796	2.3612	4.90631	5.74355	4.23018	3.18869	7.36502	7.07232	2.29053	3.66036	6.69631	3.14977	5.35028	3.01487	3.44849	5.00323	4.48662	5.95844	2.05593	6.1806	2.77608	6.08884	2.9895	2.92067	5.47119	2.55953
ENSG00000054654	ENSG00000054654	SYNE2	66.7834	158.387	5.21482	31.4828	19.2229	12.0314	20.9922	130.39	151.522	35.7719	53.2713	16.3423	26.5853	197.162	16.9931	90.3083	18.5107	16.9815	75.3828	50.8089	66.0499	355.495	22.2428	107.845	62.4592	38.4625
ENSG00000054690	ENSG00000054690	PLEKHH1	0.426213	2.59451	1.46365	1.16338	0.506768	0.952291	0.851565	1.88367	1.36992	0.898623	1.59396	0.872496	2.3805	1.24164	1.52807	0.250162	1.58412	0.955016	2.38625	0.648536	1.63969	1.27964	2.17391	1.75361	5.08671	1.2489
ENSG00000054793	ENSG00000054793	ATP9A	2.34417	0.918338	1.36392	0.569181	2.79878	0.611093	5.26074	7.16477	0.490827	1.50628	2.30186	1.42123	4.93627	0.685198	1.10797	1.25081	1.92284	3.04261	0.587407	2.55396	1.16495	0.289945	1.03982	1.80672	3.34549	0.946235
ENSG00000054938	ENSG00000054938	CHRDL2	0.213107	0.102038	0.395977	0.155231	0.140946	0.203698	0.23381	0.217114	0.163609	0.115867	0.313889	0.059218	0.175158	0.411119	0.100725	4.00259	2.88425	0.0371051	0.146852	0.255397	0.105905	0.144972	0.389934	0.0821234	0.216837	0.0946235
ENSG00000054965	ENSG00000054965	FAM168A	1.49175	1.12241	4.00377	3.98427	8.23529	3.05546	8.59254	7.45426	1.63609	7.7245	5.23149	2.75364	8.78977	1.50744	2.4174	2.75178	2.40355	2.70867	1.17481	7.10003	1.80038	4.2042	2.20963	4.02405	7.40343	3.31182
ENSG00000054967	ENSG00000054967	RELT	0.63932	0.102038	0.382926	5.38134	3.47092	1.52773	13.8479	1.70117	0.818045	3.37887	11.6992	3.75229	3.25621	0.411119	1.10797	0.500323	4.02887	3.89538	0.146852	4.13743	0.211809	0.869835	0.129978	0.621848	2.40378	0.567741
ENSG00000054983	ENSG00000054983	GALC	1.91796	2.77398	5.63261	4.83826	22.1084	6.17248	17.2647	9.91488	1.7997	5.46516	4.5514	4.81436	19.7447	1.79225	7.22357	5.50356	3.03051	4.8248	2.79616	3.70325	4.17658	2.46453	2.59956	4.02405	3.72888	2.92004
ENSG00000055044	ENSG00000055044	NOP58	212.729	151.03	21.9929	66.3341	57.8551	92.4589	39.9625	87.5556	184.891	41.3146	56.6201	49.1363	42.4176	579.447	96.7616	291.16	141.481	14.1273	157.142	42.8506	61.643	193.913	100.512	93.7171	16.6435	41.4325
ENSG00000055070	ENSG00000055070	SZRD1	9.3767	6.12225	13.1993	14.3848	17.6182	17.4161	33.2008	13.7961	12.9251	13.4792	22.7046	18.5352	20.191	5.61863	12.4899	13.0084	17.626	16.623	6.16777	7.50867	6.8838	12.7576	12.6079	12.929	8.22434	17.4107
ENSG00000055118	ENSG00000055118	KCNH2	0.213107	0.204075	0.17599	0.41395	0.644324	0.712941	0.214326	0.289486	0.163609	0.251046	0.680094	0.503353	0.111464	0.13704	0.20145	1.75113	0.160236	0.0742101	0.293704	0.0255397	0.423618	0.144972	0.64989	0.492741	0.418186	1.41935
ENSG00000055130	ENSG00000055130	CUL1	1.27864	2.62543	1.69654	2.0197	1.8927	0.712941	1.46131	1.2564	0.654436	1.69939	1.77871	2.68602	1.73566	1.50744	2.38462	1.00065	0.320473	1.27577	1.02796	2.29857	2.24223	0.724862	0.259956	0.908877	1.02269	1.2785
ENSG00000055147	ENSG00000055147	FAM114A2	2.77039	2.4489	7.96355	3.05288	12.8059	6.51832	12.4114	5.71734	3.76301	5.15609	2.61575	4.02682	12.2452	11.1002	4.33117	8.00518	2.56378	5.38023	2.64333	4.13742	1.48266	4.49415	2.07965	2.95644	2.18386	2.08172
ENSG00000055163	ENSG00000055163	CYFIP2	0.852427	14.1832	4.31175	5.38134	2.71665	4.88874	3.91632	0.578971	3.27218	7.45363	16.8977	3.73073	4.3471	1.67801	4.63335	0.500323	1.28189	11.8227	5.28667	4.6993	6.03656	3.18939	6.23895	4.84528	4.23356	14.7613
ENSG00000055208	ENSG00000055208	TAB2	10.4422	4.8978	33.0434	22.8189	32.0144	24.192	39.007	18.2376	11.4526	14.4254	6.3301	22.5491	26.0029	10.8261	17.7759	11.5074	20.6705	77.8163	7.04889	9.62843	6.24837	13.7724	8.67667	12.1543	6.35465	9.46235
ENSG00000055211	ENSG00000055211	GINM1	4.83294	9.1394	23.4492	20.9045	53.1157	15.3329	39.3706	12.2308	7.90415	19.5619	9.99683	12.2335	35.6364	8.18091	23.8144	11.742	13.2355	24.9386	6.40344	7.84066	6.81052	5.48024	5.42923	11.0639	4.33613	10.792
ENSG00000055332	ENSG00000055332	EIF2AK2	10.7411	18.4071	24.2589	24.8694	107.059	36.9026	41.916	15.0806	8.99849	39.9559	23.9496	31.2136	36.9035	6.05901	35.9395	13.494	17.7503	23.7902	13.7068	34.4423	13.2201	13.873	8.90285	14.9614	17.7636	16.1873
ENSG00000055483	ENSG00000055483	USP36	37.5068	21.938	8.44751	15.3161	11.2354	13.5459	18.5295	22.3628	34.8487	17.0325	41.2764	20.7856	12.6751	78.9347	22.2602	28.5184	12.8189	3.85892	52.5731	27.0721	8.04874	31.314	32.4945	25.4583	15.9375	17.9785
ENSG00000055609	ENSG00000055609	KMT2C	17.0485	20.9088	5.18197	15.4791	11.5698	7.33311	9.56749	16.8222	11.1254	17.3123	14.8144	8.13991	8.53839	37.0092	7.14783	6.25404	6.24922	6.84308	14.5505	46.503	12.4489	21.568	12.3479	15.6064	29.872	11.1872
ENSG00000055732	ENSG00000055732	MCOLN3	0.751783	10.1017	1.09994	0.620925	0.201351	1.01849	0.214326	0.651343	0.163609	0.212423	0.0523149	0.954241	0.238852	0.274079	0.511163	0.500323	0.801182	1.73119	4.69926	0.0255397	4.23618	1.15978	3.11947	1.31397	0.341327	1.41935
ENSG00000055813	ENSG00000055813	CCDC85A	0.852427	0.917971	0.0439975	0.0517437	0.0201351	0.101849	0.0779367	0.724943	1.63614	0.0193112	0.889353	0.029609	0.351411	0.13704	0.100725	0.250162	0.160236	0.0371051	2.42345	0.0255397	0.105905	0.471776	0.422981	1.00776	0.713782	0.0946235
ENSG00000055917	ENSG00000055917	PUM2	10.016	3.36724	12.9352	22.9225	54.8475	9.37009	35.9287	42.0478	19.4695	35.9961	44.2061	17.9727	36.0509	7.67422	18.9363	6.75437	6.56969	16.9199	6.46148	60.1976	8.57827	18.2665	20.2766	21.5163	27.8327	13.058
ENSG00000055950	ENSG00000055950	MRPL43	1.91796	0.510188	5.93966	3.3116	9.64472	3.66656	6.4633	4.41466	2.61774	6.55514	12.0847	4.73744	5.37418	2.46671	2.31667	4.25275	1.7626	2.9684	1.17481	5.32621	1.16495	1.73794	1.29978	2.62795	3.80504	1.89247
ENSG00000055955	ENSG00000055955	ITIH4	0.63932	0.40815	0.087995	0.0517437	0.10819	0.203698	0.931273	0.774757	0.163609	1.03305	5.16087	0.237149	0.670249	0.548159	0.20145	0.250162	0.160236	0.14842	0.293704	3.26409	0.199646	0.888516	0.129978	0.656714	1.66839	0.473118
ENSG00000055957	ENSG00000055957	ITIH1	0.213107	0.102038	1.23193	0.0517437	0.201351	0.305546	0.0389684	0.0723714	0.163609	0.0579337	0.0523149	0.088827	0.0318469	0.13704	0.100725	0.250162	0.160236	0.0371051	0.146852	0.0255397	0.105905	0.144972	0.129978	0.0821234	0.0154884	0.0946235
ENSG00000056050	ENSG00000056050	HPF1	0.63932	0.714263	4.79573	2.58719	6.86608	2.85177	4.13055	2.24351	5.07188	4.07467	1.20324	2.60559	4.01271	3.70007	3.6261	3.2521	2.08307	5.00918	1.17481	3.72879	1.27085	2.17459	1.94967	2.54583	1.61079	1.98709
ENSG00000056097	ENSG00000056097	ZFR	82.0461	26.0196	25.2985	23.5433	55.3721	44.6097	47.5998	38.574	69.3702	23.4823	11.0384	23.4799	42.1816	97.5721	43.4124	67.7938	92.9371	24.007	48.4611	19.8698	15.7798	40.5923	39.6433	35.5594	9.58731	21.1011
ENSG00000056277	ENSG00000056277	ZNF280C	2.51766	5.66408	3.00856	1.62616	2.18131	2.20789	0.946815	1.42237	1.9769	2.19666	0.210438	1.0519	1.33149	1.39395	3.15477	0.544199	1.34049	2.1796	1.981	5.00511	3.45317	0.79211	2.04212	1.01283	1.31651	2.47084
ENSG00000056291	ENSG00000056291	NPFFR2	1.06553	0.764997	0.752005	1.6558	0.634148	0.509244	0.745386	0.796086	0.981654	0.347602	0.523149	1.27319	0.128709	0.822238	0.72519	1.00065	0.563518	0.874356	2.20278	0.280939	1.05905	2.46453	1.1698	3.44918	0.0464652	2.64946
ENSG00000056487	ENSG00000056487	PHF21B	0.213107	0.102038	0.0439975	0.0517437	0.0201351	0.101849	0.0389684	0.0723714	0.163609	0.0193112	0.575464	0.118436	0.0477704	0.13704	0.100725	0.250162	0.160236	0.0371051	0.146852	0.0255397	0.105905	0.144972	0.129978	0.0821234	0.588559	0.0946235
ENSG00000056558	ENSG00000056558	TRAF1	0.213107	0.102038	2.63985	6.83017	1.55041	0.81479	6.95588	2.0264	0.163609	1.1973	5.33612	6.09945	5.04773	0.411119	0.100725	0.500323	0.480709	4.4155	0.146852	1.96655	0.211809	0.434917	0.519912	1.0676	5.83912	0.189247
ENSG00000056586	ENSG00000056586	RC3H2	5.75388	3.87743	10.0688	12.108	19.1285	6.74316	21.8611	10.0189	8.34406	11.7219	20.0889	10.1859	20.6844	4.38527	12.2884	3.21648	8.813	5.94784	2.53578	20.8658	4.97751	7.3936	7.40875	10.9224	12.4682	8.04299
ENSG00000056736	ENSG00000056736	IL17RB	0.426213	0.204075	1.09994	0.103487	0.483243	0.305546	0.292263	0.289486	0.654436	0.347602	0.366204	0.236872	0.796173	0.274079	0.100725	0.250162	0.320473	0.22263	0.146852	0.229857	0.105905	0.289945	0.129978	0.328494	3.17512	0.189247
ENSG00000056972	ENSG00000056972	TRAF3IP2	8.36548	22.364	16.5219	9.24911	9.49933	14.1609	17.194	6.77704	6.4575	6.59915	7.01734	11.8277	11.4628	10.7617	18.1417	8.46781	11.4872	23.1681	14.9697	3.83026	15.8425	6.45745	8.55487	8.966	5.79618	10.69
ENSG00000056998	ENSG00000056998	GYG2	0.213107	0.102038	0.0439975	0.103487	0.120811	0.203698	0.0194842	0.289486	0.163609	0.193112	0.0523149	0.029609	0.222929	0.274079	0.100725	1.00065	0.640945	0.0371051	0.293704	0.0255397	0.105905	0.144972	1.1698	0.24637	0.247814	0.662365
ENSG00000057019	ENSG00000057019	DCBLD2	1.70657	2.55094	6.9956	8.08751	50.3664	3.56471	36.0373	9.97105	0.981654	19.5772	4.80548	8.20171	23.5586	1.24032	5.53987	2.00129	6.72993	3.85893	2.93704	14.008	1.91892	2.6095	3.78781	4.57743	8.84068	8.41317
ENSG00000057149	ENSG00000057149	SERPINB3	0.213107	0.102038	0.0439975	0.637471	0.281892	0.203698	0.292263	0.0723714	0.163609	0.0772449	0.0523149	0.148045	0.159235	0.13704	0.20145	0.250162	0.797234	0.14842	0.146852	0.0255397	0.105905	0.144972	0.259956	0.0821234	0.0154884	0.0946235
ENSG00000057252	ENSG00000057252	SOAT1	2.55728	4.16302	25.8033	16.4003	133.344	28.307	134.182	2.03881	3.10857	43.7729	14.0204	23.5297	122.747	0.578396	14.4909	0.754399	2.24331	6.08523	3.54515	21.581	4.07774	2.46453	3.50941	3.99655	17.8935	2.95544
ENSG00000057294	ENSG00000057294	PKP2	5.35403	4.2856	32.1182	64.2077	41.8644	10.5268	13.5465	5.41605	11.9435	62.1126	32.36	16.2124	12.604	1.91856	30.6032	8.00517	2.8842	45.5289	3.99691	109.514	7.78239	8.01785	11.1781	13.7072	16.5416	7.30668
ENSG00000057468	ENSG00000057468	MSH4	0.213107	0.102038	0.263985	0.103487	0.120811	0.101849	0.0779367	0.289486	0.163609	0.135179	0.20926	0.118436	0.111464	0.13704	0.100725	0.250162	0.320473	0.0742101	0.293704	0.893888	0.105905	0.434917	0.259956	0.164247	0.356233	0.189247
ENSG00000057608	ENSG00000057608	GDI2	23.868	9.38746	106.032	60.0222	86.2004	53.6744	95.744	37.1265	38.7753	42.4269	28.1454	55.9019	86.8606	39.0403	64.061	49.532	31.7268	116.994	16.1537	29.0123	25.3112	36.243	33.4044	36.4627	13.2426	31.1311
ENSG00000057657	ENSG00000057657	PRDM1	2.13107	2.4489	7.34759	21.7841	215.903	24.24	243.461	2.67774	1.14526	36.2278	7.89955	32.5107	151.983	1.50744	9.87104	0.750485	1.60236	2.70867	1.46852	4.1885	1.27085	0.869835	1.42976	2.05309	22.9848	1.13548
ENSG00000057663	ENSG00000057663	ATG5	7.03252	3.77539	19.8429	10.0383	29.1356	11.8145	23.6928	5.64497	8.18045	9.36592	2.825	10.8961	22.3406	3.15191	13.4971	9.00582	7.37087	22.3373	2.93704	6.76801	3.81256	5.65393	6.88884	6.15925	3.70172	3.59569
ENSG00000057704	ENSG00000057704	TMCC3	0.852427	0.714263	2.37586	1.84748	1.49	2.13882	2.02635	1.15794	1.7997	1.46765	0.680094	2.33911	2.61145	0.274079	2.11522	0.250162	9.45395	3.26524	2.49648	0.612952	1.48266	3.04442	3.50941	3.94192	0.666001	1.23011
ENSG00000057757	ENSG00000057757	PITHD1	1.91796	2.04075	6.07165	6.77842	13.7321	7.84236	14.1261	6.80291	4.90827	6.97135	16.1129	9.65253	7.61142	3.83711	3.52537	2.75178	3.20473	8.68257	4.11185	6.74248	3.81256	4.2042	4.1593	4.51679	3.94954	2.55484
ENSG00000057935	ENSG00000057935	MTA3	3.05929	5.02761	7.97209	5.69676	3.85622	3.20899	3.24788	6.51343	7.47821	6.22667	2.56343	3.28564	3.96515	2.81879	4.67792	3.2521	2.57681	7.02212	4.75863	14.8896	3.84029	4.49415	6.10897	4.1905	7.20655	6.42401
ENSG00000058056	ENSG00000058056	USP13	11.8073	27.4007	11.2451	8.21155	4.82632	10.3132	4.24117	6.37058	5.1155	3.47976	2.93504	7.4516	5.01529	8.6962	10.3217	4.94195	8.63259	11.1972	19.6292	1.29533	18.5961	3.63028	7.16393	5.19663	3.33532	9.89657
ENSG00000058063	ENSG00000058063	ATP11B	0.852427	0.612225	7.17159	8.02027	14.4763	4.07395	12.4713	10.8541	1.47248	7.16129	3.66204	5.80336	14.9977	2.19263	3.42465	1.0797	7.53111	23.8215	0.734259	8.40174	1.27085	1.42387	1.55974	1.67314	5.87362	2.74408
ENSG00000058085	ENSG00000058085	LAMC2	2.34417	2.0929	5.03195	86.9441	11.1347	1.93513	17.1002	76.1344	1.30887	20.0898	20.6644	10.034	8.81517	13.3565	8.15872	19.2625	13.2996	64.7124	2.05593	16.6263	1.69447	2.89945	3.75521	14.5695	17.8532	2.36559
ENSG00000058091	ENSG00000058091	CDK14	4.68835	2.24483	2.50786	4.9674	18.7256	7.23126	15.412	4.70414	2.94496	3.97811	1.36019	5.95141	9.01265	20.0078	2.61885	4.50291	8.17205	4.3784	1.90907	0.434174	3.07123	2.6095	3.63939	5.00953	1.79665	5.10967
ENSG00000058262	ENSG00000058262	SEC61A1	1.44194	3.92364	2.5494	4.56272	5.29347	3.43631	17.973	3.13625	1.7997	8.01039	10.3261	3.52075	15.3287	4.06804	1.23056	2.0054	0.480709	1.99552	5.17119	14.518	3.17191	3.76928	1.17253	2.73029	11.6054	1.80341
ENSG00000058272	ENSG00000058272	PPP1R12A	409.809	201.645	21.2517	60.4544	94.6754	104.047	50.3212	124.551	361.149	50.208	19.0426	53.3329	42.412	562.545	110.547	373.993	221.929	16.3633	283.439	30.8396	82.7976	355.33	146.095	155.707	12.5869	139.122
ENSG00000058335	ENSG00000058335	RASGRF1	0.213107	0.204075	0.307982	1.24185	0.221486	0.509244	0.331231	6.51343	0.163609	0.598648	0.837039	0.236872	0.525474	0.13704	0.4029	0.250162	0.640945	0.14842	0.587407	1.76224	0.847236	0.144972	0.129978	0.492741	2.32326	0.473118
ENSG00000058453	ENSG00000058453	CROCC	0.426213	0.306113	0.758174	1.75929	1.94629	1.75035	3.39025	5.86208	0.981654	6.06173	17.5359	1.00671	2.42238	0.411119	0.805799	0.250162	0.801182	0.371051	0.293704	8.99698	1.05905	0.869835	0.519912	1.88884	11.2964	1.23011
ENSG00000058600	ENSG00000058600	POLR3E	1.27259	2.14279	1.36392	1.56245	6.3005	2.24067	8.69442	4.03091	0.981654	5.60497	6.88271	2.48716	7.29972	0.972168	3.12247	1.50097	1.60236	2.58783	1.32167	11.5041	1.6615	2.17459	1.29793	3.36264	9.66424	2.08172
ENSG00000058668	ENSG00000058668	ATP2B4	6.3932	4.0815	14.6512	55.2623	275.206	39.2118	444.18	169.783	7.36241	113.898	91.8132	63.9854	372.181	55.5012	19.2385	49.0317	23.8752	41.6693	2.49648	50.1342	4.6598	13.7724	2.85952	22.0912	87.3367	17.7892
ENSG00000058673	ENSG00000058673	ZC3H11A	6.97603	25.4566	11.4586	40.195	59.1972	11.9634	73.2957	46.4377	17.9652	59.9138	46.3338	19.0239	53.0256	42.7402	10.2933	22.9881	7.55058	27.3694	8.88723	120.426	6.6008	18.8456	9.11156	16.6444	45.5137	13.037
ENSG00000058729	ENSG00000058729	RIOK2	1.91796	1.54707	8.27153	3.36334	9.84607	2.95361	6.78048	4.48703	2.78135	4.63469	4.23751	5.54081	9.95219	4.37537	5.03625	5.2534	1.12165	7.16128	2.79018	3.93311	2.4358	2.6095	4.1593	2.8981	1.86189	3.70805
ENSG00000058799	ENSG00000058799	YIPF1	3.83592	1.53056	7.52358	5.17437	9.80582	4.68504	7.57934	4.99363	1.96331	4.53813	10.463	5.77375	7.89803	1.78152	4.12972	4.00259	2.08307	12.2818	1.61537	5.18455	0.317714	4.2042	1.55974	4.35254	2.32326	1.79785
ENSG00000058804	ENSG00000058804	NDC1	0.852427	1.32649	3.5198	2.4837	5.59756	1.12034	5.08537	2.24351	0.654436	2.22079	2.4588	2.3095	6.22607	1.64448	1.91377	2.50162	1.44213	2.44893	1.17481	2.42627	0.847236	1.15978	1.03982	1.64247	1.57982	1.89247
ENSG00000058866	ENSG00000058866	DGKG	0.63932	1.12241	0.395977	0.258719	0.181216	0.305546	0.272779	2.0264	0.163609	0.135179	0.0523149	0.148045	0.254775	0.411119	0.4029	0.250162	0.320473	0.259735	0.587407	0.0255397	1.27085	2.75448	0.389934	5.50227	0.0309768	3.40645
ENSG00000059122	ENSG00000059122	FLYWCH1	1.74413	5.55982	1.79248	1.20634	3.1841	3.3832	8.79568	4.04569	1.83355	8.18742	22.6644	3.99366	5.12095	2.23521	2.9631	1.00065	3.5252	2.0617	3.07399	12.6879	4.42855	2.02961	1.35804	2.2437	12.7212	1.33784
ENSG00000059145	ENSG00000059145	UNKL	0.213107	0.360546	0.264651	0.546133	0.879336	0.36701	0.703222	2.16446	0.572776	2.2477	5.41807	0.367493	1.20748	0.8302	0.100725	0.250162	0.514049	0.267436	0.146862	5.61384	0.843247	1.24618	0.129978	0.933518	6.62291	0.381373
ENSG00000059377	ENSG00000059377	TBXAS1	1.27864	0.510188	0.35198	0.776156	0.422838	1.01849	1.14957	0.578971	0.490827	0.328291	2.35417	0.917879	1.8312	1.09632	1.00725	0.500323	0.160236	1.89911	0.587407	0.383095	1.16495	1.5947	0.909847	0.821234	0.774419	1.41935
ENSG00000059378	ENSG00000059378	PARP12	0.852427	0.40815	2.15588	3.88078	12.1818	3.56471	17.945	9.84252	1.30887	11.4129	33.4817	4.47096	12.7866	0.411119	3.92827	3.2521	1.44213	2.44893	0.734259	8.37701	1.69447	3.04442	0.519912	1.72459	13.6917	1.32473
ENSG00000059573	ENSG00000059573	ALDH18A1	1.91796	0.714263	7.74356	6.72669	11.4569	6.41648	16.0551	6.87528	4.74466	8.90246	2.40649	5.44806	10.605	1.78152	7.25219	7.00453	5.44804	11.5026	0.587407	14.2511	2.85942	2.46453	2.72954	3.28494	5.4674	3.31182
ENSG00000059588	ENSG00000059588	TARBP1	0.852427	2.55094	2.22503	15.9337	11.1927	1.22219	7.27568	2.99039	2.61774	25.6979	36.3933	2.76179	8.47314	0.564929	6.09291	0.250162	0.160236	0.845334	0.940155	266.755	3.61341	4.78409	4.80919	6.51063	44.4193	4.06881
ENSG00000059691	ENSG00000059691	GATB	2.55807	14.8072	5.56515	2.80729	3.64112	4.01744	2.64746	3.42486	3.81717	2.67007	2.49281	3.29746	3.25144	5.33687	4.0228	2.78946	1.38656	4.83047	9.32689	3.17168	8.31896	2.02961	6.08137	1.72989	2.31832	2.78181
ENSG00000059728	ENSG00000059728	MXD1	9.16406	7.85689	13.9032	91.6899	10.5709	7.12942	21.6858	6.65816	7.3624	20.2189	34.3708	34.4351	11.4171	2.87783	8.15872	0.750485	13.2996	171.2	5.28666	36.8279	6.35427	5.7989	5.45908	15.2749	6.47414	5.29891
ENSG00000059758	ENSG00000059758	CDK17	2.55728	2.55094	3.69579	11.9011	12.3428	1.73143	8.70943	5.93445	8.67127	13.2282	2.72038	2.60559	12.9139	1.23336	10.6768	3.50226	3.04449	1.74394	2.34963	26.9188	4.02437	4.78409	3.11947	5.66652	6.50512	3.78494
ENSG00000059769	ENSG00000059769	DNAJC25	25.7859	5.30595	7.13832	6.31274	12.1261	4.68504	9.63419	7.599	14.3976	9.55902	4.76066	4.54695	6.76746	20.4189	7.15147	13.7589	13.6448	5.57964	6.39221	8.21335	2.224	8.26343	5.64633	5.17378	2.95828	2.93333
ENSG00000059804	ENSG00000059804	SLC2A3	4.65281	4.32347	65.895	228.27	82.7499	37.8793	119.256	136.689	2.32482	120.189	155.949	166.722	87.033	18.4824	31.2054	7.00453	90.5338	545.156	3.08389	81.9277	9.3196	5.50895	2.9895	30.5282	81.8183	11.2234
ENSG00000059915	ENSG00000059915	PSD	0.213107	0.102038	1.45192	0.517437	6.82615	2.95362	3.23506	1.0132	0.163609	1.38585	4.39445	2.9609	2.29666	0.411119	0.805799	2.50162	0.480709	0.556576	0.146852	1.68885	0.211809	0.57989	0.519912	0.0821234	2.88544	0.283871
ENSG00000060069	ENSG00000060069	CTDP1	0.63932	0.306113	0.219987	1.81103	1.71149	1.22219	6.52721	3.5462	1.14526	2.35597	6.22548	2.22067	3.00953	0.13704	1.41015	0.250162	1.28189	1.55841	0.440555	3.06476	0.423618	0.869835	1.1698	1.56034	3.51586	0.662365
ENSG00000060138	ENSG00000060138	YBX3	14.7044	5.36994	41.7993	71.0034	98.4577	70.769	154.546	112.514	17.5062	115.764	124.607	43.3756	118.503	33.8854	55.5993	55.5359	63.3807	155.23	7.94697	67.6291	8.8357	15.3846	23.2608	30.3542	43.5974	29.6171
ENSG00000060140	ENSG00000060140	STYK1	0.213107	0.510188	0.571967	1.39708	1.46986	0.509244	1.42235	15.4151	0.327218	1.93112	3.24352	0.769834	1.00318	2.60375	0.20145	1.75113	0.801182	2.70867	0.734259	2.93706	0.211809	0.144972	0.64989	0.985481	3.8721	0.567741
ENSG00000060237	ENSG00000060237	WNK1	10.6553	8.92189	14.1673	19.207	73.3322	31.7657	69.1297	28.8038	15.7065	39.3562	33.1676	25.9061	61.1003	36.1265	21.0936	12.5081	19.5488	13.6188	7.04889	43.6472	12.2017	20.876	10.5282	22.5756	36.6698	18.748
ENSG00000060339	ENSG00000060339	CCAR1	452.21	266.528	12.2421	72.3933	75.4057	91.6133	43.8959	128.489	430.615	48.4104	16.1119	39.6968	50.2408	564.783	90.0745	255.166	198.371	11.006	297.442	40.4353	101.702	428.087	196.824	129.097	19.0997	55.8301
ENSG00000060491	ENSG00000060491	OGFR	0.426213	0.714263	2.11188	4.91565	4.8727	6.31462	15.977	5.86208	1.47248	10.3895	25.6866	6.12905	8.26431	1.64448	3.02175	2.75178	3.04449	5.45444	0.734259	8.35148	2.4358	4.63912	2.20963	3.03857	9.4789	1.79785
ENSG00000060558	ENSG00000060558	GNA15	1.06553	0.612225	0.571967	7.65807	1.32892	1.22219	2.72779	8.39508	1.14526	1.12005	1.56945	3.90557	2.77068	0.548159	2.71957	3.50226	3.36496	15.4723	0.734259	0.791729	2.11809	1.5947	2.20963	2.62795	0.944792	0.946235
ENSG00000060642	ENSG00000060642	PIGV	0.426213	1.06727	1.50288	1.46254	0.664459	1.22219	1.03266	0.796086	0.163609	0.736695	0.261575	1.6922	0.812687	1.09632	1.78897	2.25145	0.480709	0.668973	1.17481	1.53238	1.37676	0.869835	0.259956	0.985481	1.84312	0.756988
ENSG00000060656	ENSG00000060656	PTPRU	0.852427	0.204075	1.53991	4.39822	12.2019	2.03698	9.89796	3.76331	0.327218	9.50112	16.0083	1.95419	13.105	2.19263	1.6116	1.50097	0.320473	0.519471	0.146852	4.90361	0.741332	0.57989	1.1698	1.72459	23.0778	1.13548
ENSG00000060688	ENSG00000060688	SNRNP40	1.49175	2.24483	3.91578	3.25985	7.26877	1.93513	8.72891	3.32909	1.7997	3.70775	5.65001	4.11565	7.78658	0.959278	2.31667	2.25146	2.56378	3.11682	2.05593	2.80936	1.58857	1.5947	3.89934	2.4637	2.8034	1.98709
ENSG00000060709	ENSG00000060709	RIMBP2	0.63932	3.97947	0.263985	0.103487	0.140946	0.407395	0.0974209	0.289486	0.490827	0.0579337	0.261575	0.473744	0.238852	0.685198	0.100725	0.250162	0.320473	0.779206	0.293704	0.0255397	1.05905	0.144972	0.909847	0.574864	0.201349	0.473118
ENSG00000060718	ENSG00000060718	COL11A1	0.852427	1.93871	1.14393	4.44996	0.241621	1.52773	0.311747	2.46063	3.5994	0.424847	0.261575	2.66481	0.461781	10.8261	3.2232	18.0116	4.96733	0.964731	0.734259	1.66008	1.16495	1.01481	5.84901	3.03857	0.433675	4.16344
ENSG00000060749	ENSG00000060749	QSER1	3.62281	2.4489	5.49968	6.67494	11.7991	5.09244	9.11856	7.81611	9.98014	8.999	3.19121	4.85588	11.9425	13.841	4.93552	8.5055	5.76851	5.00918	2.49648	17.2137	4.13028	7.24862	4.41926	4.10617	7.29505	4.73118
ENSG00000060762	ENSG00000060762	MPC1	8.95048	6.32633	8.31553	7.45109	13.4704	6.21277	6.87791	6.65817	10.9618	10.3508	7.0102	5.50727	8.23242	44.5379	9.16597	23.0149	2.72402	3.85893	5.87407	11.4928	3.60075	10.293	5.45908	6.07713	3.7327	4.92042
ENSG00000060971	ENSG00000060971	ACAA1	1.06585	1.12235	4.17822	5.19197	13.951	3.96884	15.7065	9.39266	2.29053	6.41865	22.6909	6.22172	13.2987	3.42599	4.79157	4.25275	1.7626	4.63813	1.02796	7.56108	1.58857	1.59469	3.11947	2.61586	8.14926	2.27096
ENSG00000060982	ENSG00000060982	BCAT1	9.5898	6.63244	28.1669	41.7054	40.9548	20.1724	31.5644	59.1274	10.471	22.3238	9.31205	20.0749	31.5921	59.7493	28.203	53.7848	61.6909	117.772	9.39852	18.363	12.7085	17.9766	18.7168	19.2169	9.54059	18.2623
ENSG00000061273	ENSG00000061273	HDAC7	1.70485	0.40815	0.395978	10.4415	9.08535	4.3795	27.8219	21.9407	1.30887	14.3287	39.454	6.59599	14.5293	3.97415	1.71232	4.00259	3.04449	1.59552	1.02796	24.2215	2.224	4.2042	1.55974	6.56987	50.8731	2.08172
ENSG00000061337	ENSG00000061337	LZTS1	1.06553	1.69323	0.761365	0.310462	0.140946	1.22219	0.779367	0.217114	0.654436	0.370834	0.366204	0.424556	0.678611	0.548159	1.10707	0.250162	0.801182	1.09545	0.906524	0.128099	1.73446	0.434917	1.29978	1.47822	0.325256	1.63668
ENSG00000061455	ENSG00000061455	PRDM6	1.27864	2.85705	0.307982	0.776156	2.75851	0.407395	1.20802	1.0132	0.818045	1.46765	0.837039	0.829052	1.86305	0.548159	0.4029	1.25081	1.44213	0.630786	1.90907	1.09821	2.3299	2.02961	1.55974	3.20281	1.78116	2.17634
ENSG00000061656	ENSG00000061656	SPAG4	0.213107	0.102038	4.61974	5.74355	6.38283	1.42588	2.74727	1.44743	0.163609	3.0898	23.0709	5.47766	1.14649	0.685198	1.00725	0.250162	1.44213	2.85709	0.146852	2.88598	0.317714	0.434917	0.259956	0.164247	1.332	0.378494
ENSG00000061676	ENSG00000061676	NCKAP1	21.3522	19.283	51.6973	40.323	115.658	33.665	71.65	51.4161	31.1955	45.7599	21.9165	26.3012	77.1075	40.7229	54.3794	23.2651	26.304	53.0977	16.7884	41.2184	18.945	22.2799	28.1937	29.3604	22.8121	20.5925
ENSG00000061794	ENSG00000061794	MRPS35	1.49175	2.75501	15.3991	9.05514	13.8329	6.82387	10.989	4.48703	6.87158	6.33408	4.28982	6.89889	10.2706	4.65935	9.77031	5.50356	6.08898	11.2428	1.17481	3.49893	3.81256	4.2042	5.19912	5.91289	1.62628	3.40645
ENSG00000061918	ENSG00000061918	GUCY1B1	0.63932	0.816301	0.835952	0.517437	1.46986	0.407395	1.2275	3.0396	2.29053	0.79176	0.575464	0.621789	3.16877	2.32967	0.705074	1.50097	3.5252	1.33578	0.734259	0.102159	1.58857	4.49415	1.03982	6.48775	0.619535	4.92042
ENSG00000061936	ENSG00000061936	SFSWAP	98.0295	57.3954	6.0916	14.8504	14.1285	16.8189	21.7249	38.1397	83.1135	19.0602	39.6547	14.7476	17.0381	186.937	16.7204	120.579	27.5607	3.97024	61.0905	23.8733	18.7451	81.3293	36.4068	30.632	22.8453	15.7075
ENSG00000061938	ENSG00000061938	TNK2	0.661483	1.9988	0.615113	1.38009	1.44504	1.37032	1.19436	7.07965	0.981654	3.7432	9.796	0.956138	0.940506	1.8356	0.327041	1.25081	1.28189	0.833037	0.607535	16.3344	1.50931	0.607797	1.31755	1.70749	10.4179	0.895494
ENSG00000061987	ENSG00000061987	MON2	2.17455	9.13617	5.65159	10.5557	23.6747	3.70806	22.777	19.574	3.43579	20.1995	15.3283	5.90366	28.8753	15.8359	5.6895	3.75243	2.40355	7.27367	5.22219	42.8301	5.56352	5.65393	3.85464	9.44419	28.7774	6.42245
ENSG00000062038	ENSG00000062038	CDH3	2.89758	13.1847	4.7661	1.81961	0.32837	2.13865	0.316441	1.58964	2.70606	0.383905	0.994376	2.3083	0.445234	4.1153	4.40835	2.46995	3.49327	5.08457	10.332	0.11885	11.7507	1.30475	6.09555	2.31021	0.953388	5.09305
ENSG00000062194	ENSG00000062194	GPBP1	14.4913	11.3262	17.819	31.1497	40.7736	14.3607	40.6828	34.1593	19.1422	25.2204	38.0852	25.2861	34.2035	12.1965	19.3392	11.2573	7.53111	40.7413	9.25166	28.0681	10.3786	24.6453	20.2766	18.642	13.986	12.4903
ENSG00000062282	ENSG00000062282	DGAT2	0.213107	0.306113	0.307982	1.08662	0.624189	0.305546	0.409168	0.144743	0.163609	0.173801	0.0523149	2.54637	0.509551	0.822238	0.705074	0.250162	1.60236	4.56392	0.146852	0.0255397	0.211809	0.144972	0.259956	0.410617	0.0464652	0.378494
ENSG00000062370	ENSG00000062370	ZNF112	0.213107	0.40815	0.70396	0.41395	1.8927	1.42588	1.63667	1.08557	0.327218	0.656581	0.20926	0.59218	1.57642	0.391904	0.60435	0.98951	1.44213	1.15026	0.146852	0.919428	0.211809	1.01481	0.779869	0.328494	1.14614	0.756988
ENSG00000062485	ENSG00000062485	CS	6.022	5.46397	15.0038	10.6171	14.8392	11.9086	25.2113	14.7337	7.03518	18.1695	22.1684	9.12648	22.8196	7.86102	12.0874	7.89397	7.29264	20.825	6.14559	26.3639	5.46656	13.2876	7.40875	10.6531	13.2715	8.95374
ENSG00000062524	ENSG00000062524	LTK	0.213107	0.102038	0.0439975	0.0517437	0.0201351	0.101849	0.0389684	0.144743	0.163609	0.15449	1.30787	0.029609	0.0477704	0.13704	0.100725	0.250162	0.160236	0.0371051	0.146852	0.408634	0.211809	0.57989	0.129978	0.821234	0.154884	0.0946235
ENSG00000062582	ENSG00000062582	MRPS24	3.1966	3.26503	10.6676	5.46923	12.0612	6.97658	12.1078	3.55216	2.94451	5.90915	6.59145	12.5392	8.05906	6.47765	5.54884	5.97142	1.60236	6.06536	2.61809	2.73908	2.35359	1.5947	3.37893	4.18825	1.30711	3.78494
ENSG00000062598	ENSG00000062598	ELMO2	1.27864	0.816301	1.8039	1.91452	5.29554	1.73143	10.5215	9.25867	0.981654	6.06372	2.98195	2.72403	9.02859	0.685198	1.81305	2.00129	3.68544	1.89125	0.587407	5.72089	1.48266	3.33437	1.94967	3.53131	6.7994	2.55484
ENSG00000062650	ENSG00000062650	WAPL	20.8845	10.816	8.75734	9.72782	20.0142	10.083	19.8544	18.31	21.1055	13.9813	6.74862	7.92626	19.0764	15.4855	12.087	10.0065	14.7417	20.0132	14.9789	15.5026	8.36646	16.8168	11.1781	8.37659	9.37048	5.95718
ENSG00000062716	ENSG00000062716	VMP1	5.96699	4.0433	29.9409	90.2751	52.2553	13.8555	127.094	28.5143	7.03519	43.9907	119.017	35.5531	136.578	6.16679	18.1432	5.50356	8.49253	29.7591	4.84611	43.3919	7.1694	16.6718	10.5282	33.0569	59.0417	12.7983
ENSG00000062725	ENSG00000062725	APPBP2	4.31665	6.4345	6.47707	10.2282	22.7918	7.29339	20.8743	10.053	10.471	11.6254	7.69029	7.56913	24.0311	4.12082	6.29139	3.50226	3.21233	13.933	3.965	15.4004	6.41436	9.56818	8.44857	11.3517	8.05396	5.81702
ENSG00000062822	ENSG00000062822	POLD1	0.213107	0.510188	0.307982	0.517437	0.523513	0.101849	0.350715	0.723714	0.818045	0.63727	2.40649	0.236872	0.191082	0.13704	0.20145	0.750485	1.12165	0.445261	1.02796	1.14928	0.317714	0.289945	0.129978	0.328494	0.991257	0.378494
ENSG00000063015	ENSG00000063015	SEZ6	0.63932	0.102038	0.0439975	0.258719	0.120811	0.101849	0.0194842	0.0723714	0.163609	0.212423	0.0523149	0.177654	0.0159235	0.822238	0.302175	0.250162	0.160236	0.185525	0.293704	0.944967	0.423618	0.144972	0.129978	0.164247	0.108419	0.189247
ENSG00000063046	ENSG00000063046	EIF4B	35.4869	34.0425	214.011	90.7217	75.9848	102.509	85.0749	58.0325	47.9129	70.3101	55.4998	88.133	86.2126	66.7375	74.0169	77.8943	45.9697	211.692	31.6928	51.4354	42.9689	51.3863	63.5552	61.7441	24.8212	63.1857
ENSG00000063127	ENSG00000063127	SLC6A16	0.426213	0.204075	0.425306	0.41395	1.46986	0.623634	0.46762	0.144743	0.163609	0.347602	1.20324	0.266481	0.636939	0.13704	0.4029	0.250162	0.160236	0.0371051	0.146852	0.076619	0.105905	0.289945	0.129978	0.24637	1.25456	0.283871
ENSG00000063169	ENSG00000063169	BICRA	0.426213	1.83668	0.615965	1.30831	1.81216	0.611093	2.18223	6.36868	1.14526	4.59607	11.3523	0.799443	2.54775	0.685198	1.11151	1.25081	0.320473	0.742101	1.02957	9.78167	1.05905	1.44972	0.779869	1.44721	10.2688	1.42951
ENSG00000063176	ENSG00000063176	SPHK2	1.87414	1.40325	1.34042	0.901208	0.84246	0.570687	1.4817	2.50239	1.34045	1.37084	2.60198	0.671579	1.2386	0.685198	0.655466	0.500323	0.811895	1.11602	2.15894	2.09425	1.34523	1.43586	0.909847	0.821234	2.19533	0.824076
ENSG00000063177	ENSG00000063177	RPL18	24.081	9.79561	120.068	57.125	77.4795	76.3866	92.4513	45.811	35.8303	92.0382	90.1899	74.8512	70.2224	52.486	65.1692	87.3062	38.4567	67.0114	17.3285	30.4177	16.0975	35.2283	49.9117	35.8058	17.2695	48.7312
ENSG00000063180	ENSG00000063180	CA11	0.426213	0.102038	0.571967	0.155231	0.543648	1.93513	0.428652	0.361857	0.654436	0.405536	0.680094	0.384917	0.429934	0.822238	0.20145	0.500323	0.480709	0.29684	0.146852	0.102159	0.211809	0.724862	0.129978	0.328494	0.356233	0.283871
ENSG00000063241	ENSG00000063241	ISOC2	1.06553	0.204075	1.40792	1.44882	3.20148	0.81479	3.15644	0.361857	0.490827	2.10492	4.96992	2.19107	2.5796	0.959278	1.2087	3.00194	0.961418	0.371051	0.293704	2.75828	0.105905	1.73967	0.909847	0.656987	2.24582	1.51398
ENSG00000063244	ENSG00000063244	U2AF2	4.26213	1.83668	5.85166	12.8842	15.0006	6.31462	26.0893	18.5271	3.43579	20.914	89.6672	12.4358	15.9553	2.19263	5.6406	2.25146	4.48662	6.04812	2.34963	28.1447	3.91847	10.583	3.37943	7.88385	21.1726	5.39354
ENSG00000063245	ENSG00000063245	EPN1	13.6905	62.8604	23.6715	16.9348	9.11919	23.0878	19.1106	12.9841	16.8576	12.2274	22.9528	18.8758	10.9681	25.2375	25.7793	12.0729	13.7903	25.2545	34.4959	11.0902	48.7445	8.25517	21.8951	11.4361	12.4754	18.4881
ENSG00000063322	ENSG00000063322	MED29	2.77039	3.57978	5.41009	4.32378	20.0132	8.79619	19.2668	4.89194	2.94496	8.70937	9.78118	8.37487	11.9741	5.75567	6.17476	6.25928	4.18487	5.20405	2.08865	4.80146	5.07294	3.91426	4.28928	3.56087	3.88156	3.50107
ENSG00000063438	ENSG00000063438	AHRR	0.213107	0.40815	0.0751491	0.479763	0.81876	0.101849	0.28828	0.127742	0.163609	1.75631	4.07947	0.286169	1.33547	0.4829	0.100725	0.250162	0.331944	0.142197	0.146852	1.2467	0.423618	0.289945	0.330775	0.85101	3.41904	0.283871
ENSG00000063587	ENSG00000063587	ZNF275	0.63932	1.12241	2.85984	2.58719	9.18161	2.64807	15.7042	1.73691	0.981654	4.8278	3.55741	3.49386	8.15283	0.685198	2.4174	1.25081	6.89016	0.853416	0.734259	3.0903	1.05905	1.30475	1.29978	0.985481	2.69498	1.89247
ENSG00000063601	ENSG00000063601	MTMR1	2.13107	1.53056	4.13576	5.38134	6.56405	1.73143	5.47505	9.62539	6.70797	13.962	26.6283	3.34582	4.6815	1.3704	6.4464	3.2521	3.68544	5.67707	0.881111	41.8596	3.60076	8.98829	4.02932	6.40563	16.6809	5.39354
ENSG00000063660	ENSG00000063660	GPC1	0.852427	0.102038	0.87995	4.19124	8.75877	0.916639	9.07963	37.7055	1.30887	25.1046	35.7834	3.49386	4.69742	0.822238	2.92102	2.25146	0.320473	0.185525	0.293704	93.705	4.97751	1.15978	0.909847	5.83076	58.128	1.98709
ENSG00000063761	ENSG00000063761	ADCK1	0.560778	1.54583	0.378508	0.879643	1.12757	1.32403	1.44183	0.651343	0.415289	2.02768	0.627779	0.378489	1.51273	1.83197	0.705074	0.500323	0.480709	0.337012	1.26434	5.61872	0.476292	0.724862	0.909847	1.15654	1.998	0.851612
ENSG00000063854	ENSG00000063854	HAGH	3.19322	6.40696	5.78204	3.91066	10.2085	3.68	14.9049	5.02087	2.51092	4.00131	6.01864	6.16269	7.52984	4.56267	6.10857	3.08935	1.8448	4.26757	3.3742	4.4439	3.80313	1.44972	3.06257	2.38158	3.47216	3.49549
ENSG00000063978	ENSG00000063978	RNF4	4.47524	4.28558	8.30231	8.6923	20.5579	7.23126	34.8383	6.90311	5.5627	12.855	12.6041	8.70882	20.1596	3.51442	8.56163	3.50226	5.60827	9.18973	3.23074	11.2377	3.49485	6.66874	3.37943	6.40563	8.9678	4.50627
ENSG00000064012	ENSG00000064012	CASP8	1.70485	6.22429	3.73979	4.9674	7.2971	2.44437	6.58457	2.46063	2.29053	4.87402	3.31073	6.54359	4.86424	2.87783	2.71957	1.00065	1.7626	3.37656	5.43352	3.06476	4.6598	2.6095	2.72954	3.36706	3.20802	3.59569
ENSG00000064042	ENSG00000064042	LIMCH1	13.2126	5.40799	12.0553	10.4005	42.1831	3.7684	5.74782	3.40146	6.70797	42.1369	8.68428	7.49107	14.0923	1.3704	9.87104	1.00065	0.640945	7.12418	4.84611	32.3841	4.02437	10.438	11.1781	12.8934	4.35224	8.043
ENSG00000064102	ENSG00000064102	INTS13	31.3267	10.714	8.53551	8.74468	12.806	14.8699	10.6773	6.00683	20.9419	6.0251	4.70834	7.9056	9.87255	36.7265	10.7776	66.2929	26.439	16.7343	25.699	3.90757	4.13028	13.0475	11.828	7.06261	2.55559	4.8258
ENSG00000064115	ENSG00000064115	TM7SF3	5.00843	12.3201	8.73329	7.77113	13.6448	4.71825	13.0317	6.83359	1.88267	6.49719	6.17316	6.96704	12.419	1.63064	9.32249	4.62955	2.73476	9.03864	5.15959	8.07425	6.25813	3.73525	2.89219	5.0238	3.98028	5.8156
ENSG00000064195	ENSG00000064195	DLX3	0.426213	1.22445	0.35198	1.96626	2.05378	0.203698	1.32492	1.66454	1.7997	4.46089	3.03426	1.83576	0.318469	1.09632	1.91377	0.250162	1.12165	0.185525	1.61537	2.22195	1.16495	3.18939	2.07965	1.88884	2.05996	2.17634
ENSG00000064199	ENSG00000064199	SPA17	1.49175	4.36686	4.29927	1.47734	3.6115	1.52151	3.49752	1.19731	1.33375	1.2166	0.10463	2.00101	2.38072	1.93125	2.98287	2.03253	1.31679	2.83721	2.64333	0.929389	2.48589	0.802609	1.68972	1.10539	0.418186	1.84067
ENSG00000064201	ENSG00000064201	TSPAN32	0.213107	0.102038	0.0439975	0.0517437	0.181216	0.305546	0.487105	0.0723714	0.490827	0.0386224	0.313889	0.118436	0.302546	0.13704	0.100725	0.250162	0.801182	0.0371051	0.146852	0.0510793	0.105905	0.289945	0.129978	0.164247	1.28554	0.283871
ENSG00000064205	ENSG00000064205	WISP2	0.852427	1.73464	0.532816	1.24185	0.563783	0.611093	0.272779	0.0723714	0.327218	0.15449	0.523149	0.829052	0.668785	0.685198	1.6116	0.750485	0.640945	1.02442	2.49648	0.127698	1.69447	0.57989	0.909847	0.739111	0.201349	0.473118
ENSG00000064225	ENSG00000064225	ST3GAL6	3.52972	4.18939	8.07008	17.0344	16.899	2.71538	3.40973	1.66454	6.87157	26.7282	20.2982	6.18828	2.72291	1.64448	8.62771	2.50162	1.95287	3.0052	3.6713	50.5804	4.6598	6.52376	5.58906	9.03358	6.26469	5.96128
ENSG00000064270	ENSG00000064270	ATP2C2	0.63932	3.77539	0.395977	0.258719	0.448115	0.101849	0.140046	0.84077	0.163609	0.748562	2.51112	0.680655	2.23287	0.274079	0.302175	0.250162	0.480709	0.593681	0.734259	0.764361	2.01219	2.02961	1.55974	1.31397	5.70905	0.851612
ENSG00000064300	ENSG00000064300	NGFR	0.213107	0.102038	0.131992	0.0517437	0.342297	0.101849	0.565041	0.289486	0.327218	0.405536	0.313889	0.088827	0.286622	0.13704	0.100725	0.250162	0.160236	0.0371051	0.440555	0.0255397	0.211809	0.434917	0.259956	0.739111	0.0929303	1.41935
ENSG00000064309	ENSG00000064309	CDON	1.49175	2.45311	3.13178	1.57398	11.9208	2.33726	29.4272	13.6019	0.654436	2.48385	4.08445	3.61157	13.6471	5.96057	2.52176	1.50097	1.45757	1.90061	2.20278	2.24749	1.69931	0.346925	1.55974	1.64247	9.92389	1.45355
ENSG00000064313	ENSG00000064313	TAF2	5.4513	13.1527	5.58967	6.1843	5.46982	5.88462	6.5305	14.2105	7.99447	9.54927	14.6755	4.92897	6.2904	19.6143	7.77761	4.84819	5.06432	6.78797	14.2494	21.4906	5.81061	8.57507	7.66666	8.71219	13.6365	7.25899
ENSG00000064393	ENSG00000064393	HIPK2	4.47524	6.83652	10.2954	6.41622	17.739	10.796	18.2177	23.6655	3.5994	7.87898	18.9903	9.11957	18.7738	16.0336	3.6261	10.5068	30.7654	4.78655	2.34963	12.208	3.81256	17.1068	6.36893	18.4778	24.9672	16.4645
ENSG00000064419	ENSG00000064419	TNPO3	2.55728	1.53056	11.2194	13.6603	15.1013	7.12941	18.2372	12.3031	4.90827	15.0434	25.8958	9.47488	14.8408	4.11119	5.33842	5.75372	7.37087	9.46178	2.05593	14.532	4.6598	8.55338	6.23895	8.54085	6.24184	6.24515
ENSG00000064489	ENSG00000064489	BORCS8-MEF2B	0.415194	0.102038	0.257687	0.0517437	0.167705	0.305599	0.580088	0.664328	0.163609	0.461791	1.0832	0.272145	0.101836	0.274079	0.428579	0.500323	0.204097	0.257787	0.146852	0.136957	0.105905	0.762928	0.129978	0.102873	0.290663	0.189607
ENSG00000064490	ENSG00000064490	RFXANK	0.63932	0.306113	2.72846	2.65919	3.07776	2.30656	4.13255	2.43534	1.47248	3.58192	12.5177	2.40805	2.59869	1.86971	1.11713	1.25081	1.92284	2.10408	0.293704	3.91402	0.680351	1.15978	0.846507	0.944504	3.22294	1.2771
ENSG00000064545	ENSG00000064545	TMEM161A	0.213107	0.612225	0.70396	0.310462	1.12757	0.305546	1.92893	0.434228	0.490827	0.984872	2.87732	0.621789	1.06687	0.274079	0.302175	0.500323	0.160236	0.185525	0.587407	0.664031	0.423618	0.724862	0.129978	0.492741	0.696977	0.378494
ENSG00000064547	ENSG00000064547	LPAR2	0.213107	0.204075	0.659963	2.58719	1.16784	0.407395	1.44183	2.09877	0.327218	7.99485	11.457	1.62849	0.796173	0.13704	0.100725	0.500323	0.320473	0.667891	0.146852	39.5097	1.58857	0.144972	0.129978	1.47822	8.7974	0.378494
ENSG00000064601	ENSG00000064601	CTSA	3.83592	10.4337	3.80207	5.64049	2.74354	2.08676	4.60465	3.47896	1.87858	5.06791	47.9397	2.84372	6.14372	3.52436	3.0205	2.00129	2.29397	4.94895	5.04186	6.6914	6.18731	1.82904	2.66739	2.97657	7.27013	4.05544
ENSG00000064607	ENSG00000064607	SUGP2	4.33946	11.3058	5.11848	11.9812	9.67421	7.54833	27.1224	12.8477	3.67718	17.3332	48.4366	6.98422	23.4546	4.21906	5.28692	2.56498	4.62769	4.88494	6.42158	51.8866	8.47154	4.02665	3.68342	9.70218	44.9838	5.96611
ENSG00000064651	ENSG00000064651	SLC12A2	1.27864	5.51003	1.81235	2.13004	2.235	1.23202	2.86482	1.44743	1.14526	1.85456	2.19723	2.86694	4.27159	0.685198	1.76509	0.500323	1.31871	1.9747	2.23939	1.2259	2.67258	1.15978	2.20963	2.16723	1.30487	3.12935
ENSG00000064652	ENSG00000064652	SNX24	3.83592	5.91818	7.25959	13.4534	27.8671	6.82387	13.3662	8.25034	6.21714	15.2945	2.66806	8.32012	10.3184	5.61863	12.7921	3.50226	1.44213	6.45628	4.40555	15.7579	5.08342	5.21901	9.74836	7.39111	8.2517	6.33978
ENSG00000064655	ENSG00000064655	EYA2	0.213107	0.306113	0.219987	0.0517437	0.362432	0.509244	0.331231	0.5066	0.818045	0.560025	0.837039	0.562571	0.541398	0.274079	1.10797	0.500323	0.320473	0.0371051	0.734259	0.178778	1.37676	0.869835	0.129978	0.656987	0.371721	0.473118
ENSG00000064666	ENSG00000064666	CNN2	2.95429	6.25719	10.6337	11.1152	9.19274	10.6654	11.9183	2.34587	9.20061	15.2955	20.4115	18.3287	8.72795	4.59359	17.2857	6.84483	11.3551	11.2602	5.93683	12.9275	7.31455	5.69541	4.1593	11.1044	6.50791	9.5512
ENSG00000064687	ENSG00000064687	ABCA7	0.426213	1.93871	1.8039	6.88191	3.08067	1.42588	6.81946	0.361857	0.654436	7.72449	29.401	3.6123	4.18787	0.411119	1.51087	0.250162	1.60236	0.704996	1.17481	23.2411	1.48266	1.73967	0.259956	1.56035	10.2998	1.41935
ENSG00000064692	ENSG00000064692	SNCAIP	0.213107	0.102038	2.11187	2.018	9.42325	2.95361	10.2097	0.217114	0.163609	1.93113	1.46482	3.07933	10.9235	0.411119	3.2232	0.250162	0.160236	0.0371051	0.146852	0.306476	0.105905	0.144972	0.129978	0.0821234	2.1374	0.0946235
ENSG00000064703	ENSG00000064703	DDX20	0.467775	1.42853	0.96854	1.08662	1.22824	0.305546	0.779425	0.940828	1.22948	0.79176	0.156945	0.888277	0.748418	0.959278	0.20145	0.500323	0.640945	0.981372	1.32167	0.127698	1.90628	0.434917	1.42976	0.771143	0.48014	0.946235
ENSG00000064726	ENSG00000064726	BTBD1	5.32767	3.2652	23.6266	13.5568	37.5519	12.7014	33.8439	7.45426	8.24019	10.9312	3.5051	10.6	27.9616	4.48015	19.037	9.00582	11.8575	25.3428	3.67899	10.5479	5.40113	9.27824	6.88884	7.47323	3.4694	4.92042
ENSG00000064763	ENSG00000064763	FAR2	0.426213	1.6326	0.659962	0.487259	0.770631	0.611093	0.756144	0.795389	0.654436	0.418418	0.889353	0.52803	0.826926	0.959278	0.503625	0.500323	0.160236	0.853416	0.903361	1.19492	0.953141	0.144972	0.808555	1.6688	0.797012	0.851612
ENSG00000064787	ENSG00000064787	BCAS1	0.63932	1.95909	1.23193	0.339622	0.100676	1.01849	0.175358	0.5066	0.818045	0.41688	0.0523149	0.535702	0.144036	0.548159	0.705075	0.250162	0.801182	1.17588	2.18007	0.204317	1.30667	0.144972	0.675566	0.739111	0.588559	0.994235
ENSG00000064886	ENSG00000064886	CHI3L2	1.06553	0.510188	8.40353	22.5603	14.0745	8.5553	41.4041	0.796086	0.490827	7.58931	15.3806	15.6927	67.9764	0.548159	7.35292	1.25081	4.00591	7.38391	0.146852	2.09425	0.741332	0.144972	1.1698	0.656987	3.68624	0.189247
ENSG00000064932	ENSG00000064932	SBNO2	1.70485	0.654921	1.7599	8.51313	7.35615	2.90231	27.8125	13.1877	2.07048	15.557	46.7698	9.63596	17.1382	2.60375	4.80161	2.75178	3.68544	10.7969	0.601913	18.5294	2.3299	1.5947	1.42976	5.76354	22.8688	1.04917
ENSG00000064933	ENSG00000064933	PMS1	1.49175	2.66577	2.15588	1.39708	4.97338	1.12034	3.99426	2.09877	1.47248	3.59189	4.44677	1.95419	5.30444	2.32967	2.0145	1.50097	1.92284	1.18736	2.49648	10.8288	0.529523	1.5947	1.03982	1.88884	4.44208	0.680392
ENSG00000064961	ENSG00000064961	HMG20B	8.43464	5.2079	8.02299	15.5102	17.0142	10.1678	17.4233	9.26354	9.37477	21.9175	135.793	14.8258	8.29625	4.65935	4.80735	6.00388	6.51395	5.36932	7.91196	26.74	6.61359	7.34433	4.72779	7.25325	14.1755	6.56128
ENSG00000064989	ENSG00000064989	CALCRL	0.455905	3.36311	1.8674	2.06517	29.1328	3.86853	9.68181	0.992135	0.163609	4.71417	1.51713	2.48126	21.3456	3.85168	4.37344	0.750485	1.55777	1.21423	1.61537	0.485253	2.15408	2.09465	1.1698	2.15353	3.8744	3.60851
ENSG00000064995	ENSG00000064995	TAF11	4.00148	6.50039	5.14771	5.98775	10.3614	6.51832	9.5985	8.25034	8.18045	11.8759	12.5556	6.04024	9.70123	17.9522	6.54712	10.0065	3.36496	7.04743	5.72722	17.5055	3.91847	9.85813	6.88884	8.27407	10.429	5.96128
ENSG00000064999	ENSG00000064999	ANKS1A	1.49175	1.6326	1.8479	6.77843	4.83243	2.13882	4.28652	6.58579	2.45413	11.7606	14.7528	1.92458	3.74201	0.959278	3.2232	1.00065	0.320473	0.556576	0.881111	19.7422	3.49485	6.23381	2.20963	9.03358	15.5968	3.97419
ENSG00000065000	ENSG00000065000	AP3D1	454.984	132.24	26.9704	29.9079	27.9475	91.4603	34.4482	113.768	424.24	36.0731	51.0593	26.0559	35.2067	195.829	126.812	459.299	288.104	6.41917	217.486	32.895	49.1397	294.874	173.651	121.05	22.4272	81.0926
ENSG00000065029	ENSG00000065029	ZNF76	4.04903	6.02022	1.18793	4.76042	5.01364	3.66656	5.86474	6.51343	9.48932	7.33826	16.0607	1.89498	5.09551	5.48159	2.31667	3.2521	0.961418	1.40999	6.02092	16.8562	2.75352	10.583	3.24945	4.59891	14.5746	1.70322
ENSG00000065054	ENSG00000065054	SLC9A3R2	3.1966	1.12241	2.68385	1.50057	14.1751	18.1291	42.4751	1.73691	1.30887	8.97973	9.62594	9.88941	17.7865	1.50744	2.8203	2.75178	1.28189	0.667891	2.20278	0.893888	1.16495	6.66873	2.72954	4.27042	5.3435	6.15053
ENSG00000065057	ENSG00000065057	NTHL1	0.426213	0.510188	0.615965	0.258719	0.604054	1.12034	0.681946	0.217114	0.490827	0.347602	0.0523149	0.473744	0.796173	0.13704	0.20145	0.500323	0.160236	0.111315	0.293704	0.127698	0.105905	0.724862	0.259956	0.492741	0.340744	0.756988
ENSG00000065060	ENSG00000065060	UHRF1BP1	1.49175	1.75016	1.95495	1.24185	4.77202	1.01849	2.53841	2.11669	0.981654	3.72013	4.3915	1.06592	4.69742	0.411119	1.62859	0.250162	1.28189	1.15388	0.974353	12.872	1.69447	2.02961	1.1698	2.21733	3.4963	2.46021
ENSG00000065135	ENSG00000065135	GNAI3	10.961	11.4648	45.5373	37.6677	43.4855	18.2189	54.5357	18.5978	11.1289	17.6483	10.9048	31.6555	38.5295	9.99635	28.5023	11.805	17.9079	87.3003	10.2489	6.53815	9.99926	12.917	16.1451	17.8125	4.97164	12.0953
ENSG00000065150	ENSG00000065150	IPO5	5.75388	7.08887	45.1568	31.6273	49.5857	20.6604	49.9542	18.8192	12.8102	16.6413	16.113	18.8505	42.1616	9.95343	23.8782	19.2624	14.1008	35.8499	8.37055	13.204	6.95215	8.56336	13.6477	12.8032	10.8883	11.3548
ENSG00000065154	ENSG00000065154	OAT	5.32767	2.24483	16.0151	11.1766	84.4268	10.4904	61.9977	16.4283	8.83488	30.2028	3.34816	11.4883	55.4129	4.93343	12.7921	9.7563	7.53111	4.00735	2.49648	20.1252	5.29523	6.08884	5.3291	8.29447	14.017	7.94838
ENSG00000065183	ENSG00000065183	WDR3	6.30449	15.041	12.5706	5.28321	7.08569	7.12947	8.62318	3.61275	7.8795	4.61319	7.66698	7.66397	9.18554	8.56395	9.64993	2.75178	8.18401	10.4437	10.0694	3.62136	11.2931	7.24098	8.87139	4.10278	2.79056	5.91207
ENSG00000065243	ENSG00000065243	PKN2	11.9102	7.01779	12.4257	13.2519	23.3366	8.10564	18.8802	20.9877	9.91876	19.9871	5.75464	7.72545	18.0802	22.1213	8.66234	9.25598	8.75117	12.4991	5.37913	24.799	7.91292	10.7224	5.91193	6.98049	11.2756	8.21418
ENSG00000065268	ENSG00000065268	WDR18	0.213107	0.612225	0.395977	4.60519	3.22162	1.22219	4.79311	1.5198	1.30887	3.05117	35.4694	2.36872	1.60827	0.411119	1.6116	0.500323	0.320473	0.816311	0.881111	17.4691	0.423618	0.724862	0.909847	2.05309	2.88084	0.851612
ENSG00000065308	ENSG00000065308	TRAM2	2.77039	3.2652	16.6737	45.4067	43.4919	9.64562	40.9805	11.3507	3.10857	74.6183	182.264	23.9474	20.9002	3.23081	7.72109	1.00065	2.40355	7.74969	2.49648	85.6345	4.7657	6.66873	3.76936	16.0141	22.8443	7.99314
ENSG00000065320	ENSG00000065320	NTN1	0.213107	0.102038	0.131992	0.310462	0.946351	0.101849	1.01318	0.361857	0.163609	1.27454	2.4588	0.177654	0.302546	0.13704	0.20145	0.250162	0.160236	0.14842	0.440555	3.57555	0.105905	0.57989	0.129978	0.410617	0.526605	0.662365
ENSG00000065325	ENSG00000065325	GLP2R	0.426213	0.204075	0.0439975	0.0517437	0.161081	0.305546	0.0974209	0.0723714	0.163609	0.0193112	0.0523149	0.118436	0.175158	0.13704	0.805799	1.50097	2.24331	0.14842	0.440555	0.076619	0.105905	0.289945	0.129978	0.164247	0.0154884	0.283871
ENSG00000065328	ENSG00000065328	MCM10	1.49175	3.77539	0.483972	1.24185	0.241621	0.203698	0.155873	0.144743	0.981654	0.270357	0.10463	0.681007	0.270699	0.685198	0.4029	0.250162	0.480709	0.519471	1.90907	0.204317	1.80038	1.30475	1.03982	0.164247	0.108419	0.946235
ENSG00000065357	ENSG00000065357	DGKA	2.59739	2.40599	2.90739	22.8559	6.50364	1.83328	9.54725	26.6954	4.41744	17.6891	62.4073	5.76176	7.13615	19.1229	3.8775	9.50614	1.7626	4.32166	2.81977	22.4238	4.60136	4.05923	1.17682	8.21234	26.9814	2.4558
ENSG00000065361	ENSG00000065361	ERBB3	7.71139	14.5616	10.0896	12.6361	10.7	8.09831	2.17042	20.6365	6.50875	14.1955	12.5502	7.49386	4.50224	21.5571	13.1681	7.69705	4.82426	8.03726	11.6681	37.7038	12.4641	5.35658	8.33993	10.6968	25.673	9.56536
ENSG00000065413	ENSG00000065413	ANKRD44	3.1966	4.00159	1.06668	2.48148	2.44038	1.95897	3.98741	1.98317	0.981654	3.63711	2.30186	2.46618	5.82048	3.97415	5.2609	1.50097	2.64545	2.17967	2.54253	1.12737	3.23928	3.76928	1.94967	3.804	2.56791	3.87956
ENSG00000065427	ENSG00000065427	KARS	7.88495	6.93855	51.0369	22.1463	32.035	17.518	33.0522	12.8097	8.83488	19.7747	14.8051	24.4867	27.5477	4.65935	22.4616	11.5074	14.5815	40.3331	5.13981	8.83673	4.23618	14.0623	11.5681	13.0576	6.60627	12.3957
ENSG00000065457	ENSG00000065457	ADAT1	1.99336	11.4949	7.04497	6.54948	9.43858	5.5424	8.21786	5.55422	3.79677	5.74009	5.21346	8.62104	9.19913	5.95212	9.01426	3.50226	4.35559	6.19768	5.83658	6.50506	5.84753	4.16513	4.00835	4.82791	5.57715	4.8263
ENSG00000065485	ENSG00000065485	PDIA5	0.743935	3.17348	5.13718	4.32014	4.93056	3.1994	7.66224	2.11101	4.09022	10.427	10.463	3.35416	8.25582	2.68096	7.40403	1.84751	3.14289	0.837953	2.6274	19.148	5.82425	4.94625	3.63939	8.93344	7.30413	7.83857
ENSG00000065491	ENSG00000065491	TBC1D22B	0.213107	0.816301	1.45192	2.06975	2.15446	1.01849	3.4046	3.97576	0.981654	2.97393	4.49908	1.27319	2.13374	0.411119	1.6116	0.250162	1.28189	2.30051	0.587407	3.01368	0.529523	1.88464	0.519912	1.31397	3.0667	0.946235
ENSG00000065518	ENSG00000065518	NDUFB4	7.24563	4.18354	23.9339	15.6266	27.3432	15.0736	20.8869	11.3623	10.1438	14.6959	11.457	14.9822	18.4388	8.77054	11.3819	20.2631	11.2165	14.2477	4.11185	10.9821	4.76571	7.53857	12.4779	10.5939	6.24182	9.93546
ENSG00000065526	ENSG00000065526	SPEN	46.6704	13.673	2.90385	9.8805	14.1953	7.25685	23.6734	45.1726	22.4144	26.4866	39.4978	11.6068	22.5156	66.3271	13.907	29.2689	23.3953	2.26458	10.7202	57.0166	6.51079	31.894	8.26147	19.0526	45.1332	12.5849
ENSG00000065534	ENSG00000065534	MYLK	5.93586	19.7941	12.508	5.00528	1.31548	5.85241	1.56033	13.1543	4.41343	1.66922	1.76013	6.22418	2.13927	10.7985	7.67596	5.22901	5.02184	8.18728	9.31163	1.20186	14.4082	4.88268	8.02384	4.30801	10.9015	10.6646
ENSG00000065548	ENSG00000065548	ZC3H15	57.1126	39.2845	42.1937	46.2589	99.0043	50.9244	58.8032	44.9426	65.6072	40.1287	15.3806	58.8037	44.1239	155.266	48.4487	70.0453	33.4894	39.0345	31.72	16.0134	19.0628	82.7793	26.3856	50.9166	6.48964	29.5225
ENSG00000065559	ENSG00000065559	MAP2K4	5.71412	7.23977	7.41062	6.29677	10.2533	7.58154	7.17402	14.1266	9.41931	8.57068	4.02825	4.99518	7.5882	4.56494	8.10586	3.75243	7.69154	13.9776	7.03665	11.8248	6.59802	5.55282	5.75327	5.70997	3.96646	6.64707
ENSG00000065600	ENSG00000065600	TMEM206	0.213107	0.102038	0.52797	0.465693	1.28865	0.407395	1.65616	1.59217	0.981654	0.926938	0.366204	0.651398	1.30572	0.13704	1.10797	1.75113	0.320473	0.371051	0.881111	1.2259	0.953141	1.01481	0.519912	0.985481	1.03772	0.189247
ENSG00000065609	ENSG00000065609	SNAP91	0.63932	1.22445	0.87995	0.103487	13.2691	2.54622	8.72892	0.289486	0.163609	2.9353	0.732409	2.27989	15.5732	0.274079	0.60435	0.250162	0.160236	0.0742101	0.293704	0.306476	0.317714	0.144972	0.259956	0.0821234	1.27005	0.283871
ENSG00000065613	ENSG00000065613	SLK	25.999	16.8362	36.474	33.9439	62.2564	46.8505	60.2465	65.0616	38.2845	40.3799	17.0546	45.6574	37.4358	163.075	24.7783	41.2767	43.7444	47.0863	13.8041	23.9051	9.5314	37.258	15.3374	25.5404	13.0412	19.114
ENSG00000065615	ENSG00000065615	CYB5R4	2.80152	8.07826	11.296	13.6619	7.17137	7.71073	6.26105	4.8363	5.06248	4.10474	3.02778	9.20718	8.15843	4.06176	7.75595	2.50162	5.96912	34.7453	4.07962	6.1404	4.686	6.98635	7.79869	5.72495	4.01136	4.5063
ENSG00000065618	ENSG00000065618	COL17A1	7.03252	0.714263	21.4708	281.022	141.207	23.7308	64.0064	580.928	12.4343	264.237	408.795	79.5593	27.2929	321.084	51.6718	178.615	49.5131	42.1514	0.440555	241.557	7.20151	8.55338	18.9768	86.6402	172.493	13.4365
ENSG00000065621	ENSG00000065621	GSTO2	1.00076	3.28102	2.52559	1.30881	0.78527	1.42588	1.00967	11.2176	1.14526	1.5449	0.993983	2.02737	1.3786	6.07388	2.4174	3.00194	2.56378	5.92356	2.64333	9.57737	2.99366	0.724862	0.939339	2.42222	6.3427	3.0922
ENSG00000065665	ENSG00000065665	SEC61A2	0.213107	1.22445	0.659962	0.834057	1.73975	1.01849	3.16121	1.293	0.327218	2.36315	4.13288	0.621789	2.81818	0.548159	0.60435	0.250162	0.801182	0.964731	0.734259	4.73501	0.953141	0.57989	0.129978	0.985481	5.15407	0.662365
ENSG00000065675	ENSG00000065675	PRKCQ	1.27864	5.81614	0.483972	0.362206	0.140946	0.305546	1.90945	0.0723714	0.327218	0.289668	1.0463	0.473744	1.09872	1.23336	0.302175	0.500323	0.961418	0.964732	1.17481	0.0255397	2.54171	0.144972	2.20963	0.328494	0.356233	1.23011
ENSG00000065717	ENSG00000065717	TLE2	1.49175	1.42161	3.6583	3.93799	16.6527	8.07441	12.1115	0.5066	3.10857	12.7068	37.405	6.42193	7.09152	0.274079	4.25112	0.750485	0.320473	0.415731	0.734259	16.9839	1.80304	3.76928	2.43001	2.95644	9.10719	2.66704
ENSG00000065802	ENSG00000065802	ASB1	0.63932	0.40815	1.7599	2.94939	4.26864	1.73143	5.0464	3.18434	1.30887	4.71194	5.12686	2.78325	3.99679	0.411119	2.31667	1.75113	2.08307	0.853416	0.587407	8.42808	0.953141	2.17459	1.03982	2.21733	5.88558	2.46021
ENSG00000065809	ENSG00000065809	FAM107B	24.0811	4.79576	28.6424	30.9944	18.9471	11.8145	39.7091	24.3891	29.4496	15.2945	11.5616	21.3481	14.0923	3.15191	19.2385	6.25404	20.6705	43.6726	11.3076	19.5124	8.15465	29.5744	12.9978	17.8208	5.23507	18.8301
ENSG00000065833	ENSG00000065833	ME1	1.06553	1.12241	1.58391	1.29359	10.128	2.74992	6.97534	0.723714	1.63609	1.00418	0.732409	1.9838	6.16238	1.09632	3.52537	2.00129	2.72402	0.630786	1.17481	0.178778	2.4358	5.21901	2.07965	1.47822	0.650512	2.64946
ENSG00000065882	ENSG00000065882	TBC1D1	7.56796	7.93573	10.0677	11.9361	12.0744	13.2278	21.2767	18.31	22.7773	18.6599	40.4	10.004	15.8233	4.54646	22.2602	4.86226	5.60827	7.97357	5.52812	20.2019	8.69364	18.8464	11.1693	18.6381	8.44471	14.6666
ENSG00000065883	ENSG00000065883	CDK13	7.72124	18.844	8.87454	12.1048	15.8777	9.47862	14.0439	21.3301	8.58483	19.1345	11.3658	12.1978	15.8507	17.8953	11.888	8.56898	6.40421	7.8526	11.8266	30.5205	14.5201	12.1984	6.35557	15.6331	15.9271	11.3634
ENSG00000065911	ENSG00000065911	MTHFD2	3.37659	20.2091	11.6506	7.74676	1.94113	5.33589	4.36529	2.96698	5.11124	2.52806	2.49059	6.80341	4.03396	8.31416	11.8984	4.25275	1.97004	21.5665	10.232	9.45663	11.7555	3.63503	8.67635	4.70874	3.24908	6.24732
ENSG00000065923	ENSG00000065923	SLC9A7	5.6919	17.1856	6.27963	3.46937	3.73115	9.13857	3.06954	1.35139	4.64375	1.25275	0.748441	4.44248	3.74547	8.07643	5.18268	2.68468	5.234	6.61958	11.9272	1.25238	9.30167	1.68978	5.90333	2.71114	1.18663	4.80163
ENSG00000065970	ENSG00000065970	FOXJ2	1.49175	1.02038	2.94783	4.76042	6.74526	2.13882	9.56674	8.6122	0.654436	7.45413	5.91158	3.78995	5.9713	3.56303	4.73407	2.00129	2.24331	5.1205	0.587407	5.4144	2.01219	3.47934	0.909847	3.44918	6.38122	2.74408
ENSG00000065978	ENSG00000065978	YBX1	55.6039	14.3803	184.471	135.841	128.796	160.031	144.903	50.3253	96.1636	75.6778	23.6905	57.7011	134.61	90.3251	192.171	210.647	142.243	138.577	26.4333	28.1521	46.6784	75.6616	77.0772	66.7601	17.6047	107.966
ENSG00000065989	ENSG00000065989	PDE4A	1.06553	2.04075	1.53991	2.53544	3.60419	2.85177	4.48136	1.30269	0.490827	3.57258	4.5514	3.87878	4.02864	1.64448	2.71957	0.500323	1.7626	0.853416	1.90907	5.43995	1.80038	1.5947	2.20963	1.97096	2.84986	0.946235
ENSG00000066027	ENSG00000066027	PPP2R5A	2.55728	1.42853	6.33564	6.10576	9.62459	5.60168	8.53407	11.3623	3.10857	8.72867	7.53335	6.18827	9.82479	3.56303	6.54712	5.2534	7.0504	4.15577	1.90907	9.70507	2.75352	5.65393	2.85952	7.39111	3.65526	3.78494
ENSG00000066032	ENSG00000066032	CTNNA2	0.426213	2.55094	0.35198	0.103487	0.0201351	0.305546	0.0194842	0.144743	0.654436	0.0386224	0.0523149	0.473744	0.0318469	0.822238	0.4029	0.250162	0.801182	0.593681	3.23074	0.0255397	2.11809	0.289945	1.94967	1.0676	0.0464652	1.13548
ENSG00000066044	ENSG00000066044	ELAVL1	3.98602	5.93198	14.0391	9.98049	20.4654	11.9938	20.2774	10.1453	5.53948	13.1839	7.54777	11.7194	17.5469	6.00976	15.9154	3.23251	6.65226	8.29758	4.31513	10.55	5.2752	9.27824	7.22471	11.0349	8.17057	11.3908
ENSG00000066056	ENSG00000066056	TIE1	4.66402	13.4916	5.39158	3.1805	1.55036	3.86044	5.21718	1.4349	1.73348	3.29013	8.05239	3.28807	3.8173	2.51062	4.45044	1.11404	3.67835	4.67942	8.13513	0.922802	8.94296	4.65177	5.07878	3.88819	4.70905	5.96428
ENSG00000066084	ENSG00000066084	DIP2B	5.52786	4.76259	7.78528	9.81394	11.438	4.31319	9.67112	11.2266	9.11182	11.5891	15.0144	5.83477	9.90439	3.38525	5.44388	4.30582	7.76674	9.33874	4.93201	22.1173	7.97066	9.02609	7.55185	6.24958	11.8764	5.13842
ENSG00000066117	ENSG00000066117	SMARCD1	1.70485	0.40815	1.6719	3.00113	5.03378	2.85177	7.54037	10.6386	3.5994	6.79754	17.0547	1.68771	6.62416	0.548159	2.21595	3.2521	0.640945	2.04078	0.440555	14.4044	2.01219	4.2042	1.42976	3.61343	11.6008	2.27096
ENSG00000066135	ENSG00000066135	KDM4A	0.63932	0.618611	1.11214	2.40831	5.61378	1.23013	8.01995	6.25188	3.76301	7.77011	5.17759	2.55932	8.12096	0.592768	1.30942	1.71167	1.3812	2.63446	1.34586	13.2024	1.93182	3.33437	2.64853	4.1392	10.6919	2.64946
ENSG00000066136	ENSG00000066136	NFYC	0.63932	2.34941	4.70773	4.19124	6.14633	2.01984	5.61234	6.94765	1.63609	6.57626	11.6662	5.78966	3.9301	0.548159	1.30942	2.25146	1.44213	6.17986	1.32167	8.98995	1.90628	4.2042	3.24945	3.72546	5.82737	2.36559
ENSG00000066185	ENSG00000066185	ZMYND12	0.213107	0.246285	0.308502	0.0517437	1.51013	0.611093	0.720915	0.578971	0.163609	0.521403	0.0523149	0.444135	0.939484	0.928064	0.100725	1.50097	0.801182	0.22263	0.293704	0.561872	0.105905	0.144972	0.129978	0.319187	0.304701	0.0946235
ENSG00000066230	ENSG00000066230	SLC9A3	0.213107	0.102038	0.0439975	0.341077	0.597792	0.580406	0.196253	0.677223	0.163609	0.409082	1.47432	0.163732	0.265988	0.13704	0.258493	1.0338	0.640945	0.0371051	0.146852	1.2254	0.105905	0.144972	0.129978	0.330132	2.29548	0.0946235
ENSG00000066248	ENSG00000066248	NGEF	0.213107	0.918338	0.263985	0.103487	0.0201351	0.611093	0.818336	15.4875	0.327218	0.115867	0.261575	0.266481	0.700632	4.38527	0.100725	8.25534	1.7626	5.45444	0.146852	0.0255397	0.741332	0.144972	1.42976	0.656987	2.2613	0.189247
ENSG00000066279	ENSG00000066279	ASPM	1.70485	1.83668	0.17599	1.08662	1.00676	0.407395	0.409168	0.289486	1.14526	0.811071	1.09861	0.177654	0.907637	0.411119	0.302175	0.250162	0.160236	0.371051	0.734259	1.17482	0.953141	1.5947	1.55974	0.410617	0.340745	0.662365
ENSG00000066294	ENSG00000066294	CD84	5.11456	10.6067	4.56746	4.16134	5.37608	10.7185	9.06019	2.21586	2.04638	3.90087	1.93565	3.46897	6.80177	4.40189	5.95711	1.36776	3.95568	5.63644	4.98145	1.35069	8.10299	4.23639	3.80836	3.77229	2.62836	3.03819
ENSG00000066322	ENSG00000066322	ELOVL1	0.852427	0.612225	5.1917	5.01914	15.0812	4.99059	21.2183	11.3623	1.63609	11.0074	12.8695	8.02403	13.1846	0.959278	5.03625	5.75372	4.16615	7.3097	1.32167	19.1803	1.90628	3.04442	2.07965	3.61343	8.42568	2.08172
ENSG00000066336	ENSG00000066336	SPI1	1.91796	1.22445	0.483972	9.0034	1.73162	4.48135	7.11172	1.80929	2.78135	2.37528	6.43473	12.8799	6.75155	0.548159	3.2232	2.50162	11.537	21.8921	2.34963	0.868348	4.97751	8.4084	3.24945	7.7196	1.79665	3.12258
ENSG00000066379	ENSG00000066379	ZNRD1	1.53359	0.204075	4.53174	2.94939	10.6515	2.6516	6.17541	2.46614	2.94496	3.71738	3.92362	5.77375	5.32665	0.964065	2.0145	2.75178	3.5252	3.56209	0.587407	2.50289	0.630132	1.30814	1.29978	1.97316	2.04309	1.11281
ENSG00000066382	ENSG00000066382	MPPED2	0.641449	2.3234	0.318545	0.520551	0.0805405	1.1452	0.122504	0.0723714	1.30887	0.0386224	0.425752	0.329448	0.18061	0.942722	0.963686	0.250162	0.160236	0.701458	0.734259	0.0255397	2.97409	1.77529	1.2612	0.985481	0.340925	1.32473
ENSG00000066405	ENSG00000066405	CLDN18	0.426213	1.83668	0.35198	0.206975	0.221486	1.01849	0.409168	0.217114	0.163609	0.0772449	0.470834	0.266481	0.286622	0.411119	0.60435	0.250162	0.801182	0.519471	1.17481	0.0255397	0.741332	0.144972	0.64989	0.0821234	0.325256	0.662365
ENSG00000066422	ENSG00000066422	ZBTB11	10.9043	17.4697	9.60615	6.28926	6.12626	7.06593	5.80811	9.39219	8.83488	4.7965	3.0194	5.30839	10.1543	9.3669	8.05504	2.05412	5.57923	8.60295	12.7506	8.82279	11.3787	10.8411	4.99255	5.14575	5.17857	6.53396
ENSG00000066427	ENSG00000066427	ATXN3	4.53173	14.8408	8.29666	6.40745	9.51834	7.79111	7.0742	9.57994	2.81203	9.4067	8.1407	6.41534	8.61885	8.31624	6.53973	4.15867	6.76812	9.52575	10.332	12.2447	9.65291	2.6095	6.07756	7.35971	8.77131	7.40584
ENSG00000066455	ENSG00000066455	GOLGA5	6.81942	6.02022	21.2068	17.0237	28.6925	12.3237	21.6664	7.96086	16.8517	15.7773	7.32408	14.4196	22.0222	4.24823	19.6414	6.5042	6.40945	22.968	6.60833	19.3335	5.50704	10.8729	9.22845	9.85481	7.01623	9.36773
ENSG00000066468	ENSG00000066468	FGFR2	1.45262	2.9022	2.1426	14.5037	1.5532	2.03698	1.36224	1.10549	0.981654	6.30606	8.84122	1.52815	0.573245	2.19263	1.64094	0.250162	0.320473	1.51075	1.76222	2.01763	1.90834	0.724862	1.68972	1.21012	2.34176	1.48667
ENSG00000066557	ENSG00000066557	LRRC40	1.27864	1.6326	4.57574	5.22611	9.44337	2.13882	5.72835	3.25671	2.45413	5.90923	1.88334	1.9838	6.9904	1.09632	4.73407	2.00129	1.44213	3.11682	0.881111	3.67771	1.80038	2.46453	2.07965	2.05309	1.64177	1.41935
ENSG00000066583	ENSG00000066583	ISOC1	0.852427	0.918338	9.72345	3.6738	7.81243	3.36101	12.5088	6.5858	3.76301	4.07467	1.20324	5.80336	5.50952	1.91856	5.13697	5.2534	0.961418	3.6363	2.05593	2.60504	0.635427	3.47934	2.59956	3.61343	2.12191	2.55484
ENSG00000066629	ENSG00000066629	EML1	2.34417	4.1572	2.20332	2.30856	6.78622	2.617	9.0212	7.16476	2.78135	1.81525	1.36019	2.74599	10.4635	4.94522	1.21272	5.75372	2.78032	3.53301	2.38464	0.842809	3.25754	4.35766	1.80643	4.05199	2.74231	3.97196
ENSG00000066651	ENSG00000066651	TRMT11	3.40971	0.816301	4.88372	2.32847	12.8261	2.44437	5.88423	2.09877	1.7997	3.74637	2.24954	2.22067	5.71653	4.38527	2.71957	0.750485	1.12165	2.78288	0.734259	10.8799	1.37676	2.89945	1.1698	1.47822	4.24382	0.851612
ENSG00000066654	ENSG00000066654	THUMPD1	5.54077	6.97549	9.13362	8.09589	31.2965	5.31406	13.8173	17.5682	7.52601	18.0455	7.0689	10.2404	17.9968	10.5612	9.07771	5.54668	4.48662	9.84494	6.15897	10.9857	5.73877	11.2501	8.44858	10.1428	8.14786	7.47526
ENSG00000066697	ENSG00000066697	MSANTD3	1.91796	5.61206	6.42364	11.9011	7.06743	4.1758	11.5541	2.17114	6.87158	4.69262	7.21946	10.8961	3.98087	4.52231	5.13697	7.25469	11.6973	13.5805	2.93704	4.4439	2.54171	3.76928	3.89934	3.61343	1.51786	2.74408
ENSG00000066735	ENSG00000066735	KIF26A	0.213107	0.204075	0.0439975	0.206975	0.483243	0.305546	0.331231	0.289486	0.163609	0.347602	0.837038	0.710616	0.175158	0.411119	0.100725	0.250162	0.160236	0.0371051	0.734259	0.0255397	0.211809	0.57989	0.259956	0.492741	0.743443	0.0946235
ENSG00000066739	ENSG00000066739	ATG2B	1.91796	3.46928	2.90383	5.95583	16.2692	3.36101	15.7822	12.1584	1.7997	13.3247	13.8635	3.90839	18.9648	2.87783	3.42465	2.00129	1.44213	2.15209	1.32167	23.3177	4.5539	2.6095	2.20963	3.94192	15.5348	2.93333
ENSG00000066777	ENSG00000066777	ARFGEF1	5.12847	10.017	11.4065	11.7124	18.5613	7.14655	21.1106	14.9231	12.161	15.4876	12.9218	6.23626	20.0231	46.8319	12.6601	9.00582	7.37087	14.9637	6.05609	26.8166	6.84659	13.4824	5.75399	9.62543	14.714	10.678
ENSG00000066813	ENSG00000066813	ACSM2B	1.27864	2.52731	1.19325	0.569147	0.122411	0.698362	0.0389684	0.458422	0.981654	0.181639	0.0523149	1.49837	0.127388	0.874633	0.809755	0.250162	0.652191	0.959236	2.31814	0.0255436	1.74662	0.289945	1.81969	0.271946	0.123911	1.51398
ENSG00000066827	ENSG00000066827	ZFAT	5.96699	3.06113	2.06788	2.32847	2.34474	1.83328	3.03953	5.13837	7.3624	2.64564	6.80093	1.09553	1.7675	0.13704	3.2232	0.750485	1.60236	0.519471	3.37759	7.39995	3.17714	8.4084	8.05864	8.13022	7.96652	8.61074
ENSG00000066855	ENSG00000066855	MTFR1	2.77039	1.32649	5.24166	2.4837	5.09739	3.87025	4.77362	3.83569	5.88992	3.44241	1.0463	2.60559	4.90443	2.19263	4.33117	5.75372	2.72402	6.58413	1.76222	1.25144	2.75352	3.62431	3.89934	3.69555	1.42731	2.08172
ENSG00000066923	ENSG00000066923	STAG3	0.426213	0.204075	0.131992	2.12149	1.13347	0.305546	1.81306	2.68376	0.163609	4.0421	14.4931	1.21141	1.54545	0.411119	0.20145	0.250162	0.160236	0.29684	0.293704	16.9404	0.596321	0.57989	0.389934	0.689675	11.5499	1.13548
ENSG00000066926	ENSG00000066926	FECH	3.8816	6.75196	5.27805	1.84932	5.83187	4.41055	4.36446	2.46434	2.31209	2.45505	1.10405	2.63331	6.77108	2.63232	2.62672	3.50226	2.89154	4.10502	6.98896	1.61433	3.41652	3.04442	4.80919	3.12069	2.50912	4.21673
ENSG00000066933	ENSG00000066933	MYO9A	3.1966	10.937	3.4318	10.1935	38.877	8.35695	24.2939	30.6855	9.32571	21.529	10.7769	11.6218	22.1902	64.2715	5.74132	26.7673	4.8331	6.86501	5.58037	15.9294	7.44021	14.7872	9.82715	16.5889	14.6026	8.51611
ENSG00000067048	ENSG00000067048	DDX3Y	0.213107	6.32633	0.0439975	0.0517437	8.71851	0.101849	4.38394	0.144743	12.4343	28.5227	35.2603	11.133	3.40762	0.13704	10.2739	6.5042	15.3827	0.0371051	4.69926	48.0912	6.35427	12.9025	0.129978	0.0821234	10.3153	0.0946235
ENSG00000067057	ENSG00000067057	PFKP	1.70485	1.46201	17.2193	21.9951	15.9869	4.91854	19.4192	34.989	1.63609	27.1515	112.629	18.6826	8.95557	6.5779	7.35901	7.25469	20.6705	68.3297	1.49371	23.9818	2.14316	2.05073	1.94967	6.00165	17.2557	3.80279
ENSG00000067064	ENSG00000067064	IDI1	2.94292	3.2652	6.5941	7.56067	8.76023	3.36101	9.24384	6.31587	4.90827	6.50897	4.44126	7.60474	10.5673	1.50744	6.64785	2.25146	6.08252	15.8736	3.08389	13.0033	3.70666	8.4084	3.76937	7.63747	2.74264	2.89243
ENSG00000067066	ENSG00000067066	SP100	8177.76	9284.03	4438.62	2767.55	467.378	5822.83	293.333	1768.81	5668	250.207	3899.2	1812.91	750.209	25756.8	14367.1	31231.1	36264.4	2273.14	6699.3	1176.11	3007.38	4091.14	10256.9	4464.42	374.546	5117.85
ENSG00000067082	ENSG00000067082	KLF6	6.81942	3.06113	35.5942	436.05	223.502	245.561	493.958	480.67	15.7064	704.992	443.509	179.072	327.483	167.735	75.3426	70.2956	65.3762	89.2003	3.81815	1187.11	35.0544	40.0124	8.96848	109.8	282.969	83.4583
ENSG00000067113	ENSG00000067113	PLPP1	2.12709	1.02038	15.9606	6.93374	148.33	30.9634	130.124	0.658955	0.44791	34.9549	14.5079	34.3008	165.796	0.721648	17.2445	3.93945	1.8063	1.80434	0.709855	8.14206	0.887511	1.34007	2.30099	2.24246	23.2583	3.86269
ENSG00000067141	ENSG00000067141	NEO1	0.63932	1.6326	0.219987	0.465693	2.05378	1.11719	4.10935	1.52119	0.327218	1.12005	0.523149	0.740225	4.76112	0.548159	0.60435	0.500323	1.12165	1.4471	1.32167	0.587424	1.80038	0.144972	1.42976	1.13968	2.21484	2.46004
ENSG00000067167	ENSG00000067167	TRAM1	20.032	4.18354	75.06	68.7163	122.368	40.3319	102.346	19.5402	16.8517	52.6228	10.6722	30.0238	94.0609	10.9632	69.1979	38.0246	36.534	45.0824	12.0419	15.1195	9.95502	17.2517	23.656	23.6516	5.63777	22.3312
ENSG00000067177	ENSG00000067177	PHKA1	0.426213	0.204075	1.40758	0.362206	5.71838	1.32403	3.21489	12.1442	0.654436	2.08437	1.93565	1.09553	3.71017	1.3704	0.705074	1.75113	0.640945	4.19277	0.146852	2.89807	0.423618	0.434917	0.389934	1.14973	6.88959	0.283871
ENSG00000067182	ENSG00000067182	TNFRSF1A	2.77039	2.60609	4.84412	12.2496	13.7725	8.01541	32.8307	23.6961	1.7997	24.4567	29.2739	16.1279	19.8927	1.23336	8.38562	4.75307	8.01182	17.0372	0.734259	12.7588	2.8056	3.35326	3.11947	7.95419	9.64467	2.56939
ENSG00000067191	ENSG00000067191	CACNB1	0.213107	0.102038	0.35198	0.724412	1.8323	0.407395	3.74096	0.651343	0.163609	1.7187	9.62594	1.27319	2.24521	0.13704	0.4029	0.250162	0.160236	0.185525	0.146852	0.842809	0.105905	0.57989	0.129978	0.410617	5.97852	0.378494
ENSG00000067208	ENSG00000067208	EVI5	32.6053	22.0873	6.43696	15.1585	16.4907	9.38464	11.5372	22.797	38.4481	11.3859	4.08056	7.5033	10.3591	120.697	19.2174	46.5301	17.9465	4.82295	20.2655	14.8149	12.3007	47.2368	16.5072	21.0575	6.86088	14.0997
ENSG00000067221	ENSG00000067221	STOML1	1.49175	6.94786	1.95089	1.14682	2.87932	1.32529	4.35704	1.5198	0.895371	1.52601	2.77358	2.47824	3.28194	1.64448	1.96577	0.750485	0.970949	2.57208	4.43002	2.78382	3.11009	1.88464	2.23363	1.0676	1.80049	3.15559
ENSG00000067225	ENSG00000067225	PKM	11.5078	4.0815	54.0286	75.2357	66.5258	27.0918	108.236	112.321	11.4526	70.8138	101.7	50.6908	52.659	26.8598	36.4624	28.5184	46.1481	127.864	6.16778	54.1953	9.95503	19.2813	15.4674	23.8158	41.5862	15.9914
ENSG00000067248	ENSG00000067248	DHX29	5.75388	10.5099	14.2552	15.0574	32.8003	10.1849	19.6596	14.6914	15.8701	13.8461	2.51111	12.6134	17.9617	55.5011	10.6768	12.2579	4.32638	11.2429	8.81111	8.30038	7.0956	24.7903	6.75886	17.0817	5.04921	8.23225
ENSG00000067334	ENSG00000067334	DNTTIP2	38.7428	21.8431	30.2145	31.2143	40.7192	31.0829	32.2802	25.6583	27.2281	24.0692	25.199	29.4079	25.6565	35.9478	33.0045	29.9488	24.332	50.5308	19.7861	13.6695	11.6356	29.4826	22.1996	17.9522	5.87739	13.7199
ENSG00000067365	ENSG00000067365	METTL22	3.98095	11.3441	4.88594	3.62681	2.87932	4.35976	3.66271	2.55196	2.19966	3.00149	11.9278	3.25528	3.1329	3.26137	4.17965	1.25081	1.97332	4.45288	6.59531	5.09749	6.53874	1.44972	2.86457	1.8842	5.75523	3.48618
ENSG00000067369	ENSG00000067369	TP53BP1	11.934	6.18759	2.30102	9.00167	14.9232	6.33848	25.8226	18.8141	9.58062	15.6795	26.6824	6.09202	22.1739	10.3439	6.05077	11.9132	12.7438	5.27015	9.65107	20.2046	7.14724	7.76661	4.00071	10.2265	25.996	4.66901
ENSG00000067445	ENSG00000067445	TRO	0.213107	0.102038	0.131992	0.206975	0.140946	0.203698	0.272779	0.434228	0.163609	0.580507	1.20324	0.088827	0.557321	0.13704	0.100725	0.750485	0.160236	0.111315	0.293704	0.996047	0.211809	1.5947	0.259956	1.0676	1.37847	0.378494
ENSG00000067533	ENSG00000067533	RRP15	10.2727	14.89	14.4045	9.08058	16.3869	8.05681	12.4599	10.2721	10.6297	9.95897	4.16488	12.5301	8.94848	22.1523	13.6081	10.1596	8.71595	11.6256	14.6752	2.81181	10.4417	12.2038	7.30198	9.40953	2.62674	9.24997
ENSG00000067560	ENSG00000067560	RHOA	51.5716	23.8443	163.836	139.861	239.424	116.665	293.27	79.3707	71.0758	99.6826	58.2288	115.563	210.312	54.8581	138.739	87.3458	87.2064	222.968	27.983	55.9064	42.4712	69.732	67.3151	77.7863	28.0018	69.2043
ENSG00000067596	ENSG00000067596	DHX8	3.1966	3.27939	4.45365	3.53523	6.40297	3.47845	10.3495	7.23714	3.17338	6.52718	5.54538	4.56199	9.17194	2.74079	3.96384	2.25146	4.80709	7.37505	3.23074	6.46153	3.28304	5.94836	2.21574	5.50227	6.2728	3.8048
ENSG00000067606	ENSG00000067606	PRKCZ	4.26213	3.27385	1.51087	2.28163	1.59398	0.916639	2.76372	8.18596	12.7615	4.22802	15.044	1.52414	2.08391	1.47359	2.46135	0.250162	0.160236	3.13777	3.78207	7.32502	5.3211	11.0558	12.3025	13.3997	5.7643	8.41385
ENSG00000067646	ENSG00000067646	ZFY	0.213107	0.306113	0.0439975	0.103487	1.77189	0.101849	0.545557	0.0723714	3.27218	2.39459	0.156945	0.769834	0.605092	0.13704	1.81305	1.50097	2.88425	0.0371051	1.02796	4.67376	0.847236	3.76928	0.129978	0.0821234	1.50237	0.0946235
ENSG00000067704	ENSG00000067704	IARS2	2.77039	1.73464	11.9233	8.6412	22.6721	6.41647	17.8475	11.6518	4.25383	9.92597	7.11483	7.60951	19.761	3.28895	6.0435	3.2521	5.92875	11.2799	2.79018	10.5223	2.3299	4.49415	3.76936	5.74864	6.81489	3.87956
ENSG00000067715	ENSG00000067715	SYT1	0.63932	1.02038	0.439975	0.620925	1.00676	2.02172	1.26647	0.144743	0.163609	0.251046	0.784724	0.710616	0.445857	0.274079	0.4029	0.500323	0.480709	0.556576	1.02796	0.0255397	0.953141	0.289945	0.64989	0.492741	0.526605	0.567741
ENSG00000067798	ENSG00000067798	NAV3	4.59661	5.2179	3.21365	3.5509	32.3804	19.9142	29.7491	4.19962	25.7246	12.4153	5.87692	12.1014	57.1684	17.7474	6.08906	44.7559	7.91422	1.60744	6.34787	4.85949	3.94121	14.7218	3.12444	6.8858	14.8762	9.26335
ENSG00000067829	ENSG00000067829	IDH3G	1.27864	1.32649	4.57574	5.69181	6.71281	3.15731	9.5226	6.22394	2.12692	5.88992	15.7991	4.79666	6.49677	1.23336	1.91377	3.00194	1.7626	5.12049	1.17481	7.81514	2.11809	3.91426	2.20963	3.69556	4.73944	3.78494
ENSG00000067836	ENSG00000067836	ROGDI	0.213107	0.510188	0.87995	1.13836	1.5504	0.611093	1.2058	1.23031	1.14408	1.91181	8.57965	0.621789	0.907638	0.13704	1.81305	1.50097	0.801182	0.333946	0.664366	8.58132	0.741332	1.01481	1.42976	1.47822	2.02898	0.946235
ENSG00000067840	ENSG00000067840	PDZD4	0.213107	0.102038	0.0439975	0.103487	0.0805405	0.101849	0.272779	0.0723714	0.163609	0.173801	1.09861	0.088827	0.286622	0.274079	0.100725	0.250162	0.160236	0.0371051	0.146852	0.127698	0.211809	0.144972	0.389934	0.164247	0.789908	0.0946235
ENSG00000067842	ENSG00000067842	ATP2B3	0.63932	0.8163	1.49592	0.41395	1.99338	2.74992	4.16962	0.144743	0.654436	0.830382	1.36019	0.266481	2.67514	0.959278	0.20145	0.250162	0.480709	0.408156	0.440555	1.04713	0.317714	0.289945	0.64989	0.164247	2.35423	0.283871
ENSG00000067900	ENSG00000067900	ROCK1	85.6797	67.2383	22.7634	57.1491	107.075	63.0465	53.863	73.3863	134.145	59.3254	18.4732	58.9558	45.564	349.782	44.1729	159.706	58.0055	37.7866	72.1011	22.7309	39.6939	134.533	34.2122	82.0453	11.1822	71.0931
ENSG00000067955	ENSG00000067955	CBFB	6.60631	4.0815	5.80767	6.41622	21.625	7.33311	23.0888	8.17797	6.05353	15.1207	3.8713	5.68493	20.2227	3.28895	10.5761	4.50291	7.69135	4.56421	4.55241	9.44969	5.71884	7.3936	10.6312	6.15926	6.14889	4.16343
ENSG00000067992	ENSG00000067992	PDK3	8.5887	17.0824	12.0922	8.98978	2.41333	8.34648	4.68573	3.02229	8.88025	4.62067	3.72584	7.35007	4.37413	7.72427	12.0467	7.37655	7.13525	10.1827	13.0079	20.5964	17.012	3.47934	11.9344	7.10339	4.94662	9.85485
ENSG00000068001	ENSG00000068001	HYAL2	0.426213	0.102038	0.17599	0.517437	3.78541	0.407395	10.0928	3.83569	0.490827	3.88156	6.74863	2.01341	6.73562	0.548159	1.10797	1.00065	0.160236	0.14842	0.42345	4.59713	0.635427	2.89945	0.389934	3.94192	6.81491	1.32473
ENSG00000068024	ENSG00000068024	HDAC4	1.65956	2.21249	0.806432	2.04562	10.6917	1.73613	11.5822	3.25671	1.96331	3.04826	5.9639	2.82545	10.1284	2.33143	0.549787	1.42335	3.20473	3.20401	1.81273	4.36728	1.60375	0.869835	1.03982	1.95515	7.29343	1.00662
ENSG00000068028	ENSG00000068028	RASSF1	0.63932	0.204075	2.99183	4.5017	9.28023	4.1758	13.0606	2.89486	0.981654	5.77406	13.0787	4.61901	5.73245	1.09632	3.12247	2.00129	3.5252	1.96501	0.293704	8.17271	1.37676	2.6095	0.64989	3.37919	7.07545	1.41935
ENSG00000068078	ENSG00000068078	FGFR3	0.213107	0.102038	0.087995	0.41395	1.16784	0.101849	0.662462	0.940828	0.163609	1.1973	5.9639	0.29609	0.748403	0.13704	0.20145	0.250162	0.320473	0.0371051	0.146852	1.99209	0.211809	1.44972	0.129978	2.13521	8.82836	0.283871
ENSG00000068079	ENSG00000068079	IFI35	1.27864	0.437302	3.22673	1.60406	9.59631	6.00908	17.8298	1.72485	0.490827	2.9353	11.1431	5.48558	8.98084	0.548159	3.32392	1.50097	3.20473	1.71935	0.293704	2.27303	0.953141	2.46453	1.68971	1.0676	1.67211	0.662365
ENSG00000068097	ENSG00000068097	HEATR6	2.13107	1.22445	2.50786	2.8459	5.6177	2.34252	5.86474	4.5594	1.63609	5.19472	12.7648	2.33911	5.54137	5.07047	1.51087	4.25275	0.640945	2.41183	0.734259	8.30039	1.37676	2.89945	1.68972	3.12069	5.18861	2.46021
ENSG00000068120	ENSG00000068120	COASY	0.426213	1.12241	2.50786	4.70868	9.32255	1.93513	11.8074	5.21074	3.92661	8.38248	26.7329	5.77375	10.398	0.13704	2.92102	0.750485	1.92284	2.52314	0.587407	8.14716	1.27085	4.49415	1.94967	2.95644	8.90581	1.32473
ENSG00000068137	ENSG00000068137	PLEKHH3	0.63932	6.26464	2.05466	2.49213	1.67121	2.41776	1.80359	3.6259	1.55547	1.723	5.12686	1.61094	1.57243	4.05622	2.81823	2.61829	2.15139	2.16404	4.62183	3.46232	5.69104	1.44589	2.57995	2.85517	3.32839	2.32129
ENSG00000068305	ENSG00000068305	MEF2A	5.32767	0.860035	10.4697	10.711	66.9012	16.4995	48.3986	18.8725	5.72631	16.6011	5.2575	7.75438	36.6363	6.71494	11.2812	1.50097	7.37087	6.75312	1.61537	18.2413	2.2446	7.40764	2.33961	8.21234	15.5948	5.29892
ENSG00000068308	ENSG00000068308	OTUD5	1.27864	1.12241	3.5638	7.08889	11.4971	2.24067	15.7822	11.1452	1.63609	14.6573	29.2964	4.02682	10.2388	0.548159	3.52537	2.00129	3.68544	3.93314	0.440555	25.6929	2.01219	4.63912	1.1698	6.15926	14.5436	2.83871
ENSG00000068323	ENSG00000068323	TFE3	2.98349	2.65298	5.58768	7.86504	21.0815	9.98119	25.3686	13.244	2.61774	20.8948	35.1035	15.3374	18.4871	4.38527	4.63335	5.50356	6.72993	11.3541	2.20278	14.0979	4.23618	5.7989	3.11947	6.98049	22.0554	2.55484
ENSG00000068354	ENSG00000068354	TBC1D25	0.426213	0.102038	1.23193	1.6558	3.0404	1.22219	3.64354	4.84889	1.14526	3.47285	5.80695	2.42794	1.87897	0.13704	1.2087	1.00065	0.640945	1.26157	0.146852	3.03922	1.16495	1.30475	1.29978	2.62795	3.79383	1.79785
ENSG00000068366	ENSG00000068366	ACSL4	0.63932	1.6326	2.94783	9.41735	6.70499	0.916639	5.74783	2.67774	6.05353	6.14097	0.941668	3.81956	4.10825	0.548159	2.21595	1.00065	19.7091	0.964732	2.05593	5.49103	2.85942	2.31956	6.10897	7.22686	1.50237	4.16344
ENSG00000068383	ENSG00000068383	INPP5A	0.852427	0.714263	2.63985	1.67256	4.79599	3.36101	8.04697	2.75011	1.96331	2.27813	3.08813	3.40122	6.41716	2.46671	1.81305	1.25081	2.03389	4.41398	1.90907	1.00768	1.37676	1.88464	1.81969	3.8598	1.19732	4.8258
ENSG00000068394	ENSG00000068394	GPKOW	0.63932	0.816301	1.84789	1.75929	4.85256	2.64807	6.87792	3.0396	0.490827	2.29804	2.51112	2.45755	5.20697	0.13704	1.51087	2.25146	2.08307	3.59919	0.734259	1.58346	0.423618	2.89945	1.55974	1.88884	1.14614	0.756988
ENSG00000068400	ENSG00000068400	GRIPAP1	7.0055	18.8647	9.18512	9.25549	2.33129	7.06309	3.59981	5.32739	4.25721	5.14791	10.0728	5.2575	3.70822	6.92143	8.72317	2.4104	3.10201	8.05111	12.6739	7.28608	12.7004	3.46461	6.32494	5.66067	9.63334	8.70194
ENSG00000068438	ENSG00000068438	FTSJ1	1.27864	0.510188	4.22376	8.53771	10.1481	3.36101	9.00169	4.63177	1.30887	10.795	9.10279	4.05643	5.87576	1.50744	4.33117	2.00129	3.68544	6.90154	0.881111	11.8759	1.05905	1.73967	1.68972	3.94193	7.24857	1.32473
ENSG00000068489	ENSG00000068489	PRR11	8.17842	23.2717	7.97116	6.84415	2.71932	5.43227	1.27887	2.79627	4.0071	1.90075	2.77155	5.17344	2.64039	5.33268	5.41339	3.72695	5.56727	8.27249	13.4249	0.98165	12.1637	2.92309	6.46563	4.42335	1.31151	5.77793
ENSG00000068615	ENSG00000068615	REEP1	0.731217	2.59355	1.85906	1.70754	0.523513	0.416685	0.23381	0.723714	0.654436	1.10074	0.627779	0.812335	0.403998	0.698144	1.97949	1.50097	0.640945	0.744436	2.65427	6.0664	2.64989	1.15978	1.3278	0.985481	1.50237	1.1764
ENSG00000068650	ENSG00000068650	ATP11A	1.27864	2.55094	3.38781	10.4522	16.7523	2.44437	10.6578	6.22394	1.30887	28.368	27.5177	3.938	12.5955	1.50744	4.53262	1.50097	3.84567	1.55841	2.20278	48.1934	3.28304	2.02961	0.519912	5.42015	37.5284	3.2172
ENSG00000068654	ENSG00000068654	POLR1A	6.41201	10.4159	6.06941	3.65566	6.78994	6.71597	10.9952	6.25112	3.9569	5.94209	15.2784	4.23665	10.3984	2.20664	5.46978	4.13205	3.20627	3.70967	6.13687	11.1191	6.42519	4.2042	3.67448	3.80991	13.1132	2.06182
ENSG00000068697	ENSG00000068697	LAPTM4A	26.4252	6.32633	156.543	75.8561	138.853	43.8968	133.428	80.1875	28.6316	72.9383	87.6798	76.7465	102.245	23.8449	75.3422	103.817	34.7713	65.6388	14.3915	75.1119	17.0506	20.5861	57.3203	44.1003	33.9351	28.4817
ENSG00000068724	ENSG00000068724	TTC7A	0.426213	0.306113	0.835953	4.39822	5.83919	3.9721	15.68	12.8097	3.10857	5.88247	10.1491	2.87672	7.22982	1.3704	3.0363	2.00129	1.60236	0.964731	0.885163	12.5488	1.37676	1.73967	1.42976	3.12241	11.0949	1.51867
ENSG00000068745	ENSG00000068745	IP6K2	8.09806	4.59169	3.4758	10.711	14.0946	4.1758	15.7042	13.6058	6.05353	14.3096	23.751	6.16002	15.6209	6.5779	3.72682	8.00517	1.28189	3.41367	4.69926	29.907	3.81256	4.49415	2.46958	7.06261	21.3585	2.64946
ENSG00000068781	ENSG00000068781	STON1-GTF2A1L	0.48909	0.102038	0.193823	1.97278	0.67323	0.101849	5.67513	0.0723714	0.85536	0.304034	0.889353	0.568969	5.84087	0.13704	1.27083	0.250162	1.45494	0.0371051	0.146852	0.076619	0.105905	0.144972	0.383059	0.0821234	1.73649	0.0946235
ENSG00000068784	ENSG00000068784	SRBD1	1.06553	3.02259	2.99183	2.8459	10.2286	4.68504	8.82631	2.17114	2.14191	2.68426	1.20324	2.16146	10.3025	1.64448	4.12972	1.88439	1.92284	3.94331	2.05593	3.06476	1.69447	1.30475	3.06474	1.64247	1.84312	1.04086
ENSG00000068796	ENSG00000068796	KIF2A	53.7029	8.6032	5.99537	5.15824	10.0553	5.20417	7.76145	12.6702	18.1606	7.17049	1.62176	4.5938	6.73561	7.12606	10.1746	3.50226	11.7516	3.85973	12.0666	3.88202	8.82977	27.6897	17.547	17.958	2.42227	11.6416
ENSG00000068831	ENSG00000068831	RASGRP2	0.426213	0.102038	1.89189	1.13836	11.6381	4.5832	14.126	0.434228	0.490827	3.72707	12.1894	9.06035	10.1273	0.13704	1.10797	0.250162	1.12165	0.29684	0.146852	1.40468	0.211809	1.88464	0.64989	2.4637	8.05397	0.567741
ENSG00000068878	ENSG00000068878	PSME4	4.52919	7.11748	9.06548	12.7589	13.7523	6.77049	17.9598	8.00686	5.16753	15.9295	22.5478	5.70043	17.9245	4.22776	11.3271	3.50226	8.676	7.84764	5.32259	29.4554	5.84322	6.11828	3.8025	8.569	15.3867	8.7676
ENSG00000068885	ENSG00000068885	IFT80	2.59613	5.15349	5.49407	4.08803	12.0409	4.3795	8.34572	5.60274	2.29053	5.14031	3.29584	3.00417	12.5307	5.57145	3.68938	1.00065	1.28597	6.46096	2.6238	6.78539	2.85942	3.04442	2.20963	2.13521	8.38698	2.55484
ENSG00000068903	ENSG00000068903	SIRT2	2.53448	4.8208	4.66611	3.42388	4.69576	5.43463	10.5215	5.32051	2.78135	5.87974	24.4804	6.81837	5.63128	3.3601	3.12247	3.50226	2.08307	6.3863	4.11185	4.64822	4.93517	3.89071	5.18463	4.84785	6.99629	2.97863
ENSG00000068912	ENSG00000068912	ERLEC1	5.92526	15.6921	8.0169	5.08512	2.56839	4.94259	3.70777	4.15083	4.05175	1.50263	2.39845	3.86918	3.86401	6.23697	5.92338	3.50226	5.84907	6.91899	10.5709	1.4086	11.5133	1.89974	4.92238	4.16039	2.51308	5.50114
ENSG00000068971	ENSG00000068971	PPP2R5B	0.63932	0.714263	0.923947	2.4837	2.95986	0.407395	6.60514	5.71734	0.327218	3.05117	11.0908	2.19107	3.13692	1.09632	0.705074	0.250162	0.640945	0.964731	0.146852	4.26512	0.423618	0.869835	1.03982	1.80672	3.23707	0.756988
ENSG00000068976	ENSG00000068976	PYGM	1.83351	5.57537	3.05554	1.33484	1.00228	2.49283	2.0486	0.719918	0.683404	0.699941	2.52894	2.05104	1.75851	1.7267	1.84798	1.35549	1.37373	2.40187	5.77622	0.437844	3.63067	0.144972	1.61584	0.455356	0.666001	1.49417
ENSG00000069011	ENSG00000069011	PITX1	0.213107	0.40815	0.219987	0.517437	0.0402702	0.101849	0.175358	0.217114	0.654436	0.231735	0.0523149	0.473744	0.127388	0.685198	0.4029	1.25081	0.320473	0.259735	0.587407	0.510793	0.317714	0.434917	0.519912	0.24637	0.0309768	0.946235
ENSG00000069020	ENSG00000069020	MAST4	10.016	12.6145	4.56192	67.0612	26.8401	3.17612	16.2517	33.1122	5.63041	25.157	33.1783	29.8308	8.42776	13.2815	10.5907	6.02565	1.34563	5.77226	10.69	20.2394	7.42779	10.0031	6.62888	14.9465	22.4278	8.15218
ENSG00000069122	ENSG00000069122	ADGRF5	2.55728	2.88585	1.56933	6.77842	4.10756	2.41578	9.91746	2.46063	1.96331	3.82363	4.34214	2.9609	12.261	2.46671	1.6116	0.250162	0.480709	0.779206	1.76222	2.7072	3.22619	15.802	1.29978	18.8063	3.45391	4.63655
ENSG00000069188	ENSG00000069188	SDK2	0.852427	1.83668	0.483972	0.141203	0.120811	0.712692	0.0779367	0.217114	1.14526	0.0193112	0.0523149	0.473744	0.111464	0.274079	0.100725	0.250162	0.640945	0.519471	1.17481	0.0255397	1.37676	0.289945	0.779869	0.771606	0.123907	0.502426
ENSG00000069248	ENSG00000069248	NUP133	2.55728	2.31637	4.75645	6.38066	11.0546	2.44437	8.51528	7.52663	4.74466	8.16864	9.99215	3.97808	11.0509	1.50744	3.02175	2.25146	1.47537	5.23181	4.84611	9.93492	2.54171	4.63912	5.06915	5.42015	6.78391	2.83871
ENSG00000069275	ENSG00000069275	NUCKS1	80.7675	61.4266	76.3357	119.58	196.819	62.3315	83.0027	96.3988	105.201	97.8115	257.86	114.082	76.9096	179.522	60.7372	152.849	70.0233	73.571	71.2231	160.389	36.9607	106.41	52.3811	86.6403	49.9964	61.316
ENSG00000069329	ENSG00000069329	VPS35	16.4092	13.7053	47.299	46.7095	88.5918	22.0055	43.6245	30.8177	23.636	35.859	9.18635	47.597	43.6194	22.613	28.4854	15.7602	12.6587	68.3699	12.6293	12.259	12.8465	24.6453	22.3563	25.7241	7.83714	16.3535
ENSG00000069345	ENSG00000069345	DNAJA2	5.32767	5.51003	16.4991	16.2993	35.8002	12.9348	29.129	15.0532	10.1438	16.4918	11.1431	16.5218	23.7898	13.1558	16.6196	8.00518	11.3768	17.8475	5.28667	14.2767	4.23618	12.3227	8.18862	11.8258	5.79266	7.47526
ENSG00000069399	ENSG00000069399	BCL3	0.213107	0.306113	1.53991	6.72668	4.67135	1.93513	17.2046	13.8229	1.7997	8.9411	11.2477	13.3241	8.56684	0.548159	3.12247	0.750485	4.96733	18.738	0.293704	13.1018	1.27085	2.6095	0.64989	4.02405	3.40744	1.13548
ENSG00000069424	ENSG00000069424	KCNAB2	2.13107	5.36711	2.63482	1.60405	0.281892	2.26747	0.838058	0.940828	1.43694	0.521403	1.36019	2.00412	0.936408	0.875136	4.69834	0.750485	3.04449	4.49962	2.98823	0.455869	4.84058	0.295724	1.55974	0.944464	1.17905	2.17634
ENSG00000069431	ENSG00000069431	ABCC9	10.7237	31.248	6.48533	10.179	9.36256	9.07915	6.50616	9.42105	5.66022	8.77148	11.5333	7.34122	7.30037	3.73812	4.60993	0.560264	7.65271	13.2065	20.6494	23.981	17.4837	5.83244	17.4431	9.37849	11.2318	12.3646
ENSG00000069482	ENSG00000069482	GAL	1.27864	0.204075	0.967945	0.258719	3.12094	2.24067	3.13695	0.0723714	0.163609	0.94625	2.77269	1.51006	2.59552	0.13704	0.302175	0.250162	0.160236	0.0742101	0.146852	0.0255397	0.211809	0.144972	0.129978	0.0821234	1.31651	0.0946235
ENSG00000069493	ENSG00000069493	CLEC2D	5.32767	3.50444	6.73767	12.3033	79.0643	33.2772	35.4515	7.46184	1.29542	17.5478	16.8859	7.97799	38.7255	2.16066	7.85966	0.547952	1.62515	1.28048	2.20278	37.6343	3.45369	1.88464	1.38676	4.58693	21.2212	2.94726
ENSG00000069509	ENSG00000069509	FUNDC1	1.49175	0.714263	4.92772	2.84591	11.4972	2.85177	4.22807	2.38826	0.981654	2.91599	1.88334	3.78995	5.22291	1.09632	2.92102	2.25146	0.640945	2.04078	0.881111	2.19641	0.423618	1.01481	0.779869	1.47822	1.02223	0.946235
ENSG00000069535	ENSG00000069535	MAOB	3.62281	0.40815	30.7103	34.4613	225.03	56.6279	290.277	0.5066	2.29053	58.1075	58.7496	66.9755	155.732	0.274079	33.6421	0.250162	0.160236	0.111315	0.734259	8.6324	0.847236	0.434917	1.03982	0.739111	15.3025	0.851612
ENSG00000069667	ENSG00000069667	RORA	6.60631	5.51003	13.5072	12.6255	32.0896	7.23126	28.3884	2.67774	2.78135	8.0914	6.43473	11.1626	15.7088	2.46671	2.8203	2.25146	9.45395	16.6973	3.81815	1.81332	3.28304	2.02961	5.84901	3.27676	5.65326	5.58279
ENSG00000069696	ENSG00000069696	DRD4	0.213107	0.102038	0.0439975	0.206975	0.0604054	0.101849	0.194842	0.868457	0.163609	0.540714	0.680094	0.118436	0.0796173	0.13704	0.100725	0.250162	0.160236	0.0371051	0.146852	0.612952	0.105905	0.289945	0.259956	0.328494	0.495628	0.0946235
ENSG00000069702	ENSG00000069702	TGFBR3	12.5733	7.40515	18.3909	32.9606	83.6233	14.0519	36.7713	31.4092	15.2156	48.1618	102.152	22.8399	64.3154	4.11119	16.9557	6.00388	6.72993	4.67524	5.44802	307.503	5.93065	10.8729	13.7777	28.004	120.366	28.1978
ENSG00000069764	ENSG00000069764	PLA2G10	0.852427	0.218554	0.395977	0.206975	0.0201351	0.101849	0.0194842	0.0723714	0.327218	0.0579337	0.0523149	0.148045	0.0318469	0.274079	0.302175	0.250162	0.160236	0.0371051	0.146852	0.306475	0.105905	0.144972	0.519912	0.164247	0.139395	0.0946235
ENSG00000069812	ENSG00000069812	HES2	5.92004	17.3654	10.0899	12.8262	4.50615	8.66045	1.26084	2.42387	12.2525	20.9098	10.3272	5.39941	2.07877	6.70543	18.6081	3.03107	5.42196	6.2069	15.3275	135.863	18.5981	5.77446	11.514	15.2036	7.05487	9.1734
ENSG00000069849	ENSG00000069849	ATP1B3	6.60631	3.77539	15.2671	18.1103	41.941	8.04606	59.6609	8.75694	6.21714	13.8655	12.451	14.1235	33.8215	2.32967	12.6913	3.2521	7.53111	6.08523	3.965	6.1806	2.64761	9.71315	12.7378	9.1157	5.38996	8.23225
ENSG00000069869	ENSG00000069869	NEDD4	4.55285	11.4018	8.95346	13.7968	25.0579	6.6399	22.6408	49.415	13.8164	28.2217	22.0855	10.433	19.3055	7.77278	9.51965	4.50469	10.0651	26.7768	16.9583	63.7683	6.21128	21.004	15.9782	21.0515	34.3076	12.8108
ENSG00000069943	ENSG00000069943	PIGB	4.33595	4.57039	6.50915	2.76493	7.79086	1.50585	5.66072	2.85082	2.3653	3.67607	3.28136	2.92687	6.07595	1.92268	4.08252	1.00065	1.4218	3.63843	3.69545	5.4072	2.53131	1.84136	2.20049	1.51918	3.7131	1.16551
ENSG00000069956	ENSG00000069956	MAPK6	5.11456	3.06459	21.817	27.269	56.5692	15.3792	48.9044	14.1848	10.9618	22.3573	9.05047	17.4092	37.584	6.71494	30.0436	7.50485	8.97324	25.8833	4.40555	14.2766	4.56073	11.1629	8.05865	8.62296	6.37555	8.23225
ENSG00000069966	ENSG00000069966	GNB5	3.73284	10.3482	7.1085	5.1224	19.9404	8.9279	19.8227	6.39507	3.37787	5.64745	5.64333	7.58704	15.629	2.25307	10.1432	6.44366	5.26727	13.6709	7.64492	6.76455	8.25725	0.821056	2.27951	3.75894	5.2161	5.00459
ENSG00000069974	ENSG00000069974	RAB27A	5.82112	9.711	11.7518	8.53443	13.0046	9.21376	20.3901	7.32616	7.61461	8.62948	4.07552	12.7089	21.9948	6.46461	12.4965	7.51179	12.5629	20.4946	7.49182	4.07666	7.8036	4.68266	7.21174	9.98846	4.37459	5.90068
ENSG00000069998	ENSG00000069998	HDHD5	1.32755	0.306113	1.97989	2.17324	4.81229	1.12034	5.65042	4.19754	0.981654	3.63051	11.5093	3.02012	2.5796	0.548159	1.41015	1.25081	3.20473	1.69095	0.293704	2.32411	0.211809	1.01481	0.64989	1.64247	4.41419	0.473118
ENSG00000070010	ENSG00000070010	UFD1	5.54077	4.57202	13.6902	10.6957	25.4708	8.5553	25.096	10.5601	5.72631	15.0274	26.1575	12.043	22.7022	4.18314	11.392	7.00453	6.08898	11.4655	4.9124	15.5999	4.90949	5.07404	5.83634	6.24138	9.87926	4.54765
ENSG00000070018	ENSG00000070018	LRP6	2.55728	1.02038	1.89189	1.6558	6.66472	1.93513	5.08537	4.92126	1.7997	6.08304	2.24954	2.6352	7.96176	0.548159	0.60435	0.750485	1.92284	1.52131	0.734259	4.11188	3.17714	17.9766	0.779869	21.1058	5.71521	6.4344
ENSG00000070047	ENSG00000070047	PHRF1	51.3586	8.57115	1.89189	4.39821	3.30216	4.88874	9.85899	21.2772	22.9053	7.02929	41.5382	2.13185	5.36622	11.1002	4.93552	9.25598	13.1394	0.816311	18.797	11.5439	4.6598	18.7015	12.6079	8.37659	15.0393	5.29892
ENSG00000070061	ENSG00000070061	ELP1	1.70485	8.3956	1.85141	2.85183	0.82554	1.84473	1.73284	2.60537	0.991399	0.928695	2.825	1.85897	1.76375	2.05861	1.62804	0.780832	1.44213	2.90433	4.2587	2.05409	4.99063	1.46049	3.33575	1.18685	4.6287	2.82522
ENSG00000070081	ENSG00000070081	NUCB2	19.6058	18.6163	87.4585	147.082	202.24	53.8225	79.3982	20.5535	36.4243	100.234	28.8625	70.4844	72.5575	36.5896	63.2857	27.3565	55.7622	16.9324	16.7799	70.4611	27.1149	50.1605	33.8239	45.4974	17.6675	34.4426
ENSG00000070087	ENSG00000070087	PFN2	9.3767	4.48965	18.3469	6.51971	39.3039	13.6478	14.2235	12.086	11.9434	6.5465	2.51112	11.2218	12.2133	10.278	8.25944	13.0084	9.61418	16.4747	4.99296	3.83095	4.34209	12.3227	8.96849	8.62296	3.26805	7.28601
ENSG00000070159	ENSG00000070159	PTPN3	3.40971	2.4489	2.99183	6.88192	9.78569	3.23337	4.94898	31.6964	5.88992	16.8587	28.8779	2.33303	5.10365	5.56571	4.73407	4.62802	3.5252	7.07925	2.79018	33.7122	4.02437	4.49415	4.93917	9.52632	21.5573	5.20429
ENSG00000070182	ENSG00000070182	SPTB	0.930452	4.26545	1.88748	1.35441	0.242881	1.5251	0.269292	1.97639	1.05653	0.4213	0.982282	0.738525	0.389959	2.3775	1.509	0.92519	2.477	1.08298	2.05713	0.153534	2.71925	3.22311	1.60936	4.35299	2.33677	2.30958
ENSG00000070190	ENSG00000070190	DAPP1	2.98349	1.83668	5.2616	13.5974	4.56386	2.64807	5.35634	38.7187	7.83452	6.26764	10.0445	9.80056	7.81761	5.07047	13.8189	7.25469	5.2878	60.8786	2.20278	14.6578	3.53935	3.91426	5.50808	5.74594	9.24657	3.24301
ENSG00000070193	ENSG00000070193	FGF10	5.15997	7.03187	7.81483	1.78223	1.0873	8.16988	5.46738	1.26486	7.74971	1.46765	0.0523149	2.45755	4.4108	2.46671	1.94616	8.56881	2.72691	2.07788	8.37055	0.434174	4.87161	2.75448	4.21054	4.47499	1.19261	9.84085
ENSG00000070214	ENSG00000070214	SLC44A1	9.5898	10.6119	13.5952	13.5861	55.5033	18.842	72.1026	24.7015	8.67127	26.5272	12.5514	19.164	24.1427	7.04285	12.5153	12.7582	14.261	25.3057	10.7202	12.1709	6.14246	11.5034	15.5974	16.9995	10.4082	13.0768
ENSG00000070269	ENSG00000070269	TMEM260	2.98349	2.87032	4.24681	4.34647	8.33591	1.738	6.23494	4.5594	1.14526	4.96299	6.69631	3.31765	6.60825	1.64448	2.8203	0.750485	3.36496	6.67891	2.39515	12.923	1.37676	1.5947	1.68972	2.38158	5.43643	2.55483
ENSG00000070366	ENSG00000070366	SMG6	5.75388	4.00303	2.51017	5.41844	6.09887	9.3858	9.99915	6.35155	10.9325	6.17453	11.04	3.92473	8.63922	9.17433	2.6499	9.50614	4.35275	2.23009	2.73497	12.2428	3.66783	8.90651	2.29531	6.60986	13.3579	4.52249
ENSG00000070367	ENSG00000070367	EXOC5	9.3767	5.91818	23.7694	16.9719	44.0562	18.3328	34.7792	12.4479	13.4159	13.0544	4.76066	12.1453	34.4416	7.2631	24.2747	6.75436	15.2225	31.273	6.02836	10.318	5.40113	12.6126	11.6866	9.19783	5.00275	8.23225
ENSG00000070371	ENSG00000070371	CLTCL1	0.213107	0.102038	0.17599	1.08662	3.62432	0.712941	5.72571	0.723714	0.163609	0.579337	1.62176	0.947488	2.92855	0.548159	0.100725	0.250162	0.160236	0.371051	0.146852	0.587412	0.105905	0.724862	0.259956	0.574864	1.54884	0.378494
ENSG00000070388	ENSG00000070388	FGF22	0.493506	2.74442	1.84545	0.742473	0.0799299	1.0136	0.323239	0.479107	1.01977	0.194953	0.451894	0.693436	0.264928	1.82094	1.60043	1.00065	0.673953	1.28173	3.05577	0.155497	2.60737	0.295855	1.03982	0.254707	0.348538	1.63431
ENSG00000070404	ENSG00000070404	FSTL3	5.75388	1.12241	84.6952	410.12	195.606	26.5826	190.935	47.331	11.6162	409.686	897.942	101.945	28.1691	5.34455	76.3492	10.0065	13.7803	11.7252	0.293704	633.438	28.4883	12.4676	12.3479	54.7763	105.941	31.1311
ENSG00000070413	ENSG00000070413	DGCR2	0.213107	0.204075	0.571967	2.74242	5.98013	0.611093	8.28076	11.0728	0.327218	8.16865	7.48103	2.99051	5.0159	0.548159	0.805799	1.25081	2.24331	0.22263	0.293704	9.01546	1.80038	0.869835	0.909847	2.54583	8.10044	1.23011
ENSG00000070423	ENSG00000070423	RNF126	0.426213	0.306113	2.15588	5.89878	3.92635	1.42588	9.0991	4.84889	2.12692	6.21821	12.6079	4.50057	3.24838	0.685198	3.32392	0.750485	3.5252	2.07788	0.734259	5.74642	0.847236	1.5947	0.779869	2.38158	6.35025	0.851612
ENSG00000070444	ENSG00000070444	MNT	4.92609	12.2147	6.11325	7.67266	8.6706	6.04102	9.65371	19.3469	4.11017	7.96977	23.0167	5.03389	9.64674	6.77604	8.1788	2.76477	3.64711	5.09067	8.58172	16.6385	11.7537	2.52653	5.0521	4.75806	21.1831	6.82025
ENSG00000070476	ENSG00000070476	ZXDC	0.213107	0.40815	0.263985	1.60405	2.35581	0.305546	3.62406	3.76331	1.7997	4.38365	6.38242	0.740225	3.42355	0.685198	0.604349	0.500323	0.801182	0.742101	0.293704	10.599	1.05905	1.30475	0.259956	1.3961	9.09168	1.13548
ENSG00000070495	ENSG00000070495	JMJD6	2.78933	0.307114	6.81213	8.42754	7.81657	5.19429	22.7575	3.98043	1.30887	4.17123	13.1763	8.45986	9.84694	1.79266	4.92932	1.25081	5.2878	10.0028	0.734259	3.94266	1.05905	1.5947	1.30611	2.7922	3.996	1.72406
ENSG00000070501	ENSG00000070501	POLB	2.93648	7.15314	6.40157	5.19432	3.91686	2.85177	2.92263	2.43058	2.29053	2.38841	4.17918	3.07159	3.14894	2.0556	4.20889	1.96075	2.00948	5.46215	3.08389	4.11189	4.05012	2.40373	3.76936	2.20871	2.65523	3.11044
ENSG00000070526	ENSG00000070526	ST6GALNAC1	0.426213	0.204075	0.263985	0.0517437	0.0604054	0.203698	0.0779367	0.217114	0.163609	0.0965561	0.732409	0.207263	0.191082	0.411119	0.20145	0.250162	0.640945	0.22263	0.881111	0.0255397	0.105905	0.289945	0.259956	0.328494	0.201349	0.756988
ENSG00000070540	ENSG00000070540	WIPI1	4.70558	6.72988	6.99421	9.11169	17.3266	9.50418	24.9255	7.51535	11.3642	11.3569	7.93619	10.6598	16.4426	3.56909	10.2692	4.66059	9.2107	5.01166	7.21734	27.5183	9.72271	5.93812	8.20009	10.1244	10.0972	9.05793
ENSG00000070601	ENSG00000070601	FRMPD1	4.32205	13.5921	3.89342	3.06931	0.381095	4.60184	0.599978	2.16467	2.41928	0.912625	1.02878	3.51432	0.582257	4.93475	7.15526	0.913903	3.92374	5.56365	6.99415	1.27987	10.7386	2.19611	4.32335	1.6009	0.994215	5.19401
ENSG00000070610	ENSG00000070610	GBA2	1.49175	1.73464	1.61092	3.76761	6.53617	1.93513	10.0379	8.68457	2.12692	9.61918	25.6188	4.20886	8.51063	3.82147	2.92402	2.75178	3.59018	1.78435	3.2098	21.3919	2.64761	5.65393	1.28734	4.68715	19.253	2.93333
ENSG00000070614	ENSG00000070614	NDST1	0.426213	0.763135	1.23193	3.6738	8.17486	2.95361	15.0418	5.066	1.96331	11.7219	8.63196	3.42677	8.64644	0.411119	3.82755	0.750485	2.40355	0.371051	1.02796	20.2019	1.05905	1.73967	1.29978	3.53131	15.0083	3.12258
ENSG00000070669	ENSG00000070669	ASNS	0.213107	0.612225	0.750388	0.603646	4.69409	0.101849	2.21571	0.720174	0.163609	0.730784	3.15179	1.58198	2.48444	0.273002	0.503624	0.250162	0.160236	6.32936	0.146852	6.56882	1.27085	0.149592	0.407472	0.656984	0.834405	0.37569
ENSG00000070718	ENSG00000070718	AP3M2	2.34417	3.67335	2.63985	1.70754	8.27556	3.36101	5.80628	2.82248	3.43579	3.07048	2.19723	4.11565	5.76428	5.75567	1.91377	4.25275	1.28189	3.30235	1.90907	2.5795	2.85942	6.37879	2.07965	6.40563	3.11316	2.36559
ENSG00000070729	ENSG00000070729	CNGB1	0.426213	2.85705	0.747957	1.08662	0.0402702	0.305546	0.175358	0.217114	0.490827	0.444158	0.156945	0.355308	0.222928	0.411119	0.805799	0.250162	0.160236	0.519471	1.61537	2.88598	1.69447	0.57989	1.29978	0.164247	0.278791	0.473118
ENSG00000070731	ENSG00000070731	ST6GALNAC2	1.27864	1.93871	16.1325	5.65599	44.1043	20.8522	24.9657	1.69858	0.818045	9.65226	2.73519	7.61173	18.6029	0.274079	4.1302	1.75113	1.12165	0.351138	1.17481	7.09908	1.16495	1.85967	1.03982	2.29946	3.93294	1.32473
ENSG00000070748	ENSG00000070748	CHAT	0.213107	0.102038	0.087995	0.0517437	0.0201351	0.101849	0.0194842	0.651343	0.327218	0.0193112	0.10463	0.029609	0.0159235	0.13704	0.100725	0.250162	0.160236	0.0371051	0.293704	0.0255397	0.211809	0.289945	0.129978	0.328494	0.495628	0.0946235
ENSG00000070756	ENSG00000070756	PABPC1	7.67184	4.79576	58.7807	61.5204	17.6829	50.1098	36.7081	44.8704	27.6499	85.9737	45.5663	22.8975	31.3499	158.418	87.228	35.0226	23.715	64.1387	4.69926	95.5949	11.0141	20.0062	14.4276	31.4533	21.5753	30.9419
ENSG00000070759	ENSG00000070759	TESK2	0.63932	0.307609	0.837284	1.34534	0.90608	1.73143	0.740399	3.47383	1.34773	1.94614	4.49908	1.92458	0.684709	1.91856	0.805799	1.00065	0.480709	2.11499	0.434035	7.10002	0.847236	6.04415	0.909847	1.56034	1.30102	1.89247
ENSG00000070761	ENSG00000070761	CFAP20	2.13107	1.22445	3.4318	2.74242	7.95337	1.22219	5.47505	4.5594	2.61774	7.37689	8.4227	3.87878	6.44901	0.822238	2.8203	0.750485	0.480709	1.89236	1.46852	6.15506	1.48266	1.88464	3.37943	4.35254	4.1354	2.64946
ENSG00000070770	ENSG00000070770	CSNK2A2	13.5769	19.4216	17.7258	8.14762	7.72475	6.60326	11.2997	10.0992	13.6882	5.23031	6.87603	6.2401	10.7347	10.805	10.234	3.98949	4.19318	15.7813	10.481	10.8819	13.511	9.62222	11.4238	12.6649	4.35531	10.2645
ENSG00000070778	ENSG00000070778	PTPN21	1.49175	0.918338	4.57574	7.39331	11.8797	5.49984	8.64731	22.4351	6.21714	23.7754	18.2056	3.67151	7.95711	3.15191	4.53262	5.50356	6.08898	3.89603	1.32167	56.8652	5.29523	6.95868	6.36893	5.66652	15.5089	4.54193
ENSG00000070785	ENSG00000070785	EIF2B3	1.06553	1.84072	5.54368	2.63893	9.54405	3.66656	8.06644	2.24351	1.14526	2.4139	2.66806	3.90839	8.78976	0.685199	5.36962	1.25081	0.640945	2.67256	1.92729	2.34965	0.863462	1.01481	1.1698	1.14973	1.92056	0.851612
ENSG00000070808	ENSG00000070808	CAMK2A	1.27864	11.8239	1.46168	1.30029	0.986621	2.6514	0.681946	1.8258	0.818045	0.389903	0.581386	1.81041	0.347732	0.822238	1.81866	2.00129	1.27795	1.8885	4.30606	0.561872	5.19889	0.628417	2.68999	1.17465	0.375447	2.22001
ENSG00000070814	ENSG00000070814	TCOF1	85.4661	33.1991	4.21743	7.734	13.2197	15.5969	9.68881	27.4061	57.1087	10.3831	12.5033	11.5296	8.32421	66.111	17.6073	86.4563	52.2369	2.47225	41.8622	5.41441	14.396	49.5806	42.7627	25.4622	5.12047	15.456
ENSG00000070831	ENSG00000070831	CDC42	8.76974	35.8246	15.1799	25.5464	10.9729	17.2163	11.0147	18.4562	9.48324	19.3037	14.3427	16.9332	12.175	14.9482	19.9203	4.97109	12.1076	18.9775	21.1059	19.6244	24.1626	13.358	16.7743	16.9589	16.9055	16.5146
ENSG00000070882	ENSG00000070882	OSBPL3	1.49175	0.918338	1.31992	4.81216	5.93986	1.01849	7.85213	18.5271	2.12692	11.1619	13.0264	2.25028	5.76429	3.15191	1.2087	2.00129	3.20473	4.48971	1.02796	11.4673	1.37676	2.31956	1.03982	3.12069	15.6897	0.946235
ENSG00000070915	ENSG00000070915	SLC12A3	0.213107	0.204075	0.308161	0.362206	0.302027	0.407395	0.409168	0.217114	0.163609	0.692783	1.4125	0.118436	0.0318469	0.13704	0.733922	0.250162	0.160236	0.0742101	0.146852	0.206031	0.423618	0.144972	0.129978	0.328494	5.01824	0.567741
ENSG00000070950	ENSG00000070950	RAD18	0.852427	1.22445	5.63168	3.36334	4.47	1.32403	2.31862	3.18434	1.63609	3.16704	2.19723	3.43464	2.94584	1.09632	2.0145	0.750485	1.92284	9.72152	2.05593	3.01368	2.224	1.73967	1.29978	1.31397	2.35424	1.41935
ENSG00000070961	ENSG00000070961	ATP2B1	23.2286	13.2649	3.73979	24.8371	18.3431	8.9627	20.6726	80.984	36.9756	9.86803	1.67408	17.9431	17.2611	164.721	4.83479	152.098	64.8959	28.1628	21.4404	4.5716	7.30742	19.4263	8.44857	15.9319	3.94954	9.96006
ENSG00000071051	ENSG00000071051	NCK2	3.1966	1.02038	4.35575	3.41509	9.16146	3.87025	7.46244	8.39508	4.25383	7.12509	3.40047	5.62159	7.70695	1.09632	2.8203	2.50162	9.29371	7.11374	2.22208	4.44389	2.93299	4.78409	3.50941	6.98049	4.39253	5.17139
ENSG00000071054	ENSG00000071054	MAP4K4	13.4257	7.75485	29.6543	31.2015	64.2689	92.6974	47.0261	20.4811	16.3609	25.9542	18.3625	40.1512	33.1685	23.0227	23.7711	44.5288	132.836	54.6557	9.54537	12.8209	7.86445	20.5861	10.0083	23.6515	10.309	22.0473
ENSG00000071073	ENSG00000071073	MGAT4A	5.08341	7.43059	6.17594	10.2376	5.33201	6.66522	6.44517	1.97843	7.86364	9.1991	4.55921	4.19578	9.64451	1.75468	15.9777	1.00562	3.42566	6.69575	5.789	42.6502	8.24146	6.36039	8.22224	5.78247	5.63754	4.89764
ENSG00000071082	ENSG00000071082	RPL31	44.9655	21.631	338.087	176.757	290.172	156.439	130.195	95.9039	60.8626	136.665	83.3376	212.918	164.345	178.836	182.01	315.691	109.277	196.404	42.1464	46.2266	29.4399	74.2258	90.4648	77.9353	28.2973	101.436
ENSG00000071127	ENSG00000071127	WDR1	2.13107	2.12293	6.07369	7.68448	11.9401	6.43169	12.4699	6.29631	2.00241	9.40456	26.0005	5.00468	9.64963	0.13704	5.64059	3.2521	2.56378	5.3816	1.95071	15.6813	2.76379	5.21901	3.78884	5.66652	14.5901	8.043
ENSG00000071189	ENSG00000071189	SNX13	17.6879	11.5302	8.00754	9.88305	19.511	8.45345	12.2361	15.9065	20.2875	11.2391	11.9278	7.46147	18.5667	127.844	10.1732	47.4908	18.7477	7.38391	11.895	11.3651	6.35427	15.2221	9.22844	10.7582	6.90782	7.09676
ENSG00000071205	ENSG00000071205	ARHGAP10	0.63932	1.6326	2.15588	6.41622	3.06054	4.48135	5.37763	3.76331	4.90827	8.72869	16.3223	3.84917	3.04138	10.9632	6.84929	4.25275	4.16615	2.81998	1.17481	12.5655	2.54171	3.91426	2.85952	4.43466	4.64652	6.81289
ENSG00000071242	ENSG00000071242	RPS6KA2	1.06553	2.34686	1.89189	1.60406	17.9405	5.60168	6.23495	13.0993	0.981654	2.56839	6.64399	8.05367	11.3057	4.79639	2.11522	6.5042	3.04449	4.52682	1.32167	0.944967	2.64761	3.62431	2.20963	6.24138	5.57582	2.17634
ENSG00000071243	ENSG00000071243	ING3	2.34417	3.16316	3.78378	3.77729	4.65122	2.44437	4.1891	3.83569	3.10857	3.16704	2.56343	3.07934	4.84073	3.70007	2.0145	3.75243	1.28189	6.6047	3.08389	4.41836	1.80038	2.89945	2.72954	3.44918	1.998	2.08172
ENSG00000071246	ENSG00000071246	VASH1	1.50266	1.53056	0.839707	1.35105	3.10439	4.44746	4.70977	1.48825	2.98555	1.9432	7.03445	1.25963	9.65784	1.23336	1.17069	3.20995	2.32846	0.630786	1.03085	0.70063	3.3086	7.31001	3.05504	6.5722	6.15441	3.44754
ENSG00000071282	ENSG00000071282	LMCD1	2.34417	4.79577	11.7097	25.8105	20.6989	15.3024	61.3954	4.84888	4.90827	9.27503	16.0607	26.4207	41.6852	9.18166	15.9145	29.5191	56.7237	7.75496	2.79018	5.15901	3.38895	12.4676	6.10897	10.7582	4.87884	17.441
ENSG00000071462	ENSG00000071462	BUD23	1.49175	3.36724	5.41169	11.4354	15.5041	10.3886	17.4579	11.9185	0.981654	12.9771	51.4363	12.0126	11.4043	9.31869	6.04349	4.25275	4.16615	8.0889	1.17481	9.62364	2.0349	2.46453	1.81969	3.03857	9.81238	3.9049
ENSG00000071537	ENSG00000071537	SEL1L	4.04903	4.59169	22.3507	27.9416	121.938	13.9533	101.668	19.0337	10.471	39.6459	16.7408	25.8783	96.2893	4.24823	18.5334	4.25275	9.93465	20.1852	4.40555	21.6321	4.87161	7.97349	7.79869	15.5213	9.40146	13.6258
ENSG00000071539	ENSG00000071539	TRIP13	0.213107	1.24462	0.483972	1.42815	0.69282	0.828183	0.462661	0.161692	0.818045	0.502092	1.32528	0.874199	0.89468	1.50744	1.63427	0.750485	2.16876	0.562776	0.440555	0.868348	0.847236	0.869835	0.259956	0.589098	0.650512	0.89033
ENSG00000071553	ENSG00000071553	ATP6AP1	2.60351	2.43765	7.6635	12.2633	16.7481	4.3795	33.7271	18.4248	3.27218	17.6141	18.2579	12.6045	15.5652	1.83309	6.0685	8.00517	2.14718	12.0779	2.41743	8.97101	2.61523	4.2042	4.57523	7.55536	7.10917	8.50823
ENSG00000071564	ENSG00000071564	TCF3	1.06553	1.42853	1.27593	2.43195	3.14108	1.73143	3.25386	5.78971	1.30887	6.3727	5.44075	2.04302	3.75794	2.0556	3.2232	2.50162	2.24331	0.742101	0.440555	10.5223	0.953141	1.5947	2.07965	3.53131	7.48089	2.55484
ENSG00000071575	ENSG00000071575	TRIB2	1.27864	1.53056	0.17599	0.672668	2.31554	1.01849	4.11116	1.95403	1.96331	2.60701	4.08056	1.21397	6.3853	1.3704	1.00725	0.250162	0.480709	0.816311	0.734259	0.689571	1.05905	3.91426	1.68972	5.74864	3.12866	3.40645
ENSG00000071626	ENSG00000071626	DAZAP1	2.13107	2.34686	7.21559	10.5557	15.4436	9.37009	27.044	13.3163	4.90827	18.5387	69.0032	11.3699	17.2929	2.74079	9.56887	4.00259	5.76851	6.82733	2.20278	45.8436	3.91847	7.68354	4.28928	11.4152	34.4307	4.63655
ENSG00000071655	ENSG00000071655	MBD3	1.98781	1.91715	3.15101	6.13478	8.799	4.12582	11.1066	9.07731	3.21101	13.954	27.5176	9.4517	4.98118	1.09632	4.4315	4.4895	3.04449	1.29	2.5527	28.0936	4.67394	3.2246	2.59531	6.89837	12.623	5.10962
ENSG00000071794	ENSG00000071794	HLTF	1.89095	0.851265	6.89451	10.7716	10.4973	3.50185	6.37633	4.88483	3.95044	10.2872	4.0313	3.35223	8.04665	5.43961	8.67898	3.50226	2.40353	15.0559	0.293704	53.1972	2.47911	3.62431	1.66744	3.37766	7.40353	1.95725
ENSG00000071859	ENSG00000071859	FAM50A	185.19	19.5912	14.0792	24.837	22.229	15.9903	29.8109	45.6663	100.456	16.7621	79.4665	15.3078	14.9203	4.38527	17.6269	13.5087	30.1244	22.4856	34.2165	16.1155	7.83694	38.8526	63.6895	28.7432	9.60279	20.6279
ENSG00000071889	ENSG00000071889	FAM3A	1.93984	4.84191	4.04922	1.63536	6.07365	3.98726	6.83991	4.05323	2.78135	3.64828	10.9338	3.92795	3.16675	3.36632	1.83109	0.750485	1.48	3.25238	1.62435	3.80541	4.41382	1.30475	1.1994	2.41728	4.22833	2.75909
ENSG00000071894	ENSG00000071894	CPSF1	1.70485	0.816301	0.747957	6.9854	4.26865	1.93513	9.31346	15.4875	1.7997	7.85967	47.0312	1.68771	6.44901	2.05559	0.705074	1.00065	1.12165	0.259735	1.76222	17.8522	0.953141	5.07404	2.07965	3.28494	37.2191	1.70322
ENSG00000071909	ENSG00000071909	MYO3B	1.55378	3.34294	1.47431	1.06353	0.140946	0.727867	0.117451	0.884345	1.15848	0.156983	0.784724	1.29865	0.570069	1.51893	0.720293	1.09638	1.12165	1.87454	2.37178	0.127698	2.44892	0.724862	0.810963	0.739111	0.248763	1.23392
ENSG00000071967	ENSG00000071967	CYBRD1	5.75388	1.90127	48.473	18.4208	135.366	34.7305	113.265	41.6859	2.29061	35.7841	9.15511	25.4341	130.792	8.133	24.9032	21.7641	22.8094	29.3886	3.23074	18.7224	2.49666	4.34917	3.24945	9.03358	17.6733	9.55698
ENSG00000071991	ENSG00000071991	CDH19	0.426213	0.510188	0.17599	0.258719	0.0201351	0.407395	0.0194842	0.289486	0.163609	0.0193112	0.0523149	0.29609	0.0796173	0.13704	0.100725	0.250162	0.160236	0.185525	0.734259	0.0255397	0.317714	1.73967	1.1698	1.97096	0.0154884	0.473118
ENSG00000071994	ENSG00000071994	PDCD2	2.34417	1.73464	10.2954	6.05402	15.0812	6.31462	11.067	4.84888	3.5994	8.30382	3.45278	7.22459	10.7643	2.87783	8.25944	7.25469	3.04449	5.08339	2.79018	8.88779	1.90628	3.47934	5.45908	5.00953	5.63777	4.44731
ENSG00000072041	ENSG00000072041	SLC6A15	1.2124	3.9428	1.11468	0.910273	0.362432	0.81479	0.0779367	0.591316	0.68147	1.41962	0.0523149	1.08181	0.113414	1.70184	1.70153	1.50097	0.483071	1.846	2.42498	0.894087	2.18389	0.289945	2.38668	0.412434	0.0774419	1.26711
ENSG00000072042	ENSG00000072042	RDH11	1.91742	1.6326	6.95161	9.36343	33.9275	6.21278	20.2442	7.38189	2.12692	16.0284	6.22547	13.7978	21.6703	4.23353	3.29105	4.25275	7.69135	4.45261	1.76222	13.4594	2.75352	4.2042	2.46958	6.98049	4.9253	10.0524
ENSG00000072062	ENSG00000072062	PRKACA	3.799	9.00607	7.41737	5.66024	10.2507	11.1399	18.6234	7.46603	4.09022	11.0618	11.6157	8.64689	14.0142	4.85713	10.4902	6.2595	10.0885	7.11905	6.61941	8.37702	10.4626	10.3656	4.78439	12.2634	6.86625	6.06034
ENSG00000072071	ENSG00000072071	ADGRL1	0.213107	1.53056	0.439975	0.98313	0.523513	0.712941	0.725751	4.63177	0.654436	1.98906	0.889354	0.651398	1.22611	3.56303	0.503625	3.00194	0.640945	0.482366	1.61537	6.04116	1.56099	4.34917	0.259956	3.53131	2.8034	3.31182
ENSG00000072080	ENSG00000072080	SPP2	1.35201	4.87188	0.362481	0.31499	0.155219	2.28122	0.236749	0.602228	1.08512	0.220076	0.0523149	0.757233	0.192327	2.21057	0.348065	0.250162	0.320473	1.04055	3.52823	0.270609	2.06674	1.16895	1.28858	0.346292	0.344558	1.0697
ENSG00000072110	ENSG00000072110	ACTN1	4.73834	14.9482	5.83036	17.4847	6.73504	4.56394	11.225	11.7106	2.51812	24.472	59.154	10.8819	6.16517	3.45915	7.2997	6.10632	5.95253	6.73797	4.68379	36.6093	9.11753	4.41414	3.93715	6.71589	21.4599	7.26988
ENSG00000072121	ENSG00000072121	ZFYVE26	2.60905	9.07925	3.85703	4.84098	7.09189	3.85859	10.5217	6.24567	2.62659	8.20872	26.1351	5.60292	10.387	2.37273	5.66111	2.75178	1.7626	5.28773	6.35986	13.576	5.63208	3.47934	3.89426	2.18607	15.0464	4.4215
ENSG00000072133	ENSG00000072133	RPS6KA6	1.91796	3.89116	0.574489	0.672671	0.161081	0.924668	0.175358	4.55942	2.29053	0.484587	0.581773	0.98255	0.812144	0.959278	0.705074	2.00129	2.08307	2.04885	2.00055	1.40468	1.37676	0.57989	3.50941	1.47822	1.93705	1.32906
ENSG00000072134	ENSG00000072134	EPN2	0.639364	1.3962	2.59583	4.70779	5.97659	2.05602	10.6291	21.3099	5.72546	11.3805	16.5372	3.38804	7.89799	0.536135	6.19871	2.24634	1.442	2.06496	0.881074	24.971	2.11805	1.99454	1.68972	2.88854	17.9879	2.94993
ENSG00000072135	ENSG00000072135	PTPN18	1.91796	2.24483	2.15588	4.24299	9.48362	7.74051	15.7432	14.5462	3.76301	16.878	35.1034	3.99721	10.9713	3.28895	2.21595	3.2521	5.76851	3.89603	2.49648	45.1289	5.29523	7.24863	2.33961	9.52632	32.2467	4.92042
ENSG00000072163	ENSG00000072163	LIMS2	0.213107	0.306113	0.835952	1.03487	2.21486	1.15894	2.57191	0.5066	0.490827	1.83178	7.84723	0.88827	2.00636	0.13704	0.60435	0.500323	0.320473	0.22263	0.293704	4.08635	0.317714	2.02961	0.909847	0.903358	5.58259	1.23011
ENSG00000072182	ENSG00000072182	ASIC4	0.213107	0.102038	0.131992	0.103487	0.0604054	0.230752	0.116905	0.361857	0.163609	0.135179	0.366204	0.236872	0.111464	0.13704	0.100725	0.250162	0.160236	0.112141	0.146852	0.0255397	0.211809	0.144972	0.129978	0.164247	0.356233	0.473118
ENSG00000072195	ENSG00000072195	SPEG	1.06553	1.05076	0.22134	0.829255	0.524747	0.796066	0.412691	2.24351	0.490827	1.23235	3.61668	0.488346	1.31023	1.09632	0.601511	1.75113	0.160236	0.410521	0.440555	2.42694	1.80598	1.88464	0.64989	2.95644	8.80155	6.81289
ENSG00000072201	ENSG00000072201	LNX1	0.426213	0.40815	0.263985	0.0517437	0.161081	0.101849	0.272779	0.868457	1.30887	0.386224	1.25556	0.207263	0.46178	0.411119	0.906524	0.250162	0.160236	0.0371051	0.587407	0.76619	1.16495	1.30475	1.03982	1.23185	0.216837	1.04086
ENSG00000072210	ENSG00000072210	ALDH3A2	0.981269	8.80375	4.33859	1.56827	2.29932	1.85787	1.88788	2.09685	1.92348	1.57746	1.63012	2.79211	3.18531	3.94805	4.46094	1.11869	1.95377	3.21787	5.07748	1.07304	6.99752	2.35625	6.27134	1.13535	2.66403	1.92823
ENSG00000072274	ENSG00000072274	TFRC	10.5241	22.8996	13.8128	6.45162	1.86408	7.46616	2.68607	5.19414	4.74924	2.13697	5.11881	6.55369	3.54574	9.08085	6.2831	3.25463	6.39514	10.7081	15.2966	3.07304	15.4509	1.66609	7.37618	5.70011	5.59331	8.6924
ENSG00000072310	ENSG00000072310	SREBF1	0.213107	1.22445	0.647252	9.16216	10.5974	1.52773	17.9645	4.13429	0.163609	12.7788	30.081	4.76874	6.92434	0.548159	1.2087	0.250162	0.480709	1.84988	1.02796	35.6913	1.45576	2.81021	0.389934	4.00611	11.5543	1.29659
ENSG00000072364	ENSG00000072364	AFF4	5.11456	3.06113	12.5393	30.4771	60.8886	12.0182	70.5912	32.0605	10.6346	39.6073	24.6403	16.1369	52.1015	10.6891	14.0008	12.7582	11.0563	18.3679	2.79018	46.0225	6.8838	7.3936	8.18862	14.9465	23.0158	9.74622
ENSG00000072401	ENSG00000072401	UBE2D1	2.98349	3.46928	16.0591	10.297	41.0756	8.45345	31.0967	3.25671	4.74466	15.7001	2.24954	7.78717	26.9583	1.64448	11.2812	2.00129	7.0504	15.5841	3.52444	5.03132	2.75352	4.92906	3.63939	4.35254	1.98251	3.12258
ENSG00000072415	ENSG00000072415	MPP5	19.1796	30.7327	9.25893	8.62967	19.162	9.86925	9.89746	14.8777	45.9741	7.7802	2.79109	9.65864	12.5744	11.4867	13.4319	10.2468	5.85161	3.5516	21.269	9.49946	17.0472	46.3877	21.2254	23.7825	3.8842	16.9139
ENSG00000072422	ENSG00000072422	RHOBTB1	91.4231	23.2646	1.05594	0.776156	2.05378	1.62958	2.26017	16.3559	37.4664	1.77663	1.36019	1.00671	5.87577	6.02975	1.71232	3.50226	1.60236	0.890521	18.6502	1.7367	15.568	92.7824	25.4757	37.0377	3.02024	27.6301
ENSG00000072501	ENSG00000072501	SMC1A	148.536	29.999	9.41547	10.1418	17.1149	28.7214	15.3145	46.752	71.497	11.4516	6.74862	7.78716	16.8947	44.6749	15.2095	37.2741	44.0649	10.3152	41.559	9.62847	13.344	58.279	46.2722	41.0617	9.15364	19.6817
ENSG00000072506	ENSG00000072506	HSD17B10	2.71629	1.87471	12.6195	6.30789	8.89975	6.05423	9.85895	2.82248	3.27218	3.9455	5.09624	3.99025	7.91233	1.64647	5.34385	5.00323	3.20473	5.20311	2.63659	2.01178	2.50086	2.17459	3.72732	2.4808	2.35423	3.98915
ENSG00000072518	ENSG00000072518	MARK2	2.34417	2.4489	1.89189	6.46796	3.66459	2.44437	4.1891	14.5466	1.63609	10.0998	15.6945	7.13578	3.74201	3.15191	2.92102	2.50162	2.40355	1.70683	1.90907	13.5871	3.17714	3.33437	2.85952	4.51679	13.7847	4.54193
ENSG00000072571	ENSG00000072571	HMMR	3.1966	0.612225	1.18793	1.13836	0.765135	0.305546	0.60401	0.651343	2.12692	0.405536	0.366204	0.503353	0.891714	0.959278	0.100725	0.500323	0.160236	0.408156	3.37759	0.127698	0.423618	2.17459	0.779868	1.31398	0.278791	1.13548
ENSG00000072609	ENSG00000072609	CHFR	5.47302	9.74404	4.22753	6.20592	5.07843	5.37211	11.0117	6.00899	3.77629	7.61843	8.74757	4.13759	8.06287	5.95129	6.98338	3.21468	4.04113	5.78157	5.35279	14.5042	7.69519	6.1426	5.88482	4.70596	12.8632	3.97468
ENSG00000072657	ENSG00000072657	TRHDE	1.06553	1.53056	0.87995	0.310462	0.0201351	0.712941	0.0194842	0.0723714	0.981654	0.0772449	0.0523149	0.503353	0.238852	1.23336	0.4029	2.75178	0.320473	0.890521	2.05593	0.0255397	1.58857	0.144972	2.85952	0.0821234	0.261318	2.64946
ENSG00000072682	ENSG00000072682	P4HA2	62.8442	22.2709	16.588	24.9344	51.8322	25.0003	63.2463	24.137	34.2775	22.037	18.3808	18.9196	24.3536	45.4485	28.9014	222.356	78.486	15.6152	38.9227	17.7039	12.8793	15.4526	26.3668	11.197	7.70518	14.5202
ENSG00000072694	ENSG00000072694	FCGR2B	1.49175	0.487675	1.52914	9.40587	3.93516	6.3126	3.18168	1.56921	0.981653	0.701767	2.03506	3.64708	3.15219	1.91856	1.76768	5.75372	3.73811	10.162	1.02796	2.2393	1.97573	14.897	1.68971	14.165	1.30539	2.31111
ENSG00000072736	ENSG00000072736	NFATC3	0.213107	0.613067	0.582995	0.726516	2.75791	0.918901	1.96465	2.40084	0.981654	1.12535	1.02612	1.19415	1.13352	1.78153	0.810779	0.250162	0.652802	0.68047	0.440555	0.824756	1.27087	0.911132	0.519912	1.8516	1.27733	0.378494
ENSG00000072756	ENSG00000072756	TRNT1	3.80862	7.75271	5.77464	22.3811	35.359	5.67581	31.7539	54.3888	6.73673	39.0693	44.6499	12.3902	25.1955	4.8775	4.95551	4.90796	7.05842	9.7298	7.64437	81.3457	6.20914	27.5049	7.49811	24.1973	42.1938	10.9755
ENSG00000072778	ENSG00000072778	ACADVL	38.5723	21.836	7.39158	37.2037	21.9473	11.9163	65.6033	72.1543	58.0812	51.4837	379.44	16.8179	43.3437	6.71494	6.34567	7.25469	12.3382	14.4338	25.5522	118.325	15.2503	68.1371	27.0354	33.3421	78.9133	20.8172
ENSG00000072786	ENSG00000072786	STK10	4.64795	5.50314	3.79995	20.3212	5.48077	5.48113	14.1463	8.03765	5.05599	15.4185	24.3045	14.148	8.55657	2.88223	9.21753	3.68629	5.40325	29.537	4.0166	28.1033	6.06188	6.23382	3.22353	9.30514	11.1621	3.64622
ENSG00000072803	ENSG00000072803	FBXW11	2.98349	1.6326	8.18352	5.79529	18.0412	7.84236	21.8027	7.67137	3.76301	7.14515	3.8713	5.74414	17.4044	3.28895	7.55437	4.50291	7.69134	7.94049	2.05593	8.1216	2.54171	5.07404	3.50941	5.17377	4.55358	3.78494
ENSG00000072818	ENSG00000072818	ACAP1	1.71339	4.78465	3.08449	2.6328	4.39999	5.29614	8.89842	6.02868	0.981654	4.07671	13.7065	4.64803	7.54712	6.39481	4.96411	2.00129	4.49013	4.5225	4.62052	2.68166	3.83614	2.46453	4.20753	3.14278	11.1598	2.17841
ENSG00000072832	ENSG00000072832	CRMP1	0.426213	0.204075	2.68385	0.879643	7.69161	3.25916	9.11859	1.0132	0.327218	2.78081	1.4125	1.68771	5.22289	0.548159	0.4029	1.50097	0.640945	0.14842	0.146852	0.893888	0.423618	1.5947	0.259956	0.903358	5.22114	0.662365
ENSG00000072840	ENSG00000072840	EVC	1.06553	0.204075	0.307982	1.03487	1.91284	1.62958	3.77993	3.47383	0.490827	1.98906	1.98797	1.06592	4.01271	3.56303	0.805799	3.00194	1.28189	0.556576	0.440555	2.80936	0.211809	0.144972	0.259956	0.492741	14.7899	0.946235
ENSG00000072849	ENSG00000072849	DERL2	2.34417	1.88077	12.1194	9.26605	31.8165	7.33311	25.429	7.23714	3.10857	15.3732	23.9602	12.8799	23.2428	1.3704	9.66959	5.50356	6.08898	9.68442	3.94363	15.3493	2.96533	3.18939	5.84901	5.99501	10.8174	4.25806
ENSG00000072858	ENSG00000072858	SIDT1	1.91796	2.4489	0.395977	0.267308	0.161081	0.712941	0.642978	0.651343	1.14526	0.366913	0.941668	0.36379	0.605092	0.959278	0.627345	0.500323	0.961418	0.371051	1.02796	0.582225	1.37676	0.724862	0.389934	1.47822	0.38721	1.73928
ENSG00000072864	ENSG00000072864	NDE1	1.91796	5.74443	2.44413	2.15153	1.5504	2.13409	3.56473	1.6127	0.981654	1.81926	2.29504	2.97798	2.04552	1.73722	1.83388	0.750485	1.07898	2.55031	4.77425	1.3279	4.62482	5.65393	2.87638	2.37651	1.79298	7.27518
ENSG00000072952	ENSG00000072952	MRVI1	7.67184	2.24483	1.01194	0.931387	0.684594	1.22219	1.14957	1.30269	7.1988	0.714515	1.20324	1.74693	2.73884	0.822238	0.805799	3.2521	2.56378	2.30051	5.87407	0.561872	1.90628	6.52376	2.20963	5.2559	1.93605	10.8817
ENSG00000072954	ENSG00000072954	TMEM38A	0.213107	1.47373	0.540746	1.05509	0.419197	0.916639	0.177647	0.556884	0.490827	0.714725	0.0523149	0.637828	0.222929	0.685198	0.752599	0.250162	0.333	0.810561	0.587407	0.440952	0.953141	0.289945	0.519912	0.492741	0.511725	1.13548
ENSG00000072958	ENSG00000072958	AP1M1	42.1346	94.1809	39.8053	23.7575	10.5099	29.9523	19.3595	13.9257	21.5265	10.2966	13.8874	40.525	14.3516	27.1151	37.185	11.5043	25.7697	26.2512	67.3849	7.80764	74.8108	10.4953	40.6691	15.222	7.93385	27.6775
ENSG00000073008	ENSG00000073008	PVR	1.49255	0.883761	6.44919	24.0013	15.2323	4.7268	32.6764	4.26831	5.71715	49.2896	38.2607	13.6859	26.474	1.09752	19.8412	1.0022	1.44213	3.131	0.296617	130.593	5.09606	4.57889	3.51355	13.574	19.1875	2.27411
ENSG00000073050	ENSG00000073050	XRCC1	0.852427	0.306113	3.5198	2.76545	3.36257	1.73143	4.8123	4.19754	1.14526	3.63051	7.1829	2.9609	3.28023	1.23336	1.30942	2.72495	1.12165	4.89787	1.02796	3.99187	1.05905	2.6095	1.27052	1.56035	3.29903	1.98709
ENSG00000073060	ENSG00000073060	SCARB1	1.93611	8.44842	4.72198	13.011	10.599	5.76756	14.3835	1.84048	2.12692	10.9838	24.1208	4.69375	6.13285	3.0729	3.16182	1.56029	1.00687	2.15183	3.79402	36.6234	5.76609	6.52376	3.55604	8.4939	8.52434	3.51413
ENSG00000073067	ENSG00000073067	CYP2W1	0.426213	0.414738	0.131992	0.155231	0.100676	0.305546	0.0394723	0.868457	0.163609	0.103623	0.418519	0.118436	0.0637344	0.645656	0.100725	0.750485	0.961418	0.299587	0.303249	0.255397	0.423618	0.289945	0.129978	0.164247	7.02223	0.189769
ENSG00000073111	ENSG00000073111	MCM2	0.426213	0.612225	1.45192	0.983131	0.624077	1.73143	1.22163	2.63887	1.30887	0.830278	0.0523444	0.740207	0.928096	0.274079	0.302175	1.25081	0.160236	1.59552	0.881111	0.968815	1.16495	2.17459	1.42976	1.88884	0.800343	2.64946
ENSG00000073146	ENSG00000073146	MOV10L1	0.213107	1.61171	1.61387	0.833275	5.75877	3.16997	6.84403	0.0723714	0.490827	1.40972	6.59168	1.47005	5.74304	1.40845	1.55355	0.500323	0.320473	0.430033	1.33792	0.204317	0.857713	0.144972	0.519912	0.328494	5.84489	0.859285
ENSG00000073150	ENSG00000073150	PANX2	0.213107	0.102038	0.087995	0.206975	0.463108	0.101849	0.46762	0.144743	0.163609	0.251046	0.0523149	0.444135	0.238852	0.411119	0.100725	1.00065	0.801182	0.111315	0.146852	0.0255397	0.105905	0.144972	0.519912	0.0821234	0.619536	0.0946235
ENSG00000073169	ENSG00000073169	SELENOO	0.213107	0.102038	0.307982	0.776156	1.9307	0.509244	3.21811	3.86333	0.327218	3.21553	10.463	1.3028	2.15933	0.548159	0.805799	0.250162	1.7626	0.14842	0.293704	3.21312	0.423618	1.42066	0.519912	1.02679	3.46089	0.567741
ENSG00000073282	ENSG00000073282	TP63	1.27864	3.63319	2.9955	6.31273	2.73837	2.39536	1.4808	0.868457	0.981654	7.99481	9.8352	2.06225	0.690823	0.411119	1.6116	0.250162	0.640945	1.22447	1.74545	3.60109	2.10657	1.88464	4.41926	1.56035	3.02024	2.18055
ENSG00000073331	ENSG00000073331	ALPK1	0.63932	2.04075	2.63985	4.1395	7.07238	2.54622	6.94788	10.8557	1.47248	7.33003	16.4792	3.32033	9.8285	2.74079	1.53743	0.750485	0.640945	9.23916	2.34963	10.5224	1.16495	2.6095	2.07965	3.06119	8.07276	1.32473
ENSG00000073350	ENSG00000073350	LLGL2	1.60735	3.9672	4.53424	12.876	3.48671	3.38391	4.15013	35.3533	2.50144	18.2772	41.1718	3.38149	5.10176	2.54359	6.10086	1.8403	2.62648	3.05954	3.54084	86.1144	6.31567	0.763078	3.40201	6.36403	20.5878	2.80396
ENSG00000073417	ENSG00000073417	PDE8A	1.06553	2.75501	3.40948	4.86391	19.6317	5.39798	36.143	12.086	2.94496	9.61699	8.57965	5.00392	22.0699	2.74079	3.82755	1.00065	6.24922	3.19103	0.587407	11.5439	2.19858	4.05923	1.03982	5.09165	13.7072	3.97419
ENSG00000073464	ENSG00000073464	CLCN4	0.426213	0.510188	0.395977	0.569181	0.583918	0.101849	0.311747	0.868457	0.163609	0.424847	0.0523149	0.29609	0.175158	0.411119	0.20145	0.250162	1.12165	0.630786	0.734259	0.536333	0.529523	0.57989	0.64989	0.574864	0.650512	0.378494
ENSG00000073536	ENSG00000073536	NLE1	0.852427	0.306113	1.07397	0.465693	1.1994	1.22219	1.28252	0.796086	0.163609	1.23592	1.93565	0.444135	0.823689	0.822238	0.60435	2.25145	1.28189	0.630786	0.146852	1.02159	0.317714	0.144972	1.55974	1.23185	1.51786	0.662365
ENSG00000073578	ENSG00000073578	SDHA	2.50288	4.54548	13.5858	7.77214	25.3843	14.2321	18.9364	11.4346	5.39905	17.9013	29.3689	8.82853	15.0943	1.3704	5.47369	1.75113	4.80667	11.507	2.65981	18.3224	4.97751	3.47802	5.06915	8.37651	13.6858	3.9306
ENSG00000073584	ENSG00000073584	SMARCE1	2.34417	7.55086	3.401	6.79764	8.35067	2.78418	7.8863	4.87604	5.60116	3.68856	2.10267	4.37826	7.8465	7.52977	3.33671	6.25404	2.24331	3.39743	3.97981	3.63988	3.49485	7.75531	4.1593	5.61656	2.95083	3.78494
ENSG00000073605	ENSG00000073605	GSDMB	3.66934	16.6059	8.11226	7.41166	2.9666	5.07302	5.07643	9.96177	5.32757	10.4867	31.0227	5.31863	4.15014	9.51377	11.9709	4.46883	7.08932	6.35351	12.1877	20.0834	11.0082	2.34362	3.01043	6.61837	13.7411	6.47894
ENSG00000073614	ENSG00000073614	KDM5A	80.1281	55.5084	11.7913	57.3837	72.9294	42.3691	41.2285	44.6532	97.1058	39.4914	24.1695	45.6571	28.9648	218.03	38.2755	93.5604	79.6375	13.0239	53.1604	17.0349	21.9222	99.8861	31.5847	44.593	11.6473	25.9268
ENSG00000073670	ENSG00000073670	ADAM11	0.213107	0.102038	0.0439975	0.0517437	0.0201351	0.101849	0.0779367	0.0723714	0.163609	0.0772449	1.30787	0.029609	0.0159235	0.13704	0.100725	0.250162	0.160236	0.0371051	0.146852	0.153238	0.105905	0.144972	0.129978	0.0821234	0.898327	0.189247
ENSG00000073711	ENSG00000073711	PPP2R3A	1.70485	2.16195	3.71013	3.88078	7.28891	2.34252	5.65243	8.97405	2.78135	4.73125	0.784724	3.09198	4.5736	2.32967	3.12247	0.750485	3.5252	14.5187	1.77903	4.4439	1.60361	3.04442	1.60564	4.10617	4.72396	3.50608
ENSG00000073712	ENSG00000073712	FERMT2	27.6013	45.2538	83.5832	77.4425	352.305	136.002	263.558	44.5163	38.5487	88.9375	61.6963	79.721	268.302	70.1157	124.917	39.1571	28.3062	59.8537	31.87	61.4991	34.4019	33.1001	24.9292	29.8305	43.0281	34.141
ENSG00000073734	ENSG00000073734	ABCB11	2.16078	6.90279	2.20213	2.38558	0.305671	3.78359	0.651065	0.972471	1.92584	0.37637	1.17138	1.96251	0.820304	2.05885	5.58155	1.66089	2.55867	3.12522	4.31371	0.443579	6.08611	0.736867	2.14444	0.925397	0.257811	3.47957
ENSG00000073737	ENSG00000073737	DHRS9	0.213107	0.204075	0.791955	0.155231	1.0873	0.101849	0.954725	0.0723714	0.490827	0.444158	0.366204	0.384917	0.41401	0.13704	0.60435	0.250162	0.160236	0.259735	0.146852	0.127698	0.635427	0.434917	0.519912	0.0821234	0.433675	0.283871
ENSG00000073754	ENSG00000073754	CD5L	0.426213	4.48965	0.17599	0.206975	0.0201351	0.712941	0.0194842	0.0723714	1.14526	0.0193112	0.0523149	0.118436	0.0636939	0.411119	0.20145	0.250162	0.480709	0.371051	1.61537	0.0255397	2.11809	0.434917	2.20963	0.164247	0.0154884	0.851612
ENSG00000073756	ENSG00000073756	PTGS2	0.852427	0.714263	1.97989	35.0303	5.19486	0.305546	1.90945	14.1124	1.7997	32.0182	0.680094	10.6296	16.4808	2.32967	7.65509	4.50291	398.027	33.7285	0.293704	3.44785	0.529523	0.57989	3.24945	12.3185	0.681489	3.12258
ENSG00000073792	ENSG00000073792	IGF2BP2	6.81942	16.0199	15.6631	35.5997	21.2426	6.41647	8.5341	59.7786	15.5428	30.5504	12.9218	19.0682	8.0732	29.0524	13.6986	12.5081	23.715	74.5438	8.2237	37.2368	9.95503	15.947	12.6079	22.9124	22.164	20.4387
ENSG00000073803	ENSG00000073803	MAP3K13	6.26111	11.4742	10.2117	12.739	18.6207	8.14464	12.9358	14.843	7.6215	9.04126	5.89686	10.527	12.1776	7.56772	11.9758	9.54693	9.60902	22.2272	7.90831	4.89035	7.51523	7.98492	8.96108	10.4041	5.50491	8.78816
ENSG00000073849	ENSG00000073849	ST6GAL1	1.91796	1.18895	0.967945	0.776156	2.82417	2.03698	4.05271	0.68841	1.14526	1.71533	1.84168	0.947488	7.10465	1.64448	0.4029	1.25081	0.480709	0.779206	1.71818	1.43529	1.48266	3.47934	1.29978	2.48976	1.65748	2.85686
ENSG00000073861	ENSG00000073861	TBX21	0.426213	0.918338	0.35198	0.569181	0.161081	0.203698	1.51977	0.0723714	0.163609	0.270357	1.0463	0.444135	0.716556	0.13704	0.100725	0.250162	0.640945	0.333946	0.293704	0.076619	0.105905	0.144972	1.03982	0.0821234	0.38721	0.0946235
ENSG00000073910	ENSG00000073910	FRY	0.852427	3.77539	0.835952	0.879643	1.69135	1.52773	1.44183	0.289486	1.14526	1.35179	0.732409	1.56928	2.91399	1.50744	0.302175	0.500323	0.320473	3.15393	2.34963	0.306476	2.4358	1.5947	2.46092	2.71007	1.88958	2.55483
ENSG00000073921	ENSG00000073921	PICALM	18.7534	13.7751	73.6079	75.4427	75.0044	29.5362	100.266	41.9756	51.8641	63.1101	93.6428	43.1702	68.8365	8.90758	58.8235	7.00453	34.7713	107.715	14.0978	82.212	25.9466	37.2579	40.4232	40.7332	24.0071	28.0085
ENSG00000073969	ENSG00000073969	NSF	0.426213	2.85705	0.439975	0.691291	0.720712	1.32403	0.623766	0.861501	0.490827	1.06444	2.03034	0.999724	0.546483	1.09632	0.503625	0.250162	0.160236	0.519471	1.76222	1.85327	1.55764	0.144972	0.64989	0.24637	1.38226	1.04086
ENSG00000074047	ENSG00000074047	GLI2	0.213107	0.102038	0.131992	0.724412	5.96	0.81479	7.44296	0.0723714	0.163609	1.23592	0.993983	0.532962	3.45539	0.13704	0.100725	0.500323	0.801182	0.0371051	0.146852	0.919428	0.105905	0.144972	0.259956	0.328494	1.84312	0.283871
ENSG00000074054	ENSG00000074054	CLASP1	1.49175	1.32649	1.7599	5.89878	8.98026	2.03698	11.9244	18.0078	0.981654	14.2517	44.1017	3.78995	10.2383	1.91856	2.31668	1.75113	7.85158	5.75128	0.881111	41.8599	1.48266	2.75448	1.1698	5.42015	32.2154	2.27096
ENSG00000074071	ENSG00000074071	MRPS34	0.63932	0.204075	3.5198	2.50437	7.51981	3.15731	7.9481	3.82452	0.490827	3.10319	5.24876	5.59362	5.10319	1.09632	2.21595	3.00194	1.92284	2.8942	0.293704	3.14138	1.80038	1.73967	2.72954	0.821234	1.77693	1.51398
ENSG00000074181	ENSG00000074181	NOTCH3	1.49175	1.42853	0.483972	2.20506	4.81229	1.01849	9.20187	1.59217	1.63609	5.29589	10.4107	2.07263	8.23591	0.411119	0.829572	0.250162	0.320473	0.378008	1.02796	2.46314	1.48266	8.11846	1.29978	12.9759	6.21084	9.6516
ENSG00000074201	ENSG00000074201	CLNS1A	4.68835	1.93871	22.8787	9.21038	18.484	14.3607	11.3982	8.1056	5.5627	7.80174	4.9176	11.758	13.0572	7.81126	10.979	16.2605	6.89016	14.7678	4.40555	9.06658	2.96533	6.08884	7.69581	6.3235	5.14214	7.85375
ENSG00000074211	ENSG00000074211	PPP2R2C	3.10483	1.95843	5.07336	1.48321	0.317697	11.0882	0.52875	3.83627	6.29026	0.0645526	1.3893	2.33104	2.14552	18.9223	13.7257	50.4249	21.198	3.36153	3.15729	0.450757	2.47082	14.9015	5.99576	10.1892	0.21389	25.7828
ENSG00000074219	ENSG00000074219	TEAD2	0.712684	0.580443	0.805838	0.620925	1.20811	1.65375	2.86417	0.487457	0.35538	1.21661	2.92964	1.44738	3.56685	0.411119	0.554304	0.500323	1.60236	0.47203	0.835358	0.127698	0.974832	2.60453	0.259971	1.62305	2.23033	2.74408
ENSG00000074266	ENSG00000074266	EED	1.91796	1.22445	2.77184	2.32847	10.0071	2.54622	6.29339	3.25671	2.94496	6.31477	4.23751	2.90168	8.61459	1.09632	1.10797	2.00129	1.7626	2.26341	1.90907	8.53024	1.48266	3.76928	2.07965	3.20281	4.73086	2.93333
ENSG00000074319	ENSG00000074319	TSG101	6.53107	4.92365	25.0832	14.3375	25.0885	8.65714	19.0555	13.2042	12.4343	11.2198	9.67826	14.8099	16.7514	3.97415	10.1054	7.50485	5.44804	33.6964	5.45598	10.1137	5.50704	8.4084	10.803	9.93694	4.73763	7.97782
ENSG00000074356	ENSG00000074356	NCBP3	110.653	54.6056	8.12707	10.3018	10.6973	21.2569	17.3793	33.5334	97.4216	13.483	15.1974	9.21603	19.4704	56.3529	29.5757	63.8088	101.664	9.59843	71.0694	25.5831	18.7796	52.9942	36.0848	28.9207	23.5338	15.8811
ENSG00000074370	ENSG00000074370	ATP2A3	0.213107	0.102038	0.439975	0.983131	0.422837	1.01849	2.98108	0.144743	0.163609	1.06212	2.61575	0.829052	3.88533	0.822238	0.20145	0.250162	3.5252	1.03894	0.146852	0.510793	0.211809	0.724862	0.129978	1.47822	1.85861	0.567741
ENSG00000074410	ENSG00000074410	CA12	1.76509	3.54917	24.5546	39.1183	41.5388	6.21277	10.5799	0.796086	0.981654	5.07885	9.25974	18.9818	12.2727	1.76325	3.12224	1.81691	12.9338	6.39198	1.93651	1.96655	2.02061	0.57989	2.00967	0.903358	0.619535	2.3079
ENSG00000074416	ENSG00000074416	MGLL	5.89239	11.8377	18.3654	49.4029	128.8	28.3124	155.176	6.56679	11.4889	54.9882	26.8781	56.627	49.3519	9.59249	24.4036	5.1487	8.43199	8.0957	8.21339	52.2253	15.2156	13.495	11.8176	17.7741	23.6685	15.9283
ENSG00000074527	ENSG00000074527	NTN4	0.213107	0.102038	0.747958	2.12149	20.7993	1.52773	10.5214	0.361857	2.12692	8.45836	0.889354	1.74693	11.0668	0.274079	2.8203	0.250162	0.320473	0.0371051	1.02796	30.5968	0.317714	1.5947	0.64989	1.88884	3.11316	3.69032
ENSG00000074582	ENSG00000074582	BCS1L	0.426213	0.510188	0.923947	0.879643	1.32892	0.916639	1.75358	1.88166	0.327218	1.7187	3.8713	0.59218	1.68789	0.822238	0.100725	0.250162	0.320473	0.742101	0.587407	2.34965	0.317714	1.01481	1.29978	0.574864	3.0667	0.378494
ENSG00000074590	ENSG00000074590	NUAK1	1.49175	1.83668	2.77184	7.03714	15.5443	2.24067	3.70199	1.23031	4.74466	14.2517	5.33612	3.40503	7.49995	1.50744	12.9935	1.25081	0.320473	0.779206	0.881111	43.3153	1.80038	1.30475	3.11947	5.09165	10.0675	3.50107
ENSG00000074603	ENSG00000074603	DPP8	2.77039	5.24358	9.28347	14.0439	28.6525	5.39798	19.036	11.7965	8.18045	14.1744	5.33702	8.55663	17.3407	3.42599	8.4609	4.50291	5.12756	12.4195	4.01403	15.2216	7.94284	11.1629	9.74835	7.80172	7.94555	8.13762
ENSG00000074621	ENSG00000074621	SLC24A1	38.8053	16.5301	7.56596	3.72191	5.69682	19.1786	3.53411	8.68457	38.4481	4.07009	4.02825	3.77831	4.82109	44.675	12.8739	51.033	41.9819	2.39409	31.5732	4.52052	4.34209	22.7607	24.9557	10.6069	5.78803	5.86666
ENSG00000074657	ENSG00000074657	ZNF532	5.75388	12.1427	9.14516	11.0119	25.1162	11.4938	20.8616	14.0222	5.57168	15.7765	12.743	8.29681	21.2276	8.35877	10.5233	3.2521	2.96582	6.01289	6.37696	22.2592	10.0634	5.33416	5.05603	7.2125	24.9487	9.88132
ENSG00000074660	ENSG00000074660	SCARF1	2.58827	5.19362	1.77918	2.18397	0.721957	1.5614	2.02925	0.80857	1.37016	1.02689	3.8713	2.17247	1.44505	2.40566	1.92957	0.506175	1.47086	7.33627	2.20697	0.893888	3.24653	1.5947	1.47885	1.23669	2.51165	1.26172
ENSG00000074695	ENSG00000074695	LMAN1	13.4257	12.0404	86.2791	99.9688	139.093	41.1469	123.452	19.6127	28.7952	71.7025	20.7167	63.7778	97.4195	28.7783	58.4205	26.0168	43.1036	43.6355	10.867	52.0754	11.5436	30.1543	20.0166	26.608	16.1234	20.3441
ENSG00000074696	ENSG00000074696	HACD3	3.62281	1.83668	21.8159	7.60633	35.4137	11.016	25.979	9.48766	4.58105	10.2239	5.23692	12.0706	36.2737	2.0556	10.0725	5.50356	4.64685	7.68074	3.52444	7.31948	2.3299	5.36398	3.89934	8.86933	7.1254	8.98923
ENSG00000074706	ENSG00000074706	IPCEF1	3.0741	7.36399	1.85239	0.577675	0.261757	1.42588	1.50411	1.51979	1.80183	0.306971	0.523149	1.27754	1.14891	2.34539	0.720205	0.500323	1.28189	2.75528	4.86455	0.0255397	2.66332	1.88464	2.81311	1.24705	1.12847	1.90614
ENSG00000074755	ENSG00000074755	ZZEF1	2.81618	15.8157	3.47787	8.09308	5.61135	7.98972	12.9006	12.9271	5.12491	13.0365	26.6004	4.47774	11.9203	7.4413	8.54956	2.85447	7.53315	5.06458	9.66865	35.7927	14.6136	5.53907	4.93296	5.41114	29.2136	6.63205
ENSG00000074800	ENSG00000074800	ENO1	16.4092	7.44875	287.468	192.184	138.83	84.432	237.022	166.369	27.0541	137.497	243.018	258.45	91.4863	58.105	124.673	78.8008	156.391	697.969	10.6084	62.8366	21.7007	21.9951	33.2743	38.3914	25.1374	28.8312
ENSG00000074842	ENSG00000074842	MYDGF	1.06553	0.714263	13.1113	6.31273	32.3571	10.083	54.4391	2.96723	2.12692	12.5909	17.2639	14.3307	31.7992	0.822238	10.979	5.00323	5.44804	3.11682	1.02796	4.35994	2.11809	2.75448	3.76936	4.1883	4.36772	3.50107
ENSG00000074855	ENSG00000074855	ANO8	1.49175	0.40815	0.483972	4.29473	3.74514	0.407395	2.84469	3.32909	1.30887	9.92596	23.4894	1.03631	1.70381	0.411119	0.302175	0.500323	0.480709	0.185525	0.881111	28.7321	1.16495	1.30475	1.1698	3.44919	10.3153	0.851612
ENSG00000074935	ENSG00000074935	TUBE1	2.34417	0.612225	5.2797	5.17437	22.35	5.29614	20.8676	7.599	0.327218	7.14514	8.21344	5.06314	20.0158	1.91856	2.92102	1.25081	0.480709	4.60103	0.734259	12.9486	1.58857	2.89945	0.779869	2.87432	9.18463	0.851612
ENSG00000074964	ENSG00000074964	ARHGEF10L	0.852427	0.510188	0.131992	0.776156	1.8323	1.42588	6.0401	19.3232	0.490827	2.72288	6.53937	1.09553	3.63055	1.3704	0.503625	1.25081	0.480709	0.445261	0.440555	7.89176	1.58857	2.6095	1.03982	1.31397	10.5786	1.23011
ENSG00000074966	ENSG00000074966	TXK	2.77039	7.18497	1.47728	1.00189	0.775315	0.86577	1.30915	2.22054	7.06923	0.347602	0.20926	0.305473	1.33056	1.78152	0.903881	1.25081	0.712289	1.31898	5.28666	0.180215	4.2638	6.37879	9.4884	2.33243	0.623151	2.83871
ENSG00000075073	ENSG00000075073	TACR2	0.213107	0.102038	0.17599	0.0517437	0.241621	0.101849	0.23381	0.434228	0.163609	0.231735	0.0523149	0.148045	0.159235	0.13704	0.100725	0.750485	0.320473	0.111315	0.146852	0.0255397	0.105905	0.144972	0.129978	0.164247	0.0774419	0.283871
ENSG00000075089	ENSG00000075089	ACTR6	4.68835	2.65298	10.3547	5.89878	10.8528	5.60168	5.43608	3.47383	6.21714	3.38	2.0926	4.41174	6.24199	3.28895	7.95727	1.75113	4.00591	5.8286	2.369	5.03131	2.4358	5.21901	4.67921	6.32351	1.79665	5.10967
ENSG00000075131	ENSG00000075131	TIPIN	1.06553	3.61542	1.95942	2.39243	1.4872	0.712955	1.47271	1.05233	1.17126	0.554842	1.97892	1.2165	1.42073	2.32901	3.14144	1.00066	0.925186	1.29049	2.65648	0.510796	2.42884	1.44973	1.99637	0.958612	0.533466	1.44882
ENSG00000075142	ENSG00000075142	SRI	14.4913	3.43943	23.567	10.4005	41.2972	21.0827	33.2595	9.27314	11.6162	18.925	14.0204	19.5665	28.8184	4.65935	16.9218	4.00259	5.60827	17.6845	6.43853	7.35542	6.77789	7.82851	11.6658	6.48775	12.05	9.55698
ENSG00000075151	ENSG00000075151	EIF4G3	0.63932	3.97946	1.36392	3.6738	17.0745	1.42588	8.51459	4.92126	0.981654	6.31476	7.95187	2.93129	9.68147	1.23336	1.41015	1.00065	1.92284	1.96657	1.46852	6.12952	2.224	0.869835	1.81969	2.71007	6.22633	2.08172
ENSG00000075188	ENSG00000075188	NUP37	1.91796	2.65298	3.68633	2.74242	7.65135	1.52773	3.37076	2.38826	2.29053	3.34002	2.66806	3.70112	5.17513	0.822238	2.0145	1.25081	1.12165	2.9313	1.02796	2.50289	1.27085	1.88464	2.07965	2.87432	2.36174	1.70322
ENSG00000075213	ENSG00000075213	SEMA3A	4.47524	2.75501	1.8039	14.9539	72.5871	7.94421	66.8702	0.796085	1.7997	4.75056	6.17316	6.69163	42.1337	0.13704	32.232	0.250162	0.480709	0.816311	1.02796	2.34965	1.16495	1.44972	1.68972	2.62795	1.28554	1.32473
ENSG00000075218	ENSG00000075218	GTSE1	1.70485	2.34686	0.395977	1.03487	0.604054	0.101849	0.60401	0.289486	0.654436	0.753138	1.46482	0.392474	0.493627	0.431009	0.503625	0.750485	1.28189	0.964731	1.17481	1.55792	0.741332	0.724862	1.42976	0.164247	0.464652	1.13548
ENSG00000075223	ENSG00000075223	SEMA3C	3.1966	2.52273	6.90761	24.1643	64.1908	4.60089	72.9683	29.817	2.29053	19.3506	2.56343	4.02682	42.4453	7.60785	8.56162	14.5094	12.0177	18.0907	0.881111	2.63058	2.11809	0.869835	2.85952	2.29946	5.29703	1.63133
ENSG00000075234	ENSG00000075234	TTC38	2.59054	2.38804	1.79052	0.787487	1.40946	1.33775	2.57191	2.4197	1.15651	1.7424	6.27779	1.67926	2.35667	1.42485	1.69978	2.00129	0.535483	2.30742	2.3107	2.60504	1.35498	1.19419	1.55974	1.47822	2.37509	1.46639
ENSG00000075239	ENSG00000075239	ACAT1	0.63932	1.83668	7.0396	2.63893	21.9271	6.31463	6.81947	2.84135	2.29053	3.55326	4.81297	3.52347	11.9602	0.959278	1.61816	1.00065	0.480709	2.5257	1.02796	4.04636	1.16713	3.18939	1.81969	3.03857	2.93494	1.89247
ENSG00000075240	ENSG00000075240	GRAMD4	0.852427	1.02038	1.14393	5.3296	6.44324	2.03698	8.43667	7.45425	0.163609	5.92855	7.53334	2.25028	7.43627	0.959278	0.906524	1.00065	0.801182	0.779206	0.881111	8.35147	0.847236	1.30475	0.909847	1.97096	7.77516	0.946235
ENSG00000075275	ENSG00000075275	CELSR1	12.5733	6.42837	0.835952	6.1575	8.0339	2.13882	7.15068	26.2708	5.72631	12.8999	13.0787	3.49386	4.39488	21.1041	2.71957	8.75566	6.08898	1.00184	6.31463	21.249	3.70666	9.42321	3.37943	6.56987	25.37	1.79785
ENSG00000075290	ENSG00000075290	WNT8B	0.213107	0.102038	0.0439975	0.0517437	0.0201351	0.101849	0.0389684	0.144743	0.163609	0.0193112	0.0523149	0.029609	0.0159235	0.13704	0.100725	0.250162	0.160236	0.0371051	0.146852	0.0255397	0.105905	0.144972	0.129978	0.0821234	0.216837	0.0946235
ENSG00000075292	ENSG00000075292	ZNF638	53.4898	78.2628	9.81144	41.0328	53.9826	32.3879	43.7226	66.1474	94.8937	49.4175	56.3431	29.8459	45.0317	358.637	20.7493	96.8125	23.074	16.2891	43.9087	98.0216	35.2661	144.392	20.5366	62.3315	40.301	28.2924
ENSG00000075303	ENSG00000075303	SLC25A40	1.06553	0.753383	2.68385	1.70754	4.48899	2.13882	2.10058	1.37506	0.818045	2.45116	0.418519	1.45461	4.35914	0.548159	0.805799	0.549749	1.7626	2.20075	1.32167	2.78382	0.877093	1.73967	1.61192	1.3961	1.81827	1.25892
ENSG00000075336	ENSG00000075336	TIMM21	1.27864	6.46778	7.68316	4.72088	6.44324	3.25916	5.13792	3.61857	2.80112	4.31713	3.66204	6.59588	5.39475	3.28895	5.94277	4.75307	2.72402	6.86647	4.11185	4.87807	4.08891	1.17294	3.63939	3.39452	2.46265	2.36559
ENSG00000075340	ENSG00000075340	ADD2	0.862605	1.55915	0.397559	0.259094	0.0806603	0.305546	0.194842	0.289486	0.654436	0.135179	0.680094	0.414526	0.41401	0.412436	0.710722	0.250162	0.323372	0.717904	2.08166	0.0255397	1.07337	0.289945	0.64989	0.43053	0.402698	0.756988
ENSG00000075391	ENSG00000075391	RASAL2	5.19387	12.6473	4.73864	28.9367	32.198	5.82754	40.1152	47.3964	6.70613	34.8045	20.2458	12.2159	23.3121	25.2992	6.04864	7.00453	5.2878	5.53164	10.3124	49.9635	9.04109	15.76	8.19895	13.1274	22.6794	12.3679
ENSG00000075399	ENSG00000075399	VPS9D1	0.63932	0.210196	0.220089	1.91452	4.02702	0.634692	3.74973	2.533	0.163609	2.84982	12.5661	1.81274	4.39678	0.667293	2.07902	0.500323	1.28189	1.19066	0.146852	6.58302	0.317714	0.724862	0.259956	1.14973	6.54275	0.585324
ENSG00000075407	ENSG00000075407	ZNF37A	2.55728	6.76168	5.74403	5.69352	27.1963	11.6606	27.8122	11.3716	3.93559	10.6081	8.02794	8.70139	21.9019	13.5596	7.73581	8.2805	3.45738	12.1413	3.71727	8.10174	5.84138	10.3582	3.12839	11.2023	12.9307	6.71827
ENSG00000075413	ENSG00000075413	MARK3	4.69271	14.4864	5.58213	19.2359	11.2295	8.30588	18.3189	22.3555	5.07506	22.1543	17.8251	9.16272	17.7856	7.32119	8.36787	2.50528	3.55574	7.23087	8.578	29.0344	11.1379	10.6816	4.86342	15.2238	24.7569	10.061
ENSG00000075415	ENSG00000075415	SLC25A3	16.6306	24.8649	50.7845	28.1346	56.2496	30.1842	50.5298	40.2985	25.4348	31.5041	24.7771	30.5911	54.6623	19.0206	38.8382	40.8877	22.0467	54.7099	17.0308	28.4486	16.4041	21.6436	32.078	28.4747	16.2644	27.9759
ENSG00000075420	ENSG00000075420	FNDC3B	25.9343	29.1122	78.1943	131.725	228.396	37.6286	175.829	81.4252	41.951	108.49	50.6207	70.3461	119.748	23.2253	88.9264	23.3134	48.2245	131.055	24.3937	184.931	35.5574	23.6669	33.1621	42.0317	52.4339	36.0927
ENSG00000075426	ENSG00000075426	FOSL2	3.83592	2.75501	23.8467	52.3643	221.832	45.9338	247.815	82.8651	4.90827	147.851	155.899	64.3102	214.816	10.0039	23.2674	10.0065	22.4331	58.6263	3.67129	219.382	7.51922	3.91426	13.3877	23.3231	169.211	10.6925
ENSG00000075429	ENSG00000075429	CACNG5	5.98557	33.5027	12.4968	4.82778	0.323844	6.56745	0.64717	3.66778	5.0364	0.677933	2.28001	6.19052	1.06583	7.933	10.9923	3.49095	5.64035	11.895	23.142	0.617939	21.6759	2.24646	9.52137	3.19938	0.886257	8.513
ENSG00000075461	ENSG00000075461	CACNG4	0.213107	0.102038	0.0439975	0.0517437	0.0604054	0.101849	0.389684	0.434228	0.163609	0.540714	0.0523149	0.118436	0.0477704	0.13704	0.302175	0.250162	0.160236	0.0371051	0.146852	0.0255397	0.211809	0.144972	0.129978	0.164247	0.898326	0.0946235
ENSG00000075539	ENSG00000075539	FRYL	2.55728	9.08134	4.92772	17.1551	30.8791	3.97479	16.2322	22.6533	6.54436	21.8073	16.7493	10.6888	19.0286	11.6484	6.64785	6.00388	5.12756	8.27443	5.87407	50.4581	7.83694	5.50895	7.01882	10.5752	15.7699	8.2274
ENSG00000075568	ENSG00000075568	TMEM131	41.7689	17.1423	6.86361	13.8673	16.1282	16.7032	26.6348	24.5339	39.1025	17.7663	12.9218	8.40895	19.2675	57.8307	21.4544	78.5508	66.9788	6.5676	33.4822	22.6792	7.30741	26.8199	20.0166	16.4247	14.0325	13.5312
ENSG00000075618	ENSG00000075618	FSCN1	3.62281	1.32649	3.03583	7.14063	9.64468	3.36101	15.8991	6.80291	7.85323	19.8906	32.2783	9.85979	3.53501	3.83711	7.15147	5.50356	4.80709	3.26448	1.46852	14.1745	7.73103	11.5978	6.10897	11.0045	4.19726	4.92042
ENSG00000075624	ENSG00000075624	ACTB	15.1598	9.11299	126.77	134.146	108.529	93.7007	245.503	49.719	33.5398	101.327	143.5	133.037	122.005	13.663	105.043	31.5204	81.5291	97.6965	11.7481	46.0734	28.818	54.6545	35.7439	58.636	44.2503	44.2839
ENSG00000075643	ENSG00000075643	MOCOS	1.91796	5.33755	2.24765	0.892731	0.519146	1.87227	0.587472	1.55449	2.1692	0.689046	0.517302	1.37288	1.98211	2.22588	2.09196	2.06705	1.52758	2.52822	3.79646	0.292685	4.52253	0.476491	1.8339	2.85693	1.46267	3.45688
ENSG00000075651	ENSG00000075651	PLD1	2.77039	3.36724	9.41546	8.58946	33.0417	6.11093	32.0663	15.4151	1.7997	10.9	6.27779	7.90559	20.4777	2.50143	3.82755	4.50291	3.36496	27.903	2.34963	10.3436	3.60076	3.91426	2.07965	2.62795	8.26907	1.32473
ENSG00000075673	ENSG00000075673	ATP12A	0.213107	0.102038	0.0439975	0.0517437	0.0201351	0.101849	0.0194842	0.144743	0.490827	0.0193112	0.0523149	0.029609	0.0477704	0.685198	0.100725	1.25081	0.801182	0.593681	0.587407	0.102159	0.105905	0.289945	0.389934	0.164247	0.154884	0.0946235
ENSG00000075702	ENSG00000075702	WDR62	4.70252	23.5774	8.50541	2.85347	0.338419	5.22367	0.3569	4.69348	4.93412	0.805632	1.67304	3.40999	0.759848	4.96733	7.65387	3.08452	3.18111	7.11265	12.2056	1.19012	13.8111	1.53003	4.04036	1.98241	2.3949	5.92493
ENSG00000075711	ENSG00000075711	DLG1	5.59186	16.5981	8.11026	10.1136	4.36172	6.73812	4.82976	16.196	3.59475	8.98243	4.51609	4.99602	4.25759	7.66116	4.71935	3.18706	5.40486	8.0571	10.0697	7.41266	11.7666	3.51977	4.6649	5.69341	6.84682	6.5347
ENSG00000075785	ENSG00000075785	RAB7A	4.90146	3.77539	28.9944	23.3882	52.4404	13.0366	49.3533	18.31	8.99849	28.8895	23.0709	34.6718	29.0763	5.07047	17.3247	5.50356	12.178	53.8766	4.40555	12.9742	6.14246	9.13327	9.09847	13.304	9.04521	9.46793
ENSG00000075790	ENSG00000075790	BCAP29	1.27864	4.40266	2.33093	2.56959	6.39912	1.30482	3.83477	1.7189	0.827462	2.02389	3.85367	1.81808	2.66074	1.3704	1.46874	1.8458	1.80784	1.32595	1.61537	2.92784	2.23089	0.841117	1.07983	1.22649	1.55788	0.946238
ENSG00000075826	ENSG00000075826	SEC31B	0.426213	0.510188	0.087995	0.517437	1.7114	0.407395	2.37487	3.58624	0.163609	6.4913	9.99361	0.325699	2.55838	0.822238	0.20145	0.250162	0.160236	0.185525	0.734259	13.7309	0.635427	1.5947	0.779869	0.799816	14.721	1.04086
ENSG00000075856	ENSG00000075856	SART3	43.8999	28.4684	5.71968	11.7458	14.8979	23.7308	18.4905	32.2066	50.5551	11.507	12.294	12.4654	15.697	50.1565	18.1305	39.0252	28.0414	5.93681	20.9998	8.19443	12.2849	56.2493	16.3773	22.3376	7.10725	12.3957
ENSG00000075884	ENSG00000075884	ARHGAP15	1.27864	2.55094	0.747957	2.33314	0.704729	2.03698	2.72778	0.289486	0.490827	0.482781	0.418519	4.2637	2.43629	1.09632	1.2087	0.500323	1.44213	14.1812	2.49648	0.255397	1.49088	2.02961	1.71035	1.64675	0.38721	2.55484
ENSG00000075886	ENSG00000075886	TUBA3D	1.06553	0.102038	0.706835	0.0517437	0.52638	0.58701	0.123912	0.289486	0.163609	0.484568	0.680094	0.388085	1.44831	0.13704	0.326316	0.250162	0.160236	0.0371051	0.146852	0.304118	0.105905	0.144972	0.129978	0.164247	0.63801	0.0946235
ENSG00000075891	ENSG00000075891	PAX2	0.852427	3.16316	0.483972	0.155231	0.0805405	0.407395	0.0389684	0.144743	0.163609	0.965561	0.993983	0.562571	1.21018	0.274079	0.302175	1.00065	0.320473	0.185525	1.32167	0.102159	0.847236	0.289945	0.259956	0.0821234	4.70847	0.662365
ENSG00000075914	ENSG00000075914	EXOSC7	1.49175	3.16493	7.16436	5.42094	12.5583	4.9637	11.0629	8.48953	1.96331	8.16302	17.167	7.19884	10.9004	3.01487	3.15616	7.75501	2.88425	14.183	1.76222	8.07488	1.78834	1.48224	4.02666	2.3193	8.95163	2.68343
ENSG00000075945	ENSG00000075945	KIFAP3	2.55728	3.46928	7.74356	4.39821	21.3432	7.02757	27.6286	22.0733	4.09022	7.04861	5.44075	9.11957	19.3309	18.6374	5.6406	12.2579	4.00591	16.7715	1.61537	4.23958	3.07123	5.36398	2.46958	4.02405	3.63977	2.36559
ENSG00000075975	ENSG00000075975	MKRN2	1.70485	1.02672	4.82817	4.99302	15.4177	3.67127	8.15929	5.59589	1.15494	10.5648	8.7765	4.5091	7.19475	1.66386	5.50762	3.00194	0.640945	5.87348	1.36325	18.8558	1.69447	1.75692	3.12453	2.38158	6.54814	2.39885
ENSG00000076003	ENSG00000076003	MCM6	0.852427	1.6326	2.46386	1.44882	5.215	1.32403	3.72148	1.95403	0.981654	1.98906	2.30186	1.51006	5.71653	1.3704	1.71232	1.75113	0.320473	0.816311	2.20278	0.970507	1.27085	2.6095	3.89934	2.4637	1.70372	1.51398
ENSG00000076043	ENSG00000076043	REXO2	5.90263	4.38761	21.6468	15.5231	89.1163	31.3694	55.411	13.5335	8.67128	24.5056	11.0311	27.7733	53.8213	11.3743	22.1595	14.0091	8.49253	17.5821	4.84611	22.2195	2.96533	9.13326	7.66871	11.6615	14.7135	7.85376
ENSG00000076053	ENSG00000076053	RBM7	7.0885	6.5899	21.0081	15.4913	16.2015	11.4461	15.534	7.54249	11.2004	8.33906	3.57995	10.2245	15.0664	6.09786	16.5689	5.2534	7.13036	29.6151	5.60044	6.54334	7.00073	7.81939	8.96564	6.85204	2.31925	6.59095
ENSG00000076067	ENSG00000076067	RBMS2	12.2531	19.9491	18.6545	15.0681	20.8569	12.8255	16.5467	21.7034	12.2725	23.4204	22.9422	11.4667	18.1508	11.9787	18.2086	14.8638	7.94602	13.116	14.521	44.5972	15.5306	12.9863	14.6803	18.4507	30.0915	14.8669
ENSG00000076108	ENSG00000076108	BAZ2A	709.825	226.633	18.0645	52.6063	42.9497	93.3433	32.5809	202.053	557.185	42.6391	63.1525	28.5362	39.4702	348.159	101.063	403.626	389.111	5.35366	353.95	64.0487	83.0721	453.173	262.484	148.901	58.7583	77.2619
ENSG00000076201	ENSG00000076201	PTPN23	2.13107	0.714263	0.923947	4.96739	6.92406	3.05546	9.89797	12.086	2.12692	16.9939	66.4923	5.00392	6.38346	0.411119	1.91377	0.250162	1.44213	1.26157	1.32167	28.221	1.58857	3.76928	1.42976	4.43466	22.6411	1.79785
ENSG00000076242	ENSG00000076242	MLH1	1.30425	6.36976	2.78636	2.75944	1.42731	2.34858	1.8905	2.04302	1.16385	1.76924	1.12128	1.62667	1.98611	4.6301	2.06797	1.50159	1.56727	2.60711	4.80605	4.65608	2.80531	1.5947	4.04805	2.26199	2.22355	1.61539
ENSG00000076248	ENSG00000076248	UNG	1.06553	2.75501	9.07697	4.81216	35.8204	7.02756	28.1357	4.92126	0.818045	7.879	5.44075	9.11957	26.471	1.78152	3.02175	1.00065	1.92284	3.56373	3.81815	2.72637	2.54171	1.44972	3.11947	3.02137	4.89572	2.46021
ENSG00000076258	ENSG00000076258	FMO4	0.213107	0.306113	0.483972	0.41395	1.38932	0.81479	1.03266	0.723714	0.654436	1.02349	0.470834	0.473744	1.5605	0.411119	0.503625	0.500323	0.160236	0.556576	0.587407	1.43022	0.211809	0.434917	0.519912	0.410617	1.03772	0.851612
ENSG00000076321	ENSG00000076321	KLHL20	1.06553	2.34686	2.85984	4.39822	12.7053	1.73143	8.22232	4.84888	1.96331	5.8513	2.87732	3.99721	8.31205	1.91856	2.8203	0.750485	2.24331	2.15209	1.61537	5.9252	1.48266	4.49415	2.85952	3.77768	2.30777	3.97419
ENSG00000076344	ENSG00000076344	RGS11	1.27864	1.02739	1.01177	1.05098	2.75569	0.746388	5.00744	0.649668	0.490827	1.6761	13.288	1.38447	3.62314	0.822238	0.382063	1.00065	0.766554	0.29684	0.734259	5.15901	1.27085	1.86044	0.768699	0.883602	4.53957	0.420324
ENSG00000076351	ENSG00000076351	SLC46A1	1.91796	3.04246	1.7064	1.32265	10.6771	1.55809	4.26742	0.664979	0.981146	6.34364	3.49419	4.37784	4.10884	0.822238	2.24571	0.749779	1.28043	1.15579	1.27462	4.86343	2.54337	0.464433	1.55974	1.93139	7.3597	0.982368
ENSG00000076356	ENSG00000076356	PLXNA2	40.4903	6.63244	0.52797	1.44882	2.65784	0.81479	5.88423	38.7187	12.9251	4.654	15.0144	1.48045	5.52544	36.7266	1.51087	43.5281	12.4984	0.29684	10.7202	2.04317	3.17714	13.6274	5.84901	6.07713	17.2076	5.20429
ENSG00000076382	ENSG00000076382	SPAG5	0.213107	3.06113	0.395977	2.22498	1.16784	0.509244	1.92893	1.30269	0.327218	1.90701	6.69631	1.62849	1.43311	0.548159	0.100725	0.250162	0.801182	1.26157	1.90907	1.43022	1.80038	1.15978	2.07965	0.821234	1.65724	1.41935
ENSG00000076513	ENSG00000076513	ANKRD13A	11.4722	11.2683	16.7883	31.5025	27.649	12.7804	36.9299	13.5571	27.0737	43.2269	33.6465	12.9735	20.7941	8.09391	31.5938	7.02737	12.005	15.3347	11.1353	219.639	18.1296	14.9826	18.7696	21.4358	26.0132	16.7348
ENSG00000076554	ENSG00000076554	TPD52	6.3932	4.92531	12.6713	13.3068	8.85281	5.60168	5.70421	8.43446	11.4526	9.96625	5.38843	11.8738	4.78596	4.20405	4.4319	6.00388	6.72993	40	4.84611	5.59166	3.42303	9.72435	10.5282	10.8284	2.55559	7.00214
ENSG00000076555	ENSG00000076555	ACACB	1.75112	8.97044	3.51265	2.67284	5.47651	4.24522	5.39431	4.51729	2.65214	2.80836	7.0102	2.95218	6.88468	2.13983	4.80998	1.25081	2.51292	2.88756	6.42786	3.70518	6.82832	2.46453	2.59956	2.28607	9.03604	3.52432
ENSG00000076604	ENSG00000076604	TRAF4	2.13107	0.510188	1.05594	7.69127	3.91473	0.81479	5.35815	8.65941	1.63609	14.0549	41.8291	8.3199	2.84842	0.274079	3.52537	2.25146	1.7626	1.74394	1.32167	14.7223	0.772927	2.17459	1.55974	4.24082	11.0588	0.756988
ENSG00000076641	ENSG00000076641	PAG1	3.04008	5.03144	6.35741	18.6626	12.3622	1.85309	11.8809	17.7428	1.63609	8.1211	13.2357	10.1991	9.25823	1.44273	2.61885	3.00194	2.36412	12.0301	2.86019	4.4439	4.26555	8.26343	2.93709	17.4102	4.8401	9.93098
ENSG00000076650	ENSG00000076650	GPATCH1	33.2446	14.5692	4.551	5.247	5.19194	7.29817	3.19541	9.98726	27.4864	5.68952	10.6303	3.57587	3.73955	49.7453	6.78838	62.2873	11.0059	2.77649	20.2655	6.64031	6.29446	22.7607	9.22844	9.73799	3.82184	5.78894
ENSG00000076662	ENSG00000076662	ICAM3	0.426213	0.510188	0.967944	0.983131	1.69362	1.22219	2.483	0.578971	0.818045	1.00699	2.09246	2.36872	2.60026	0.685198	1.05134	1.25081	4.80709	3.25717	0.293704	1.45576	0.635427	0.52851	0.909846	0.985481	1.56243	0.193943
ENSG00000076685	ENSG00000076685	NT5C2	0.63932	1.22445	1.30898	2.03589	2.3981	0.8619	3.09449	2.43005	0.654436	1.76285	2.68509	0.682444	2.85905	0.991341	1.39686	0.500323	1.12165	5.15376	1.03018	1.75329	0.563208	0.671851	0.909847	1.29435	1.5227	1.249
ENSG00000076706	ENSG00000076706	MCAM	1.5061	4.36555	12.3212	24.0091	47.4383	8.45345	60.07	2.89473	6.31558	62.5207	33.7519	20.529	25.3801	0.959278	23.2275	1.25081	0.809262	1.52398	2.92592	150.759	11.0445	13.7724	7.73799	29.7675	23.6777	34.7837
ENSG00000076716	ENSG00000076716	GPC4	1.70485	0.612225	4.17976	12.6255	5.215	1.83328	4.13065	2.17114	4.25383	20.6437	2.77269	2.13185	1.21018	0.685198	7.05074	0.250162	0.801182	0.482366	0.293704	26.3058	1.48266	4.49415	3.76936	15.1107	6.87684	2.93333
ENSG00000076770	ENSG00000076770	MBNL3	51.998	22.5503	4.26776	3.72555	13.4703	2.95361	2.82521	29.4551	66.5887	8.01415	1.98797	3.49386	5.27066	6.98902	11.8855	13.5087	15.5429	2.30051	28.0487	7.17665	22.4518	65.6723	78.7664	51.4094	3.88759	61.8839
ENSG00000076826	ENSG00000076826	CAMSAP3	0.426213	0.102038	0.0439975	0.0517437	0.0805405	0.203698	0.0584525	5.5726	0.490827	0.444158	0.313889	0.148045	0.493627	0.548159	0.100725	0.500323	0.320473	0.0742101	0.146852	1.25144	0.211809	0.57989	0.519912	0.739111	1.71921	0.283871
ENSG00000076864	ENSG00000076864	RAP1GAP	0.426213	0.40815	0.087995	0.155231	0.100676	0.101849	0.0584525	0.434228	1.7997	0.753138	0.627779	0.325699	0.477704	0.13704	0.503625	0.250162	0.320473	0.14842	0.440555	1.30252	0.635427	1.15978	1.03982	0.903358	1.39395	0.662365
ENSG00000076924	ENSG00000076924	XAB2	0.852427	1.02038	3.12382	5.32961	3.86594	2.34252	7.38451	8.17797	2.12692	7.18376	42.3227	6.01063	3.88533	0.685198	0.805799	2.25146	1.92284	3.6363	0.293704	7.07448	1.05905	2.6095	2.20963	3.44918	5.68423	2.17634
ENSG00000076928	ENSG00000076928	ARHGEF1	14.065	5.23557	1.27593	8.6412	5.87946	6.51832	11.8464	14.9085	12.1071	13.1123	55.2445	4.02682	8.77383	4.1071	6.14422	6.00388	8.65276	2.67156	6.75518	27.7361	3.49485	7.68354	5.45908	6.652	31.3176	3.40645
ENSG00000076944	ENSG00000076944	STXBP2	2.13104	1.32649	2.50696	9.31387	1.95311	1.54664	2.88366	11.2176	3.10857	9.64856	35.3649	3.5905	2.7748	0.411119	3.52474	0.74883	2.40355	7.75484	1.6151	18.4533	2.01219	4.05923	0.302931	5.58439	9.64918	1.79785
ENSG00000076984	ENSG00000076984	MAP2K7	3.45212	3.83406	3.50202	6.25555	6.617	3.1689	7.42067	14.777	3.10857	12.6102	14.4389	8.22266	6.01906	6.93151	3.64336	4.75307	5.8983	3.90232	4.21549	11.1493	4.70137	4.78409	2.7641	6.6169	9.25195	7.07948
ENSG00000077044	ENSG00000077044	DGKD	1.06553	2.36251	0.78006	3.28086	1.87257	1.12034	5.1828	7.28686	0.818045	3.59188	16.7408	1.64716	4.17195	1.94818	0.893064	0.500323	2.08307	0.950513	0.734259	4.49498	2.3868	4.92906	0.909847	4.11941	5.57579	2.83871
ENSG00000077063	ENSG00000077063	CTTNBP2	13.4257	3.97947	0.35198	0.362206	11.0542	8.5553	1.13008	1.66454	12.5979	1.58352	0.941668	0.621789	5.52544	8.77054	1.71232	7.25469	0.640945	0.185525	9.39852	0.280936	1.69447	4.34917	2.46958	2.54583	2.98926	1.70322
ENSG00000077092	ENSG00000077092	RARB	2.97336	6.37104	1.50827	1.41819	0.21499	1.99075	0.298861	1.0132	1.65635	0.319213	0.845057	1.10875	0.566838	1.87342	2.86905	2.8723	1.68602	2.51978	3.17594	0.186272	6.65452	1.30475	0.425889	0.784892	0.389632	2.01157
ENSG00000077097	ENSG00000077097	TOP2B	4.17738	4.59169	4.7606	4.51605	4.46451	5.04053	9.11859	11.5717	5.5627	7.69958	1.92248	3.92266	11.2934	5.89271	5.1926	1.50097	5.76851	5.86346	3.39342	8.10646	4.97751	5.94387	7.14879	7.73853	6.36573	7.19139
ENSG00000077147	ENSG00000077147	TM9SF3	18.5403	8.36708	52.4894	58.9882	118.372	39.8227	94.6969	33.4354	20.6147	52.1206	37.3529	31.3261	90.338	13.978	53.5858	17.7615	50.4744	91.8329	12.0419	52.3042	11.0141	18.7014	28.4653	32.5209	20.1197	21.6688
ENSG00000077150	ENSG00000077150	NFKB2	1.06553	1.35325	3.4415	17.4376	11.2958	4.68504	33.24	18.8889	2.61774	16.8137	80.8266	19.2957	12.594	1.00389	5.2377	1.00065	3.68544	13.1293	1.76222	18.5162	2.75352	3.47934	2.9895	5.83076	14.8224	1.13548
ENSG00000077152	ENSG00000077152	UBE2T	0.426213	1.12241	0.439975	0.931387	0.463108	0.305546	0.46762	0.289486	0.490827	0.579336	0.889353	0.829052	0.748403	0.13704	0.100725	0.250162	0.640945	0.14842	0.734259	0.485253	0.529523	1.01481	1.03982	0.24637	0.402698	0.662365
ENSG00000077157	ENSG00000077157	PPP1R12B	11.8532	13.6192	3.68029	12.9799	7.60227	5.68165	9.33627	12.4217	10.8748	18.3653	24.3463	3.49267	11.2766	9.13926	4.97722	3.05871	9.51299	3.87705	11.5995	83.4882	8.72938	22.6685	6.42264	20.861	24.6905	35.4471
ENSG00000077232	ENSG00000077232	DNAJC10	0.852427	0.307717	1.09994	1.39708	1.8323	1.62958	2.53294	0.869953	0.654436	1.44834	0.313889	0.564109	2.56392	0.13704	2.11522	2.03127	0.320473	1.55841	0.146852	3.49893	0.635427	1.15978	1.03982	0.328494	2.62001	0.569081
ENSG00000077235	ENSG00000077235	GTF3C1	16.4092	7.3467	1.93589	3.88078	5.13446	7.23126	12.2555	9.55303	9.81654	6.58512	20.926	4.73744	9.10824	14.3892	7.25219	21.0136	12.8189	0.927626	8.2237	8.53025	2.54171	6.23382	5.06915	5.09165	12.1739	5.10967
ENSG00000077238	ENSG00000077238	IL4R	1.27864	2.34686	0.439975	11.7738	8.27554	3.56471	38.9876	1.15794	3.27218	13.1316	43.8398	18.9201	20.7005	0.959278	4.93552	2.50162	5.92875	5.34313	0.734259	6.61478	1.80038	4.92906	1.68972	5.91289	8.02298	2.74408
ENSG00000077254	ENSG00000077254	USP33	4.47524	9.21567	12.0015	12.6177	16.208	9.4523	16.7721	11.6519	11.8403	23.9578	11.7303	7.15618	20.4561	26.6489	17.3247	7.25469	7.71977	9.00232	4.9232	46.0791	9.41677	17.383	11.0481	16.18	12.3355	8.30946
ENSG00000077264	ENSG00000077264	PAK3	2.77039	5.99077	1.37904	1.41431	11.4072	6.86236	6.74377	1.09537	4.09022	2.39385	1.49308	2.31842	13.1331	1.41603	3.91483	1.75113	0.331511	1.08161	2.96618	1.05231	2.04526	4.78409	3.91824	2.63254	3.55347	2.95563
ENSG00000077274	ENSG00000077274	CAPN6	58.3912	22.9585	12.5393	4.60519	7.9131	0.712941	18.0618	27.5735	71.4971	24.8922	9.8352	6.72124	4.36303	1.50744	11.6841	0.250162	1.28189	0.779206	27.0207	8.27485	26.582	76.6904	85.9155	61.182	12.3752	60.4644
ENSG00000077279	ENSG00000077279	DCX	0.852427	1.32649	0.87995	0.310462	0.0201351	0.81479	0.0584525	0.5066	0.818045	0.0579337	0.0523149	0.414526	0.0636939	0.13704	0.302175	0.250162	0.160236	0.966779	0.587407	0.0255397	0.847236	0.869835	1.81969	0.574864	0.0774419	1.23011
ENSG00000077312	ENSG00000077312	SNRPA	1.27864	0.306113	4.61974	3.25985	7.75202	4.07395	8.16387	5.50023	2.61774	9.09558	8.99816	4.64861	8.05683	2.60375	2.51812	1.50097	0.961418	3.59919	1.32167	5.56764	1.16495	5.07404	2.07965	5.09165	5.761	3.78494
ENSG00000077348	ENSG00000077348	EXOSC5	0.213107	1.0892	3.35175	1.34177	1.97324	0.68008	1.26692	1.36631	0.163609	2.05647	1.10743	1.4881	1.04722	1.53137	0.820288	0.875691	0.656064	1.90106	0.440555	1.10575	1.1185	0.304496	0.519912	0.791454	1.41402	1.11781
ENSG00000077380	ENSG00000077380	DYNC1I2	11.2947	8.1145	43.2847	33.1593	75.1631	25.4446	47.4426	29.0169	15.3792	28.7932	12.294	33.0611	46.0639	19.7182	19.4111	12.7105	6.24922	35.8553	4.99296	13.7914	10.4677	23.1956	10.6582	23.7014	8.58057	17.0038
ENSG00000077420	ENSG00000077420	APBB1IP	1.49175	1.83668	2.24387	2.69067	10.2488	4.3795	14.3598	2.75011	3.5994	6.5465	4.39445	7.81677	17.8661	5.48159	3.42465	1.25081	2.40355	12.5415	2.05593	3.03922	4.44799	6.81371	2.9895	5.09165	3.68624	2.27096
ENSG00000077454	ENSG00000077454	LRCH4	5.35388	17.7715	7.56611	6.66764	3.03548	8.45612	8.55178	17.0989	8.29988	6.39395	24.8428	7.18137	5.87325	9.58089	7.66459	5.46862	7.99722	9.17417	10.7821	20.3947	14.8394	6.86873	7.08744	6.44936	22.6897	6.45863
ENSG00000077458	ENSG00000077458	FAM76B	5.75388	4.48965	2.85984	3.88078	9.56419	3.66656	6.79999	5.71734	8.83489	7.31896	6.01621	2.3095	6.91079	13.5669	3.12247	4.25275	2.40355	3.30235	6.16778	15.7069	2.3299	8.4084	3.50941	5.33802	7.48089	2.46021
ENSG00000077463	ENSG00000077463	SIRT6	0.213107	0.204075	1.01194	2.12149	2.15446	0.712941	3.09798	1.66454	0.818045	4.20984	12.1894	1.6581	1.38534	0.274079	1.51087	0.250162	0.961418	1.74394	0.587407	4.75037	0.317714	1.01481	0.909847	0.739111	2.32326	0.283871
ENSG00000077514	ENSG00000077514	POLD3	5.75388	5.10188	2.50786	3.72555	6.86607	2.54622	5.74783	6.15157	5.72631	4.61538	2.66806	3.46425	5.04774	10.9632	1.6116	4.75307	4.64685	4.60103	4.11185	5.05685	2.3299	10.0031	3.89934	4.10617	2.88084	2.17634
ENSG00000077522	ENSG00000077522	ACTN2	2.77039	13.747	2.872	1.5646	0.185928	1.63039	0.214427	0.289486	1.14526	0.156879	0.157538	1.67709	0.131719	3.6686	2.09888	1.50097	2.13116	2.98277	7.84668	0.357555	6.27766	0.434917	2.92439	2.05309	0.124771	3.43779
ENSG00000077549	ENSG00000077549	CAPZB	5.99381	7.60153	20.4135	27.2949	31.7933	20.4513	51.5598	16.2836	15.7065	28.5852	45.4093	19.9686	34.513	10.7058	16.9749	15.51	18.1067	35.8001	12.6293	33.3803	12.0961	24.9353	14.8236	17.0817	26.4438	16.8867
ENSG00000077585	ENSG00000077585	GPR137B	0.63932	1.12241	5.54368	2.63893	12.6851	7.12941	10.7553	1.66454	2.78135	5.63888	3.29584	5.15196	8.00951	0.411119	4.63335	6.00388	2.88425	2.33762	1.32167	0.996046	1.37676	2.46453	3.76936	3.94192	2.77242	2.17634
ENSG00000077616	ENSG00000077616	NAALAD2	0.63932	1.32649	0.439975	0.724412	1.30878	1.22219	1.16905	0.723714	0.490827	1.52559	0.418519	0.88827	2.70699	0.13704	1.71232	0.750485	0.961418	0.333946	1.32167	1.45576	1.37676	1.73967	1.94967	1.31397	5.09568	3.2172
ENSG00000077684	ENSG00000077684	JADE1	3.83592	3.82001	8.03301	10.6155	42.5222	5.70353	19.4727	16.8126	3.1383	17.7519	13.2301	10.9011	19.2711	4.66389	6.45173	4.50291	1.7626	4.77502	2.9782	19.9381	6.35427	5.21901	5.66357	9.25254	7.47235	10.3908
ENSG00000077713	ENSG00000077713	SLC25A43	1.91796	0.714263	3.43181	4.24299	8.69835	4.48134	6.761	1.0132	1.96331	5.81266	1.0463	3.58269	3.78978	0.411119	5.84204	2.00129	0.640945	1.29868	0.881111	3.06476	1.90628	1.15978	1.29978	1.56035	2.71047	1.59199
ENSG00000077721	ENSG00000077721	UBE2A	10.2291	15.4155	20.7668	21.3702	25.9139	12.4256	27.492	11.4469	42.9266	29.102	14.5959	9.519	22.484	4.93343	29.7138	8.00517	8.813	15.926	11.7576	111.105	12.8221	17.1067	35.354	22.0091	12.2358	15.8968
ENSG00000077782	ENSG00000077782	FGFR1	0.929474	3.64717	1.75961	16.0994	3.03114	1.40013	7.66259	0.584767	1.14588	12.6165	40.8906	3.92979	4.06902	1.42285	1.96312	1.00065	1.60236	2.02624	2.41653	106.245	5.26967	1.7564	2.20963	5.68523	16.3956	2.65485
ENSG00000077800	ENSG00000077800	FKBP6	0.213107	1.0329	0.219987	0.156099	0.0805405	0.305546	0.0584525	0.438283	0.981654	0.325191	0.366204	0.325699	0.0318469	0.13704	0.302175	0.250162	0.160236	0.224073	0.146852	0.178778	0.105905	0.144972	0.129978	0.164247	0.237611	0.189247
ENSG00000077935	ENSG00000077935	SMC1B	0.426213	0.306113	0.131992	0.103487	0.201351	0.203698	0.136389	0.144743	2.12692	0.0965561	0.0523149	0.148045	0.0955408	0.411119	0.100725	0.500323	0.160236	0.0742101	0.734259	0.0255397	0.105905	1.01481	0.779869	0.0821234	0.0774419	0.473118
ENSG00000077942	ENSG00000077942	FBLN1	15.7699	12.0404	32.2942	47.9665	190.217	48.8874	346.383	25.9814	37.9573	107.251	75.3335	101.559	281.035	1.23336	66.1762	5.2534	1.92284	1.29868	25.1117	138.195	30.5005	45.3764	30.5448	54.8583	57.0034	63.2086
ENSG00000077943	ENSG00000077943	ITGA8	0.852427	1.85766	0.759264	0.74957	0.0604054	0.712941	0.175358	0.293103	0.163609	0.118087	0.295389	0.29609	0.191082	0.417037	0.509567	0.250162	0.480709	0.29684	1.32167	0.104424	1.05905	0.144972	0.64989	0.24637	0.185861	1.6086
ENSG00000077984	ENSG00000077984	CST7	0.213107	0.102038	0.483972	0.41395	0.483243	1.12034	5.18279	0.217114	0.163609	0.444158	0.313889	2.84246	1.30572	0.274079	0.100725	0.250162	1.7626	4.89787	0.293704	0.076619	0.105905	0.144972	0.129978	0.821234	0.325256	0.0946235
ENSG00000078018	ENSG00000078018	MAP2	0.213107	3.77539	0.307982	0.206975	0.322162	0.712942	0.272779	15.1256	0.981654	0.212423	0.20926	1.48045	2.00636	5.34455	0.503625	1.00065	0.801182	12.2447	1.76222	0.255397	1.80038	0.289945	1.94967	0.821234	8.73545	0.567741
ENSG00000078043	ENSG00000078043	PIAS2	2.34417	13.3832	2.72218	4.42711	7.76224	6.51832	6.77172	4.87908	3.27218	1.95337	2.98195	4.63611	6.72951	4.24823	2.11522	3.2521	3.5252	5.76882	6.31463	0.732871	5.18932	5.36398	6.10897	5.28465	4.30577	6.4344
ENSG00000078053	ENSG00000078053	AMPH	0.63932	0.612225	1.01194	0.362206	1.22824	1.01849	2.9616	0.144743	0.327218	0.424847	0.20926	0.799443	2.18151	0.411119	0.4029	0.250162	0.160236	0.0371051	0.440555	0.127698	1.16495	0.289945	0.64989	0.328494	0.371721	0.378494
ENSG00000078061	ENSG00000078061	ARAF	1.49175	0.612225	4.39975	6.62319	8.55743	8.24975	15.4315	9.48066	1.14526	5.81268	27.0991	9.29722	9.31522	1.50744	5.03625	5.00323	5.44804	4.52682	0.587407	9.21981	0.847236	2.6095	2.46958	5.83076	8.95227	3.87956
ENSG00000078070	ENSG00000078070	MCCC1	1.06553	1.56646	0.9378	1.20738	3.20148	2.68299	2.04294	4.0528	2.94496	1.69089	4.08056	1.8851	3.99679	1.78152	0.914399	1.75113	0.801182	5.15365	2.24317	3.67126	0.684351	2.6095	0.909847	1.72459	4.31027	1.55207
ENSG00000078081	ENSG00000078081	LAMP3	2.51969	0.512639	0.439975	0.362206	0.0821055	0.203698	1.03989	0.218155	0.327218	0.249573	0.908566	0.27274	0.921249	0.548159	0.503625	0.250162	0.511396	1.74394	0.440555	0.102159	0.529523	0.57989	0.64989	0.698381	0.342897	0.42016
ENSG00000078098	ENSG00000078098	FAP	1.06553	2.24483	13.7874	34.1305	21.642	10.322	31.5813	1.94359	5.39514	10.7302	15.3887	9.0183	23.7181	2.31805	10.4607	13.2586	12.4984	6.58466	0.293704	5.0058	1.27085	0.869835	3.36441	2.51958	6.42266	5.42311
ENSG00000078114	ENSG00000078114	NEBL	59.4568	49.8964	28.7744	32.5985	18.7458	10.5923	7.57935	56.6668	66.7524	29.8358	19.0949	21.5258	7.22925	132.517	20.8501	117.076	26.1185	41.5206	33.9228	30.5455	22.7695	148.742	26.7755	49.7668	10.8419	19.2086
ENSG00000078124	ENSG00000078124	ACER3	18.8475	58.5607	28.2472	15.0273	22.7903	19.7497	9.54211	4.6452	13.969	10.3841	4.88452	19.3649	12.3306	20.2375	22.1397	8.01652	19.3928	23.4514	37.4626	10.5506	37.1353	10.5018	18.5886	14.2538	5.93477	19.0421
ENSG00000078140	ENSG00000078140	UBE2K	5.75388	4.69373	26.3985	23.8021	43.2302	16.4995	41.0337	14.6914	16.8517	32.6166	11.457	15.7816	36.2578	3.56303	37.4697	9.7563	13.2996	23.2277	3.37759	57.3621	9.00189	12.3227	12.4779	16.9995	9.06071	12.0172
ENSG00000078142	ENSG00000078142	PIK3C3	5.11456	4.21811	10.367	12.1106	14.8798	8.70168	16.6426	12.3237	7.03519	8.52702	11.254	7.13822	14.0377	8.64385	10.455	5.80223	9.97135	16.9746	4.69926	16.6994	6.00697	4.05923	5.3291	8.3261	8.36219	5.50111
ENSG00000078177	ENSG00000078177	N4BP2	1.49175	2.34686	1.01194	5.10873	3.7854	1.36629	3.9358	5.50023	4.25383	6.66237	2.83011	3.04073	5.03228	4.73754	4.51472	2.25146	6.40945	3.93314	2.49964	20.585	1.87182	5.94387	1.68972	5.14795	3.63977	3.81003
ENSG00000078237	ENSG00000078237	TIGAR	4.79753	9.08264	4.39554	4.25986	5.75002	3.21211	6.7657	4.90003	3.36	2.81893	1.31047	6.82807	5.29215	3.1692	9.8314	1.50097	4.88208	6.57758	7.67929	1.10614	8.94245	3.14591	6.3642	3.92725	1.28635	4.97345
ENSG00000078246	ENSG00000078246	TULP3	2.13107	1.83668	2.28787	3.57032	7.47012	4.68504	10.7163	7.599	1.63609	6.29546	8.21344	5.21118	10.812	5.07047	1.81305	1.25081	3.20473	6.01102	2.20278	4.49498	1.80038	3.47934	2.85952	3.94193	7.10917	3.12258
ENSG00000078269	ENSG00000078269	SYNJ2	3.1966	3.92564	2.82597	8.62096	8.57049	2.97156	8.01678	1.39384	1.96331	7.12625	8.0565	3.3433	4.64594	1.50744	4.50499	1.00065	2.13312	2.05933	3.77703	17.0605	3.47985	2.2623	3.89934	3.86349	7.44789	5.11035
ENSG00000078295	ENSG00000078295	ADCY2	6.9942	16.758	4.8258	2.66687	2.7503	6.05129	2.28291	1.42056	3.37538	0.62463	1.62079	3.3704	0.683249	5.52851	4.08447	1.88188	3.14281	6.59584	9.33697	0.664031	9.06066	1.22474	6.10312	1.12392	0.474709	4.11768
ENSG00000078304	ENSG00000078304	PPP2R5C	14.9316	12.9401	24.6179	20.4251	31.9941	16.5232	25.1876	25.0714	14.2485	15.3981	18.0993	15.0927	31.0335	46.3089	13.967	52.0201	26.3646	39.9763	12.1243	44.9582	8.62275	14.2073	11.0481	13.1108	17.7664	13.7801
ENSG00000078328	ENSG00000078328	RBFOX1	1.54812	11.8086	3.02035	1.57257	0.906694	4.66413	1.08543	0.217114	2.64129	0.366703	0.313889	2.93363	1.19282	2.43266	2.91597	1.55867	1.12165	3.25708	5.62004	0.532692	5.30682	0.292457	3.73236	0.744749	0.748312	1.93558
ENSG00000078369	ENSG00000078369	GNB1	1.06553	1.22445	3.25582	4.91565	5.69824	2.44437	6.66359	5.21074	2.29053	4.73125	3.66204	4.26369	4.87258	0.822238	2.8203	1.75113	3.20473	5.71418	0.734259	8.09607	2.54171	1.73967	2.07965	4.59891	6.17987	3.2172
ENSG00000078399	ENSG00000078399	HOXA9	0.213107	0.204075	2.28787	0.362206	6.83997	1.42588	5.59196	0.289486	0.490827	1.81525	3.81898	1.92459	5.17513	0.13704	1.71232	0.250162	0.160236	0.111315	0.734259	0.868348	0.423618	0.434917	0.389934	1.0676	2.16837	0.756988
ENSG00000078401	ENSG00000078401	EDN1	1.06553	0.40815	0.615965	2.32847	1.53027	0.81479	2.16274	27.3564	1.30887	5.13678	2.30186	2.07263	5.19105	22.7486	0.302175	11.5074	1.60236	6.6047	1.02796	1.81332	1.27085	3.18939	0.909847	1.23185	5.93205	1.04086
ENSG00000078403	ENSG00000078403	MLLT10	5.96699	14.3924	7.94328	19.1085	20.2696	6.42475	12.281	24.9681	16.6881	23.633	14.9272	18.5706	14.4338	60.5965	8.03133	21.0136	4.52116	8.44285	10.8586	42.7398	13.6851	35.7036	7.27877	20.3666	19.2528	8.77421
ENSG00000078487	ENSG00000078487	ZCWPW1	3.01268	2.61476	1.80137	1.62582	4.04931	4.23386	1.90618	5.98749	3.30411	1.17052	1.77871	2.13709	1.72089	47.0436	1.70326	23.5986	3.04449	3.05501	4.66736	2.32411	1.12084	5.72925	2.50167	2.91946	2.08715	1.3086
ENSG00000078549	ENSG00000078549	ADCYAP1R1	0.426213	2.34686	0.17599	0.155231	0.0402702	0.305546	0.136389	0.217114	0.654436	0.0193112	0.0523149	0.236872	0.159235	0.548159	0.805799	0.250162	0.160236	0.593681	1.46852	0.076619	1.58857	0.144972	0.519912	0.0821234	0.0154884	0.473118
ENSG00000078589	ENSG00000078589	P2RY10	4.14878	12.7023	0.832582	1.389	0.463108	3.08754	2.21218	2.01983	0.327218	0.383329	1.0463	2.5788	1.57271	0.685198	0.906524	0.250162	0.801182	3.92033	7.538	0.205435	5.64184	1.01481	6.74892	1.54778	0.418186	3.03778
ENSG00000078596	ENSG00000078596	ITM2A	0.213107	0.714263	0.087995	0.258719	1.10743	1.12034	4.34498	0.796086	0.327218	0.579337	0.0523149	0.266481	2.96176	0.685198	0.503625	1.75113	1.12165	0.445261	0.734259	0.127698	0.105905	0.144972	0.64989	0.821234	0.201349	0.662365
ENSG00000078618	ENSG00000078618	NRDC	517.435	170.91	49.893	69.2846	49.9904	100.728	50.6683	137.413	421.949	33.3993	83.3697	44.1756	54.6926	271.615	124.294	291.691	284.905	79.4411	252.728	56.4066	60.1374	293.425	251.123	163.591	24.6294	65.9525
ENSG00000078668	ENSG00000078668	VDAC3	4.90145	1.73464	21.6468	14.7987	49.8344	15.3792	34.5065	9.04643	8.34406	13.8655	19.6704	14.5084	26.7355	6.44086	14.5044	6.5042	8.49253	15.2502	4.2587	9.83277	3.60075	8.84332	6.62888	6.24138	5.32801	8.23225
ENSG00000078674	ENSG00000078674	PCM1	41.3427	22.8417	49.3963	29.6163	41.7056	38.3723	40.6617	39.7914	40.8525	25.3432	42.6254	31.7927	43.775	41.6138	33.7984	21.1987	22.7039	59.4964	24.5617	46.4339	16.8503	37.6929	23.2677	26.9063	20.1436	19.7667
ENSG00000078687	ENSG00000078687	TNRC6C	20.032	6.81479	1.49591	2.36409	9.58199	11.9163	5.33364	8.13778	11.6162	2.93454	2.35746	5.32415	6.68792	13.9098	5.03962	21.2637	16.1839	1.92946	13.9509	0.732999	2.52564	7.51654	9.99237	9.26259	4.18886	10.1247
ENSG00000078699	ENSG00000078699	CBFA2T2	4.10999	9.64002	6.35426	9.79052	7.21319	7.34102	7.01226	14.3089	5.11131	18.8773	21.0369	8.86845	7.33208	5.20609	8.3062	1.51146	5.78515	5.69488	7.26645	17.3042	8.8899	6.08884	4.27838	6.86547	13.7146	6.80766
ENSG00000078747	ENSG00000078747	ITCH	7.24563	6.19787	11.8387	15.3416	24.4331	6.58852	20.861	7.16477	6.38075	19.403	7.97446	7.60117	19.9255	2.46671	7.67653	4.75307	8.04936	17.0188	6.53111	28.7065	4.68627	8.55337	7.69794	9.03358	10.6796	5.02593
ENSG00000078795	ENSG00000078795	PKD2L2	0.63932	3.15947	1.03219	1.10573	0.223232	1.35446	0.493922	1.36129	0.327218	0.345511	1.69047	1.20574	0.373954	1.75787	2.4525	2.50162	0.899483	1.19995	2.28762	0.489871	1.37482	0.453568	1.65949	1.89047	0.318588	0.901181
ENSG00000078804	ENSG00000078804	TP53INP2	5.32767	1.42853	2.90384	4.9674	6.86608	11.3052	16.8732	3.83568	3.27218	4.1133	7.11484	20.815	9.37892	0.822238	5.13697	2.00129	15.2224	3.33946	1.76222	3.26908	1.16495	1.88464	1.81969	2.62795	3.82563	4.54193
ENSG00000078808	ENSG00000078808	SDF4	1.49175	0.816301	10.8674	12.9877	36.0825	17.3143	76.9043	17.4415	3.43579	23.6367	25.8436	18.0615	37.3564	2.87783	11.8855	3.2521	8.65276	7.53232	1.02796	12.259	2.11809	4.2042	5.3291	9.60845	11.1516	5.96128
ENSG00000078814	ENSG00000078814	MYH7B	1.06553	2.78821	1.16267	1.86521	0.664459	0.684717	0.630526	2.04892	0.875238	1.55119	7.47037	1.15195	0.398336	1.4765	1.29747	0.500323	0.339236	1.15143	1.41981	1.93069	1.70602	1.40134	1.1698	1.23174	3.5486	1.32473
ENSG00000078900	ENSG00000078900	TP73	0.426213	0.918338	0.483972	0.362206	0.139488	0.203698	0.0584525	0.232849	0.327218	0.917221	0.90636	0.59218	0.219796	0.411119	0.302175	0.250162	0.320473	0.185525	0.881111	0.178778	0.423618	0.144972	0.779869	0.24637	0.466124	0.52345
ENSG00000078902	ENSG00000078902	TOLLIP	1.27864	1.32649	2.90383	4.81217	9.96687	5.49983	14.9443	8.17797	1.63609	6.73961	9.8352	8.32012	6.83116	0.685198	4.23045	1.75113	4.00591	5.8997	0.881111	4.08635	2.224	2.17459	2.59956	2.71007	3.26805	2.74408
ENSG00000078967	ENSG00000078967	UBE2D4	4.10447	6.76154	5.03144	2.66792	7.18154	6.96517	4.37884	5.2847	2.84171	2.78519	2.47593	4.72697	4.15801	0.981041	4.82654	2.29984	2.22232	3.13065	5.19577	2.46379	4.66548	1.86801	3.30492	3.00694	3.02407	3.23849
ENSG00000079102	ENSG00000079102	RUNX1T1	1.06553	7.04059	0.791955	1.34534	2.77865	2.13882	1.73409	1.15794	0.654436	1.15867	0.627779	1.74693	1.87897	1.23336	0.503625	1.00065	0.640945	1.40999	3.965	0.332016	3.70666	3.62431	2.46958	5.09165	1.36298	5.86666
ENSG00000079112	ENSG00000079112	CDH17	1.06553	2.02185	0.6342	0.380078	0.0402702	0.407395	0.120041	0.217114	0.654436	0.0193112	0.418519	0.157261	0.175158	0.282783	0.302175	0.750485	0.320473	0.29684	0.739451	0.0255397	0.550916	0.144972	0.389934	0.0821234	0.0154884	0.756988
ENSG00000079134	ENSG00000079134	THOC1	6.1801	4.59169	2.02389	10.6387	14.0823	2.95362	11.0086	17.731	7.19879	17.0904	64.1318	5.54968	13.9334	19.3226	3.42465	3.2521	4.96733	3.26524	2.79018	34.2742	3.38894	7.97348	4.1593	8.2578	14.3423	2.93333
ENSG00000079150	ENSG00000079150	FKBP7	1.27864	1.32649	7.91323	3.17481	18.2827	3.47299	13.5415	1.95403	1.47248	4.20985	2.04028	4.2933	9.32606	3.97415	5.84205	5.50356	3.5252	3.00551	1.46852	2.47735	1.48266	0.434917	2.72954	2.38158	1.39395	2.17634
ENSG00000079156	ENSG00000079156	OSBPL6	1.91796	2.67892	1.1466	1.19011	0.342297	0.509244	0.506589	14.619	0.490827	0.218299	0.680094	0.681007	0.406821	0.822238	0.302175	2.75178	0.160236	4.86076	2.64333	0.153238	1.59709	0.144972	1.1698	1.14973	0.775052	0.475346
ENSG00000079215	ENSG00000079215	SLC1A3	1.91796	4.99984	1.32086	1.96626	1.79203	1.32403	0.526073	0.723714	0.981654	4.1326	0.837039	0.799443	0.668786	1.23336	0.4029	0.250162	1.7626	1.4842	2.49648	30.3877	4.35387	0.57989	3.24945	2.38158	5.65647	2.27096
ENSG00000079246	ENSG00000079246	XRCC5	11.2947	9.69357	60.76	48.277	71.6385	28.5177	59.0748	31.2644	26.1775	31.1298	14.7528	39.4095	62.1157	20.9671	34.4479	16.7608	22.1126	64.7491	12.3355	23.6752	15.0384	26.0951	22.4862	29.9751	14.4352	22.1419
ENSG00000079257	ENSG00000079257	LXN	0.213107	0.40815	4.39975	1.70754	5.31567	2.44437	15.1977	1.08557	0.981654	1.96974	0.418519	2.27989	8.63052	1.78152	1.71232	2.00129	5.92875	1.70683	0.587407	0.612952	0.211809	1.30475	0.909847	0.739111	1.31651	1.04086
ENSG00000079263	ENSG00000079263	SP140	4.47524	1.12241	0.398511	0.310462	0.806553	3.48849	4.7009	0.218885	4.90827	1.18567	3.1273	1.76224	2.04344	2.46671	2.05088	0.250162	3.04449	4.96736	1.61537	0.0255397	1.28804	3.36882	1.94967	0.751792	1.08091	0.287299
ENSG00000079277	ENSG00000079277	MKNK1	5.91369	12.1795	6.27934	6.52854	6.99786	5.19165	8.65209	5.7414	4.78066	8.63878	22.6467	6.87504	8.69657	9.2694	6.48924	5.75372	3.01801	7.63282	8.80635	33.8708	10.8058	4.66998	5.60584	5.8643	18.0341	5.83834
ENSG00000079308	ENSG00000079308	TNS1	11.2947	7.3467	10.9994	47.7593	79.1716	80.3587	143.543	8.1056	20.2875	23.5597	66.2832	58.9217	61.5129	16.0337	15.8138	23.7653	69.5425	10.946	10.2796	12.9741	4.6598	18.1216	7.92866	29.8108	45.1488	50.5289
ENSG00000079313	ENSG00000079313	REXO1	1.27864	0.612225	0.967945	1.86277	2.72214	0.916639	5.11354	7.5767	0.490827	6.06985	14.9183	1.79859	3.50649	1.3704	1.2087	3.00194	2.40355	0.471594	0.881111	7.78959	1.24844	2.89945	1.29978	2.38158	10.0055	1.2407
ENSG00000079332	ENSG00000079332	SAR1A	10.6216	10.8709	43.761	38.2801	99.9336	30.0541	94.6596	26.4672	16.1129	51.5249	50.747	35.9804	76.1214	17.8272	50.9035	25.3315	20.8808	53.6246	12.2133	65.5813	14.1807	11.9767	19.8011	21.1987	24.3502	18.5407
ENSG00000079335	ENSG00000079335	CDC14A	1.06553	0.612225	1.18793	1.39708	5.15459	0.407395	6.0401	2.31589	1.7997	2.4139	1.62176	1.27319	4.31526	0.274079	0.705074	0.250162	0.160236	0.890521	0.587407	4.13742	0.423618	1.5947	0.519912	0.985481	2.86535	0.378494
ENSG00000079337	ENSG00000079337	RAPGEF3	1.49175	0.612225	0.087995	1.6558	0.805405	0.611093	2.02636	6.18768	1.14526	2.87178	7.32858	0.829052	7.91495	1.09632	0.906524	0.250162	0.160236	0.259735	1.17481	6.10398	1.05905	9.56818	0.909847	5.17378	12.8854	1.32473
ENSG00000079385	ENSG00000079385	CEACAM1	1.21945	2.30854	9.35939	17.5515	4.74382	7.06486	31.8801	1.59365	2.01778	7.41308	14.1536	12.2716	7.17927	3.64832	11.1545	0.835323	2.26747	5.97704	1.34632	17.5457	1.98459	2.88051	1.71084	3.41643	5.00835	5.52033
ENSG00000079387	ENSG00000079387	SENP1	1.06553	1.73464	4.39975	2.63893	4.91297	3.46286	4.03323	3.25671	1.63609	2.51046	2.61574	2.57598	4.87259	2.87783	3.72682	2.75178	1.28189	6.38207	1.61537	4.13743	1.27085	2.6095	4.28928	3.36706	2.1374	1.41935
ENSG00000079432	ENSG00000079432	CIC	1.06553	0.102038	0.439975	5.17437	5.49689	10.796	9.33291	14.1848	1.96331	9.40458	24.3264	7.19498	6.25792	3.15191	3.6261	3.50226	2.40355	1.4471	0.293704	11.595	1.90628	5.7989	0.519912	4.51679	20.1659	2.83871
ENSG00000079435	ENSG00000079435	LIPE	0.213107	0.102038	0.131992	0.103487	0.100676	0.101849	0.46762	0.217114	0.163609	0.173801	0.366204	0.207263	0.302546	0.13704	0.100725	0.250162	0.160236	0.22263	0.293704	0.0255397	0.317714	0.289945	0.129978	0.164247	0.712466	0.0946235
ENSG00000079459	ENSG00000079459	FDFT1	1.06553	0.918338	2.11188	2.69067	4.38946	2.95361	3.11747	4.34229	1.47248	2.31727	3.39373	2.3095	3.26431	0.822238	2.81155	1.25081	0.801182	2.70867	1.02796	3.39677	0.953141	2.17459	1.68972	2.06769	1.95154	1.70322
ENSG00000079462	ENSG00000079462	PAFAH1B3	0.213107	0.306113	0.395977	0.569181	0.181216	0.203698	0.409168	0.434229	0.163609	0.888316	0.261575	0.236872	0.398087	0.411119	0.20145	0.500323	0.961418	0.630786	0.440555	0.332016	0.211809	0.57989	0.519912	0.24637	0.449163	0.189247
ENSG00000079482	ENSG00000079482	OPHN1	20.8119	51.2992	12.5133	29.2561	26.9985	22.6678	26.3157	51.9434	12.1802	27.1304	26.7728	21.2324	21.0873	24.9111	11.2927	18.9991	9.98467	24.8962	27.9577	35.6091	38.5404	33.5087	31.7809	35.3033	22.4332	28.31
ENSG00000079616	ENSG00000079616	KIF22	3.1966	5.54086	3.09593	3.79099	1.12787	1.82065	1.23445	3.87748	2.78135	3.73838	11.3512	2.3921	1.16343	3.01863	2.45857	2.00129	2.09338	1.9757	3.30322	4.86805	2.97161	1.4612	2.17701	2.59493	5.42763	2.48414
ENSG00000079691	ENSG00000079691	CARMIL1	1.27864	2.95909	1.31993	1.39708	7.3896	2.13882	3.60457	23.955	3.43579	2.39459	2.4588	1.12833	6.7197	23.8702	1.41015	9.00582	3.04449	2.81998	2.34963	2.68166	0.741332	3.33437	2.59956	3.28494	7.0309	3.02795
ENSG00000079739	ENSG00000079739	PGM1	3.62281	2.04075	22.8623	12.6644	7.48948	9.57379	9.82006	6.44106	13.2523	4.96299	7.48103	12.6239	4.98405	10.415	24.2747	14.2592	11.0563	38.6842	3.37759	4.03526	3.81256	7.82852	5.84901	8.45872	2.1374	7.28602
ENSG00000079785	ENSG00000079785	DDX1	2.93859	7.46221	2.06063	3.76614	1.97324	1.23074	1.63667	2.2383	1.7997	1.52686	2.7229	1.49242	1.48262	1.51953	1.03672	1.00065	1.10303	3.32385	3.79112	2.48835	4.72267	1.30475	2.07965	1.49563	1.41525	1.88877
ENSG00000079805	ENSG00000079805	DNM2	7.90153	9.76825	14.8603	20.5561	13.0938	13.8419	26.2403	24.3947	10.3644	38.2338	60.4641	13.2322	18.6558	7.10837	20.0793	4.16745	7.02096	17.0951	4.41426	114.682	15.8198	12.3531	9.54436	17.2072	52.1823	10.1726
ENSG00000079819	ENSG00000079819	EPB41L2	6.60631	1.93871	1.14393	1.46364	2.59743	3.25916	5.16331	2.49941	5.08502	1.18331	2.19723	1.09553	5.76926	2.60375	0.925314	2.25145	2.24331	1.85525	2.34963	1.76224	1.39003	3.36113	2.46958	2.71007	5.01994	1.70322
ENSG00000079841	ENSG00000079841	RIMS1	0.213107	2.24483	0.483972	0.465693	0.0201351	0.101849	0.0194842	0.0723714	0.327218	0.0621566	0.156945	0.444254	0.111464	0.411119	0.4029	0.250162	0.160236	0.408227	0.881111	0.0255397	1.69447	0.144972	1.03982	0.164247	0.0154884	0.662365
ENSG00000079931	ENSG00000079931	MOXD1	0.213107	0.102038	2.28787	1.08662	2.13432	1.01849	7.38448	3.25671	0.490827	5.94786	1.20324	2.84246	2.18151	0.685198	2.0145	0.750485	0.480709	0.445261	0.587407	3.01368	0.211809	0.144972	1.03982	0.656987	2.72596	0.378494
ENSG00000079950	ENSG00000079950	STX7	10.1724	12.5974	39.4115	29.9596	63.1035	28.7214	35.6756	26.1261	23.2325	32.9062	17.59	27.4147	32.0597	13.1558	23.066	17.5113	8.33229	39.2805	11.1607	23.9818	14.1912	28.2696	26.9055	21.0236	18.8803	15.4876
ENSG00000079974	ENSG00000079974	RABL2B	0.426213	2.14279	1.71584	1.40385	2.45161	1.22219	3.09766	4.13341	1.37099	3.21785	8.23595	1.37599	2.64962	1.91856	1.72255	1.98307	0.640945	1.75222	0.587407	5.78701	1.48266	2.28475	0.909847	1.73746	8.52429	1.49762
ENSG00000079999	ENSG00000079999	KEAP1	1.49175	1.53056	3.95978	2.94939	8.89973	5.90723	9.52778	7.0924	2.62862	6.08304	4.65603	4.76705	6.86363	1.50744	3.52537	2.50162	3.20473	4.52233	0.734259	2.88598	1.05905	2.17459	1.81969	2.95644	2.92731	2.36559
ENSG00000080007	ENSG00000080007	DDX43	1.91796	0.40815	1.24829	1.77747	0.503378	0.203698	0.327692	0.723714	3.92661	1.61081	4.60371	0.829052	0.318469	0.411119	0.906524	2.00129	0.160236	0.371051	1.32167	5.48703	1.48266	2.17459	0.756633	2.38158	0.681489	1.89247
ENSG00000080031	ENSG00000080031	PTPRH	0.213107	0.102038	0.52797	0.672668	0.342297	0.509244	1.27884	0.144743	0.163609	0.196321	0.261575	0.651398	0.41401	0.13704	0.60435	0.250162	0.320473	0.750848	0.146852	0.076619	0.105905	0.144972	0.129978	0.0821234	0.511117	0.0946235
ENSG00000080166	ENSG00000080166	DCT	0.63932	2.75501	0.395977	0.258719	0.322162	0.305546	0.0584525	1.37506	0.163609	0.0772449	0.0523149	0.503353	0.302546	2.0556	0.100725	0.250162	0.320473	0.445261	0.881111	0.0255397	0.741332	0.144972	0.519912	0.164247	1.45591	0.567741
ENSG00000080189	ENSG00000080189	SLC35C2	1.50493	3.78312	2.44343	3.02056	5.11519	3.36101	6.23494	5.93446	2.47383	8.02919	16.4613	3.46425	3.13692	3.15191	2.0145	2.50162	2.24331	2.81895	2.05593	15.7352	2.64761	1.74579	2.72954	2.95644	9.47568	2.14706
ENSG00000080200	ENSG00000080200	CRYBG3	2.66327	1.83454	4.0638	4.86335	6.57184	3.93713	11.3086	5.6729	2.16298	4.3179	6.92308	2.91003	12.5921	10.5805	5.90548	4.526	2.26251	9.53567	4.02194	14.0142	3.64329	6.05642	1.75449	3.19909	6.7544	2.32422
ENSG00000080224	ENSG00000080224	EPHA6	5.78533	19.7482	8.65115	4.36062	0.356098	5.55645	0.721921	2.86872	4.89988	0.819326	2.05148	5.58635	0.958348	6.81397	6.57709	1.88204	4.17776	6.8597	14.9948	0.288627	11.6186	1.05782	6.69714	2.9307	0.754177	6.53856
ENSG00000080293	ENSG00000080293	SCTR	0.213107	0.510188	0.131992	0.0517437	0.100676	0.101849	0.0974209	0.0723714	0.163609	0.0965561	0.366204	0.148045	0.398087	0.13704	0.100725	0.250162	0.160236	0.0371051	0.293704	0.0255397	0.105905	0.144972	0.129978	0.0821234	0.139395	0.189247
ENSG00000080298	ENSG00000080298	RFX3	0.852427	2.65298	3.21182	3.10462	3.92635	2.54622	3.52663	8.6122	1.14526	3.37946	3.92362	2.22067	5.50952	0.411119	1.51087	0.250162	2.08307	4.67524	4.69926	9.32197	2.3299	1.88464	2.9895	1.64247	5.56033	1.98709
ENSG00000080345	ENSG00000080345	RIF1	25.8139	17.1571	6.43293	14.498	20.4949	8.04605	17.0018	22.7763	24.5413	24.6797	15.6634	10.4153	16.6878	60.8397	12.8484	9.50614	18.997	11.3828	13.1612	26.4023	8.76184	28.1246	8.06852	18.5292	9.69313	14.0314
ENSG00000080371	ENSG00000080371	RAB21	15.5549	24.6991	25.0138	40.2264	84.9356	25.9692	85.6684	32.2527	15.9842	31.3849	19.3967	37.2092	43.5983	14.24	21.7031	6.52616	24.5599	45.4693	20.4993	13.249	18.0491	12.6038	17.2593	20.0176	9.01117	18.5485
ENSG00000080493	ENSG00000080493	SLC4A4	6.81941	8.16301	0.52797	0.465693	0.100676	0.712941	0.116905	0.434228	3.92661	0.212423	0.0523149	0.562571	0.111464	0.274079	0.4029	0.500323	0.640945	0.630786	6.90203	0.434174	1.58857	2.46453	3.50941	2.21733	0.123907	1.32473
ENSG00000080503	ENSG00000080503	SMARCA2	29.1956	15.6117	2.77184	5.58832	6.10094	14.3747	6.54669	37.0542	32.0674	9.86955	8.81471	3.55308	9.69739	57.5632	10.0725	54.5352	52.0769	7.16128	21.2935	21.249	7.0956	24.2104	8.83851	12.8445	14.0325	6.15053
ENSG00000080546	ENSG00000080546	SESN1	7.03252	4.79577	7.64789	6.50269	14.5518	4.48135	10.3551	11.5651	9.32571	8.95157	7.69029	5.71453	9.59976	2.32967	5.03625	6.5042	3.84564	1.774	5.13981	10.7136	5.93065	11.0179	8.44858	16.0962	7.36041	13.7204
ENSG00000080561	ENSG00000080561	MID2	1.27864	1.32649	5.49969	2.018	9.8058	4.78689	16.6005	2.533	0.654436	2.18217	0.889353	2.48716	6.89486	1.09632	0.906524	0.500323	2.40355	6.41917	0.881111	0.306476	1.16495	1.30475	1.42976	1.0676	1.16163	0.473118
ENSG00000080573	ENSG00000080573	COL5A3	3.1966	2.65298	0.439975	2.17324	1.71149	2.85177	6.11803	1.30269	9.48932	2.18217	6.22547	0.799443	6.57639	0.959278	0.60435	4.50291	1.7626	0.111315	6.75518	1.71116	1.80038	12.1777	0.779869	9.77269	7.43443	6.33978
ENSG00000080603	ENSG00000080603	SRCAP	9.97642	4.27099	0.772557	5.12223	2.25427	1.07413	3.38452	8.53074	6.93038	4.83466	14.7664	1.78797	4.18269	2.19249	1.85665	1.50105	0.648119	1.92018	3.76369	17.2822	2.31351	10.9825	5.0723	2.88812	27.1616	2.21645
ENSG00000080608	ENSG00000080608	PUM3	13.6388	14.1832	11.3074	13.5569	19.1485	11.5089	16.9123	15.9941	17.5062	14.4059	15.2759	21.8218	15.1751	68.5198	19.1377	22.0142	19.8693	9.38758	9.83907	9.34751	8.57827	58.5689	6.4989	21.1878	4.83237	8.23225
ENSG00000080618	ENSG00000080618	CPB2	1.98854	12.4066	1.51249	1.69138	0.404543	1.71088	0.546774	2.04028	2.01045	0.789099	1.67408	1.15764	0.416047	2.5138	0.737434	0.250162	0.646676	3.12325	4.24942	1.13179	5.97698	1.08753	3.6088	0.690107	1.16942	2.66237
ENSG00000080709	ENSG00000080709	KCNN2	0.426213	1.48634	0.17599	0.465693	0.0604054	0.101849	0.0584525	0.0723714	0.490827	0.30898	0.0523149	0.29609	0.0159235	0.13704	0.705074	0.250162	0.160236	0.259735	1.17481	0.153238	0.847236	0.144972	0.519912	0.0821234	0.0154884	0.0946235
ENSG00000080802	ENSG00000080802	CNOT4	9.0278	14.7855	8.13464	5.43222	11.7282	9.13	10.9043	10.4251	17.3155	7.99982	4.18519	8.80163	9.21305	52.0721	7.00579	31.7538	7.70366	12.3585	7.3767	6.7264	10.6154	16.7651	7.62694	12.8528	3.91565	10.3274
ENSG00000080815	ENSG00000080815	PSEN1	7.93774	19.5928	10.0496	12.1825	6.42477	7.40187	6.58863	15.7364	2.79591	6.72164	6.90465	12.4255	4.85954	8.22417	5.62286	2.75178	5.03552	9.66353	12.1235	6.54655	12.4387	7.41621	9.98186	9.85575	7.65055	9.33688
ENSG00000080819	ENSG00000080819	CPOX	1.06553	0.918338	6.9956	10.6592	14.1748	1.01849	6.5272	3.90806	2.61774	13.6144	8.31807	2.69442	4.80889	1.50744	3.6261	0.500323	1.7626	1.52131	0.881111	12.7443	0.635427	2.46453	2.33961	2.62795	4.1354	0.473118
ENSG00000080822	ENSG00000080822	CLDND1	4.47524	1.32649	35.7698	30.2183	60.5879	13.1385	41.0148	14.1848	3.76301	48.0849	35.3125	23.3614	34.2672	4.65935	18.3319	8.50549	8.813	42.0769	1.76222	81.6503	2.85942	5.07403	3.89934	9.69056	21.6834	6.24515
ENSG00000080823	ENSG00000080823	MOK	3.2292	4.59461	2.97059	2.58049	1.1477	2.53842	2.20171	5.86208	1.39225	1.39167	4.44677	2.34279	2.52212	6.17473	2.95475	1.75113	4.16615	3.04793	3.00503	2.38293	2.61879	1.01481	1.16695	1.99286	4.21284	2.51567
ENSG00000080824	ENSG00000080824	HSP90AA1	1497.09	693.717	715.464	1650.44	915.806	868.744	938.285	860.663	757.982	534.599	208.668	893.65	505.828	814.332	1557.89	1303.71	826.597	356.801	496.329	131.442	416.282	917.206	685.082	968.477	47.3007	270.028
ENSG00000080839	ENSG00000080839	RBL1	0.852427	3.20694	2.34839	1.49331	1.61743	2.18319	1.72033	1.406	1.47821	1.29734	0.829291	1.16685	2.48639	2.60375	0.626231	0.514075	1.92284	1.81815	1.92571	1.82514	2.68172	2.6095	3.13182	2.74712	1.64155	1.6086
ENSG00000080845	ENSG00000080845	DLGAP4	2.98349	1.93871	9.54745	22.2978	24.585	12.3237	60.4187	29.118	6.21714	36.7431	44.3444	16.9355	22.5306	3.56303	17.1232	5.50356	8.65276	9.01653	1.90907	44.1023	6.03656	5.36398	3.11947	6.89837	27.619	9.93547
ENSG00000080854	ENSG00000080854	IGSF9B	0.213107	0.612225	0.0439975	0.827899	1.04703	0.203698	0.876788	0.217114	0.490827	0.212423	1.98797	0.266481	1.49681	0.548159	0.100725	0.250162	0.160236	0.482366	0.293704	0.255397	0.211809	1.01481	0.129978	0.739111	1.67275	0.756988
ENSG00000080910	ENSG00000080910	CFHR2	0.426213	2.06687	0.694939	1.13588	0.120811	0.352232	0.184043	0.678326	0.654436	0.104804	0.889415	0.683583	0.172074	0.55882	0.625175	0.250162	0.640945	1.29868	2.20278	0.288191	1.55334	0.144972	1.03982	0.524446	0.243155	1.30638
ENSG00000080947	ENSG00000080947	CROCCP3	0.213107	0.102038	0.0439975	0.0517437	0.0590428	0.101849	0.0194842	0.0723714	0.163609	0.0193112	0.0523149	0.0599982	0.0159235	0.13704	0.100725	0.250162	0.160236	0.0371051	0.146852	0.0255397	0.105905	0.144972	0.129978	0.0839965	0.177546	0.0946235
ENSG00000080986	ENSG00000080986	NDC80	0.852427	2.1186	1.4019	1.66284	1.42959	0.852783	0.896272	0.796086	0.72218	1.11177	1.01819	0.772086	2.38852	1.09632	0.864211	1.75113	0.801182	1.00152	2.35851	1.2259	1.6824	1.82371	0.909847	1.3961	1.06242	1.92091
ENSG00000081014	ENSG00000081014	AP4E1	3.91291	4.128	2.61081	3.54289	5.35594	2.40438	4.75414	3.64892	3.10857	3.60368	1.51713	1.92203	5.67955	4.05866	4.13845	1.78967	1.46299	2.15981	2.0696	6.72613	2.03297	3.04442	2.692	3.39498	3.75074	3.32041
ENSG00000081019	ENSG00000081019	RSBN1	15.7699	12.1425	4.00377	12.5737	16.4302	14.2588	11.2229	20.9877	15.3792	10.177	4.70834	19.5125	10.3343	69.8904	13.3964	22.2644	10.7358	4.45261	8.95796	4.75038	7.73103	38.5627	8.57856	23.1588	2.27679	9.55698
ENSG00000081026	ENSG00000081026	MAGI3	2.55728	2.34686	1.7599	1.6558	21.5042	9.06455	20.3999	3.91026	2.94496	6.16029	1.83102	2.42794	23.9171	10.1409	2.0145	4.00259	1.12165	0.786103	2.05593	1.04713	1.58857	5.65393	1.03982	5.50227	6.61354	4.73118
ENSG00000081041	ENSG00000081041	CXCL2	0.213107	0.204075	4.31175	23.9573	2.50605	0.509244	14.2	0.289486	0.163609	8.20726	12.5033	18.2095	3.00953	0.13704	2.61885	0.250162	10.8961	25.7385	0.440555	2.06871	0.211809	0.434917	0.389934	1.47822	2.72596	0.756988
ENSG00000081052	ENSG00000081052	COL4A4	0.852427	3.90602	1.57054	1.93868	22.7211	6.89308	18.7722	2.91512	0.654436	1.72713	1.43172	5.23756	22.5751	3.56303	2.22978	1.51632	1.48079	1.73371	2.34398	1.32806	1.64924	0.434917	0.931315	0.492741	10.3308	1.44239
ENSG00000081059	ENSG00000081059	TCF7	0.213107	1.32964	0.52797	0.362206	0.362432	0.81479	4.52033	1.5198	0.498041	1.15867	5.5977	0.621789	1.77521	1.09632	0.737528	0.500323	0.961418	0.492963	0.734259	3.35052	1.5667	1.44972	0.519912	0.903358	3.42293	1.04086
ENSG00000081087	ENSG00000081087	OSTM1	1.27864	1.58133	1.10968	1.61102	1.53027	1.4284	2.10429	1.08557	0.490827	1.89429	2.04028	1.56477	1.66082	1.31758	3.57535	1.25081	1.12165	1.95355	1.47898	3.0903	1.30969	0.642852	1.11365	1.0419	1.71076	1.7294
ENSG00000081138	ENSG00000081138	CDH7	1.3391	7.00446	2.6806	1.23879	0.181681	2.13035	0.137736	0.925561	0.678726	0.116629	0.368514	1.42405	0.128022	2.77709	1.08646	1.00065	1.61688	3.04155	4.27269	0.184461	5.32848	1.01481	2.80839	1.48498	0.139956	2.09199
ENSG00000081148	ENSG00000081148	IMPG2	0.213107	1.42853	0.483972	0.155231	0.223639	0.413764	0.372268	0.289486	0.356518	0.212423	0.470834	0.457175	0.606509	0.276354	0.60435	0.250162	0.160236	0.303392	1.32167	0.420321	0.750818	0.144972	1.03982	0.33044	0.345901	0.662365
ENSG00000081154	ENSG00000081154	PCNP	20.6714	12.6527	42.8095	39.1698	60.2035	25.564	37.9942	20.843	22.7416	33.2731	6.3301	20.1045	39.0285	20.83	31.9298	21.5139	23.074	51.7981	13.3635	36.1897	12.2849	18.9914	30.1549	22.2554	10.4392	18.255
ENSG00000081177	ENSG00000081177	EXD2	1.49175	0.714263	1.97989	2.27672	5.51703	2.03698	5.37764	3.76331	0.490827	2.66495	2.0926	2.39833	4.92036	1.64448	0.100725	0.500323	0.480709	3.56209	0.734259	2.19641	0.741332	0.434917	1.55974	0.985481	3.54684	0.756988
ENSG00000081181	ENSG00000081181	ARG2	0.213107	0.405135	7.37493	1.29746	0.352028	1.1862	0.651048	0.361857	0.327222	0.285134	1.20081	0.815995	0.793921	0.41116	0.100725	0.81213	2.84475	1.59416	0.691576	0.204317	1.13441	1.16123	0.920774	1.38976	0.503454	0.0946235
ENSG00000081189	ENSG00000081189	MEF2C	13.2126	11.3262	0.571967	0.465693	1.95311	4.68504	1.14957	4.12517	25.1958	1.33522	0.889353	1.3028	2.83445	5.20751	1.91377	4.50291	3.20473	1.22447	15.4194	2.06937	7.94284	21.8908	7.92866	11.4973	0.681142	3.78494
ENSG00000081237	ENSG00000081237	PTPRC	4.29222	6.19297	1.97893	14.5095	4.44986	7.95558	22.4263	1.30806	4.09022	3.90677	2.19723	5.66357	26.137	2.76546	4.25932	2.75178	8.21616	38.7528	3.75749	1.37966	6.47357	9.85813	7.45574	6.66542	5.12724	2.57127
ENSG00000081277	ENSG00000081277	PKP1	0.852427	0.204075	0.219987	1.39708	0.342297	0.611093	0.701431	39.0806	0.490827	0.270357	0.470834	1.06592	2.02228	5.89271	0.60435	9.50614	8.01182	10.4265	0.293704	1.32806	0.211809	0.724862	0.519912	1.97096	20.0886	0.378494
ENSG00000081307	ENSG00000081307	UBA5	5.59465	9.12175	13.5439	12.7976	22.6741	8.39876	23.4468	10.2344	4.40869	13.7364	12.8172	8.20093	22.6217	4.52008	7.12696	6.54096	6.40945	9.09093	6.78592	17.3244	5.13436	6.40761	5.3291	6.87649	9.77733	6.2725
ENSG00000081320	ENSG00000081320	STK17B	3.1368	2.99801	3.55192	6.96678	5.04907	4.61099	10.5994	7.30951	3.76301	5.94786	2.04827	4.98842	17.7865	5.70566	7.8366	1.00065	12.3382	15.7268	3.37759	6.15506	2.96663	4.2042	3.11947	7.22686	4.15233	3.69032
ENSG00000081377	ENSG00000081377	CDC14B	1.91796	5.23184	3.73426	3.574	13.1766	5.3565	7.39286	6.10095	2.7972	6.49975	3.10827	5.60846	8.6911	3.0599	4.62403	7.035	9.99364	4.15802	5.87407	7.15293	5.31534	2.70134	2.59956	4.53879	6.18795	4.41135
ENSG00000081386	ENSG00000081386	ZNF510	1.27864	0.510188	3.82778	1.24185	6.0204	1.32403	5.02693	1.5198	1.14526	2.80013	0.941668	2.45755	5.19104	1.3704	2.0145	2.25146	0.320473	6.23364	0.734259	6.97233	0.529523	2.31956	0.519912	1.47822	3.05121	1.41935
ENSG00000081479	ENSG00000081479	LRP2	1.70485	2.04075	0.35198	0.0517437	0.0805405	0.305546	0.0584525	2.31589	3.10857	0.0193112	0.0523149	0.118436	0.111464	0.13704	0.100725	0.250162	0.160236	0.333946	1.61537	0.102159	1.69447	3.04442	3.37943	2.7922	0.201349	5.77203
ENSG00000081665	ENSG00000081665	ZNF506	6.93856	20.5115	13.7913	9.02849	10.2039	10.0874	10.0027	9.30716	7.75028	7.58197	6.67972	8.34087	10.9691	7.37239	12.5373	9.56126	8.51045	15.219	13.1008	6.96988	14.5629	7.08915	7.67289	10.2532	10.0453	10.1594
ENSG00000081692	ENSG00000081692	JMJD4	0.426213	0.612225	0.307982	0.569181	4.06797	0.81479	3.79209	1.64217	0.327218	1.53111	1.98797	1.72049	3.10645	0.959278	0.60435	1.25081	1.12165	0.445261	0.734259	1.12374	1.27085	0.289945	0.779869	1.14401	2.27329	1.6086
ENSG00000081721	ENSG00000081721	DUSP12	1.06553	1.12241	4.17976	1.28744	4.46815	1.93513	3.58299	2.0264	1.47248	2.14252	3.66204	2.84246	3.02426	1.91856	2.31667	6.5042	1.7626	4.08156	1.17481	2.42627	1.48266	1.88464	1.42976	1.55569	1.62628	1.79785
ENSG00000081760	ENSG00000081760	AACS	6.29665	18.3737	8.51819	5.64514	4.40327	13.9514	9.8583	11.8637	7.32786	7.91345	5.39779	6.95163	8.38846	19.5831	9.07558	5.2534	9.57316	9.83209	11.526	6.31694	13.9129	5.07404	5.77112	6.95066	7.45467	8.62846
ENSG00000081791	ENSG00000081791	KIAA0141	2.55728	0.714263	3.43181	4.03601	9.62458	3.25916	11.1255	5.86209	2.12692	10.0805	16.7931	3.67152	9.85662	2.46671	1.30942	2.25146	1.92284	2.44893	4.55241	25.0033	2.224	4.49415	2.07965	6.24138	22.5046	2.64946
ENSG00000081800	ENSG00000081800	SLC13A1	2.1375	5.4785	2.08983	0.935827	0.100676	0.854333	0.0389684	0.217114	1.17412	0.0579337	0.10463	1.38211	0.0981952	1.53321	1.54983	0.250162	1.51936	2.03029	3.79348	0.0255397	2.35144	0.585921	2.48497	0.494368	0.0309768	1.27324
ENSG00000081803	ENSG00000081803	CADPS2	0.852427	0.612225	0.659962	0.41395	1.00676	1.42588	1.4808	9.91489	0.490827	1.06212	1.56945	0.977097	4.58596	1.23336	0.805799	4.00259	1.12165	8.0518	1.90907	0.587412	1.05905	0.869835	1.68972	2.29946	2.86535	1.04086
ENSG00000081818	ENSG00000081818	PCDHB4	0.213107	0.102038	0.307982	0.0517437	2.59743	0.203698	1.26283	0.0723714	0.163609	0.255374	0.156945	0.088827	1.05839	0.13704	0.4029	0.250162	0.320473	0.0371051	0.146852	0.255397	0.105905	0.144972	0.129978	0.0821234	0.418186	0.283871
ENSG00000081853	ENSG00000081853	PCDHGA2	0.213107	0.204075	0.219987	0.103487	3.88608	0.203698	3.35418	0.0723714	0.163609	0.656581	0.0523149	0.384917	2.76392	0.13704	0.302175	0.250162	0.160236	0.0371051	0.146852	0.561872	0.105905	0.144972	0.129978	0.328494	0.340745	0.189247
ENSG00000081870	ENSG00000081870	HSPB11	1.06553	2.24483	7.23379	4.24298	11.2551	5.62527	6.0401	4.38795	3.27218	5.91128	5.33612	3.31254	7.00633	4.18861	3.5027	4.50291	3.26541	4.97208	1.50868	4.99216	2.96569	1.44972	2.72954	4.59891	3.59527	2.08172
ENSG00000081913	ENSG00000081913	PHLPP1	0.661959	2.94347	0.882988	1.19533	1.10743	0.407395	0.662462	3.86087	3.30523	2.91726	0.837039	0.586891	0.827357	1.1009	0.905557	1.00073	0.801182	1.42644	1.34805	5.71759	2.01519	2.25939	1.64467	1.07287	1.87409	2.58707
ENSG00000081923	ENSG00000081923	ATP8B1	2.34417	2.05796	2.23439	2.22812	4.49647	1.42588	1.40286	7.67138	1.47248	5.01729	2.61575	2.25028	2.89901	9.18166	2.27564	6.54908	1.12165	3.79894	1.02796	4.39282	1.37676	5.07404	1.29978	3.94143	3.00475	2.83871
ENSG00000081985	ENSG00000081985	IL12RB2	2.05149	3.99312	1.91684	0.84137	0.302027	0.924344	1.51977	1.33138	0.663124	0.236517	0.913221	1.26305	0.445857	3.90221	1.87687	0.750485	1.10573	1.20831	3.6781	0.530144	2.87364	2.6095	2.82154	2.38158	0.543056	2.20593
ENSG00000082014	ENSG00000082014	SMARCD3	5.11456	1.6326	1.62791	2.94939	6.48062	10.1794	8.52991	1.95992	6.38075	2.9109	4.88115	2.43565	6.15686	10.415	2.61885	11.7576	9.61418	0.946097	4.51194	3.20182	0.741332	2.7462	1.68971	2.49219	4.18111	4.89953
ENSG00000082068	ENSG00000082068	WDR70	131.274	63.3653	7.65556	6.57146	8.39633	33.2027	7.30657	23.5931	105.037	6.78665	6.644	7.63912	7.54771	245.435	46.5347	258.916	124.824	5.97391	96.1881	9.654	22.1341	72.4865	44.4524	32.9316	3.79465	16.7483
ENSG00000082074	ENSG00000082074	FYB1	30.2611	18.3668	20.3269	28.2521	30.3235	23.9345	38.9489	10.8557	52.5185	26.0509	21.606	40.742	26.1304	22.0634	23.6704	14.7595	18.2669	39.7024	29.0767	5.03131	30.0769	77.7053	24.5659	33.6706	4.64652	11.2602
ENSG00000082126	ENSG00000082126	MPP4	8.02413	37.5886	13.0627	7.06462	0.362459	9.05048	1.02931	1.90155	4.45911	0.285286	1.33235	3.97244	1.33763	8.17633	11.2933	2.76498	6.16824	11.2427	18.8113	0.149074	24.7742	0.73052	9.94962	3.94062	0.648444	7.14439
ENSG00000082146	ENSG00000082146	STRADB	2.55728	1.22445	4.97171	2.17324	9.68133	6.51832	5.549	3.32909	4.74466	4.05561	0.837039	2.72403	7.96174	1.3704	2.51812	5.00323	2.08307	0.630786	1.90907	3.70325	1.58857	3.62431	2.85952	4.76316	5.8593	1.4701
ENSG00000082153	ENSG00000082153	BZW1	32.3556	34.4206	193.702	157.576	194.23	73.4747	286.853	70.9819	60.4298	85.5284	40.1418	118.526	170.222	39.2881	183.757	48.0177	93.3142	357.038	25.6106	53.6233	28.871	45.0853	65.0156	52.1791	16.856	40.418
ENSG00000082175	ENSG00000082175	PGR	0.63932	0.510188	3.73979	2.018	23.4373	7.53681	17.3293	0.144743	0.327218	5.67396	3.29584	4.76705	23.2742	0.13704	2.51812	0.250162	0.801182	0.111315	0.734259	0.919416	0.75354	0.144972	1.1698	0.410617	5.95902	0.283871
ENSG00000082196	ENSG00000082196	C1QTNF3	0.426213	1.3154	0.35198	0.413565	1.22758	0.101849	0.681459	1.14107	1.02693	2.45069	1.88334	0.236872	1.59712	0.548156	0.20145	0.500323	1.12165	0.29684	0.587407	2.53193	1.16495	0.317358	0.259956	0.830495	2.90915	0.946235
ENSG00000082212	ENSG00000082212	ME2	6.75913	19.9589	11.0509	7.44058	6.20552	8.74471	6.1211	4.66009	4.36409	4.21575	1.88334	8.66095	7.21368	7.56919	13.4849	4.0321	7.66729	10.2384	9.08145	2.23222	14.2889	6.14839	11.7615	4.76443	2.24392	8.55221
ENSG00000082213	ENSG00000082213	C5orf22	1.70485	3.77539	9.06348	4.39822	8.07417	5.80538	5.26073	2.46063	4.25383	4.51883	1.46482	4.02682	6.55977	1.09632	7.05074	3.50226	2.24331	6.27075	4.40555	6.58647	1.80038	3.76928	4.41925	2.7922	2.49363	4.06881
ENSG00000082258	ENSG00000082258	CCNT2	2.55728	2.55094	2.41986	8.07202	22.3499	2.74992	25.4856	20.4811	3.10857	21.6671	7.21945	4.82627	25.1749	3.01487	2.4174	1.25081	0.640945	1.78104	2.20278	46.2267	2.64761	4.78409	4.54923	6.15926	19.8716	2.74408
ENSG00000082269	ENSG00000082269	FAM135A	5.78113	4.31344	3.26053	2.45162	10.3548	4.91796	6.61341	9.23703	6.05353	5.14639	1.62603	1.84113	11.0592	4.19337	7.77294	2.50162	5.89811	11.6705	2.26936	4.70389	2.91958	2.78597	4.28928	4.04998	5.43725	3.61115
ENSG00000082293	ENSG00000082293	COL19A1	0.852427	1.6326	0.791955	0.258719	0.0201351	0.916639	0.0389684	0.361857	0.327218	0.0772449	0.627779	0.740225	0.0796173	1.91856	0.503625	0.750485	0.480709	0.742101	1.32167	0.0255397	0.953141	0.144972	1.79655	0.410617	0.094313	1.89247
ENSG00000082397	ENSG00000082397	EPB41L3	14.2782	9.89764	8.13955	9.67607	24.4241	6.11093	18.6074	9.19117	14.7248	10.9302	3.40047	6.72125	34.0442	3.15191	9.77032	6.5042	12.8189	8.64547	8.07685	12.0547	7.94284	24.0654	15.5974	13.8789	8.30178	7.85375
ENSG00000082438	ENSG00000082438	COBLL1	51.3587	23.4688	63.0143	100.779	91.1418	22.6104	45.7843	30.6855	60.0445	88.342	49.1759	26.6777	24.6845	5.75567	69.1538	6.25404	5.52934	26.5481	20.7061	294.862	32.5213	68.572	56.8004	57.6507	27.1621	52.0427
ENSG00000082458	ENSG00000082458	DLG3	1.91796	1.73464	1.40792	0.620925	1.20811	0.611093	1.50028	3.47383	2.29053	2.04699	0.784724	0.799443	1.59235	1.78152	1.00725	0.750485	0.640945	2.63446	1.32167	1.3536	1.48266	3.33437	2.33961	2.95644	3.00475	3.2172
ENSG00000082497	ENSG00000082497	SERTAD4	4.04903	2.65298	1.62791	4.1395	2.37594	0.712941	0.974209	1.88166	1.7997	3.20566	1.72639	2.33911	0.796173	0.685198	3.32392	0.500323	0.160236	0.408156	1.46852	3.29462	2.4358	2.75448	2.9895	1.64247	1.28554	2.08172
ENSG00000082512	ENSG00000082512	TRAF5	1.91796	3.16316	1.7159	1.82967	4.9301	2.14126	8.71483	1.99136	0.654436	4.01034	4.76066	1.16686	8.929	0.69687	1.69054	1.50097	0.694926	1.22447	1.46852	3.62663	3.28774	3.76928	1.03979	5.21432	10.1604	4.63655
ENSG00000082515	ENSG00000082515	MRPL22	1.06553	1.22445	5.01571	3.77729	10.3092	2.64807	6.7805	4.0528	2.61774	5.25265	5.54538	5.47766	6.95856	2.19263	2.71957	6.5042	1.60236	3.52498	1.46852	2.57951	1.58857	4.2042	2.07965	2.4637	3.03573	1.70322
ENSG00000082516	ENSG00000082516	GEMIN5	3.83592	1.6326	1.53991	0.827899	4.28878	2.13882	3.85787	3.5462	3.27218	3.53395	2.56343	1.71732	5.14328	3.42599	2.0145	2.25146	1.60236	1.59552	3.52444	2.42627	0.635427	4.05923	2.59956	0.985481	2.36972	1.04086
ENSG00000082556	ENSG00000082556	OPRK1	0.432696	2.311	0.727308	0.468763	0.0604054	0.614715	0.0783714	0.147882	0.163609	0.0772449	0.0523149	0.333978	0.0800704	0.13704	0.406069	0.779565	1.28189	0.599419	1.62325	0.0255397	1.17987	0.289945	1.63688	0.739111	0.13772	0.662365
ENSG00000082641	ENSG00000082641	NFE2L1	11.0816	3.2652	26.9704	36.2725	158.148	107.145	167.231	32.4225	3.56843	46.6555	46.5078	65.1398	124.888	15.6225	27.3972	18.2618	18.7477	57.2528	2.49648	36.0619	4.5539	11.3079	5.58906	22.0091	37.4974	17.2215
ENSG00000082684	ENSG00000082684	SEMA5B	0.957755	2.21527	1.57693	1.15178	0.897587	1.70291	0.589899	0.448256	0.661716	1.06405	6.69631	1.98056	0.664065	1.51522	0.836936	1.25081	1.60236	1.15846	2.03699	0.470868	2.288	1.15978	1.00619	1.23719	0.534936	1.69108
ENSG00000082701	ENSG00000082701	GSK3B	5.54771	7.55747	11.0587	9.85048	21.3363	8.198	19.8937	15.6506	11.289	18.5334	13.7248	12.3547	15.8149	7.32554	9.37485	3.2521	9.29371	7.4669	4.64202	16.0955	8.19492	11.3525	12.7943	10.092	9.06133	8.39145
ENSG00000082781	ENSG00000082781	ITGB5	1.70485	0.612225	9.26391	9.21038	71.1982	18.1291	78.5397	18.4547	3.10857	15.546	19.3565	17.5285	51.0658	2.87783	6.34567	6.00388	6.24922	4.19287	1.32167	2.7072	1.90628	2.46453	2.59956	2.38158	10.7644	6.15053
ENSG00000082805	ENSG00000082805	ERC1	47.5228	20.5125	4.81358	6.70374	10.3494	12.5133	17.3538	13.6895	44.3381	7.78279	5.9828	5.88812	9.26767	29.5698	15.8672	19.2625	31.7953	5.64719	25.4757	5.72462	7.10895	17.8316	16.8374	14.7758	5.91314	12.4123
ENSG00000082898	ENSG00000082898	XPO1	7.08138	12.785	7.7333	18.6991	12.851	7.99188	9.87416	11.6608	3.38431	12.1477	28.3041	7.96591	12.6896	8.09579	6.68869	5.51132	4.39379	6.55287	8.51826	18.4684	8.6238	4.53886	4.84572	7.39215	17.6396	6.04269
ENSG00000082996	ENSG00000082996	RNF13	6.60631	5.81614	35.6378	45.379	65.76	19.2494	51.1648	14.8361	6.87158	24.7184	5.17917	23.0654	51.672	3.28895	22.8645	11.5074	11.2165	102.113	5.13981	27.2507	7.30742	7.24863	8.83851	12.1543	8.36372	7.09676
ENSG00000083067	ENSG00000083067	TRPM3	2.13107	8.01109	1.46144	1.62432	0.145151	1.83328	0.333911	0.848522	0.818045	0.364728	0.539233	1.50031	0.481677	2.0556	2.25159	0.750485	2.20337	1.30934	5.87407	0.59967	5.34384	1.52169	2.72954	1.08793	0.684241	2.46021
ENSG00000083093	ENSG00000083093	PALB2	0.63932	1.85629	1.36392	0.62972	0.765134	0.81479	0.526073	1.30272	0.327218	0.521403	0.313889	0.621789	0.493627	0.548159	0.917197	0.250162	0.961418	1.55841	1.46852	0.306476	1.69447	0.289945	0.64989	0.656987	0.433675	0.378494
ENSG00000083097	ENSG00000083097	DOPEY1	1.06553	0.714263	1.14393	1.03487	6.46337	1.32403	6.33236	6.00683	0.654436	3.59189	2.30186	0.681007	11.6052	1.64448	0.4029	2.75178	1.12165	1.40999	0.734259	6.53815	0.635427	0.869835	0.909847	2.87432	7.25585	1.13548
ENSG00000083099	ENSG00000083099	LYRM2	5.2781	8.40736	12.5964	12.4448	46.115	13.895	22.9903	7.1016	8.46573	13.0049	8.79773	14.7527	24.3779	3.97415	15.0469	8.03897	5.31391	11.5119	5.51661	7.93868	5.18959	7.75722	8.2159	8.72309	7.63444	7.23918
ENSG00000083123	ENSG00000083123	BCKDHB	1.12107	3.46141	2.27306	0.881502	3.25289	0.924525	1.23639	6.22394	1.37136	1.13936	0.889353	0.91737	2.67514	1.91856	2.21595	3.00194	1.44213	2.52111	2.41928	1.46564	2.21351	0.724862	2.20963	1.23185	3.80238	1.04086
ENSG00000083168	ENSG00000083168	KAT6A	22.5893	10.8616	5.55202	9.69188	22.8345	4.79133	23.4639	23.1599	13.2523	23.5465	16.6901	12.0617	21.9444	9.9576	9.84484	3.50226	8.813	5.39304	8.67671	24.8181	8.16303	15.6834	10.2683	13.3171	14.8057	11.1514
ENSG00000083223	ENSG00000083223	ZCCHC6	208.206	87.3444	12.3193	19.1969	32.4375	49.2948	38.4029	62.3119	138.739	19.0408	14.4912	16.2554	38.0416	219.811	43.2111	168.608	104.955	28.6451	75.482	27.8381	31.8773	179.62	64.0792	57.0756	19.1126	20.2494
ENSG00000083290	ENSG00000083290	ULK2	2.94042	8.76926	5.36536	3.70316	8.82957	6.68328	8.24067	6.00683	5.64446	5.93791	3.1389	3.52361	8.95301	4.24446	6.94765	2.86767	3.40549	3.667	4.72555	11.0661	6.28395	2.91179	3.33829	3.74634	7.44578	3.23436
ENSG00000083307	ENSG00000083307	GRHL2	10.8684	4.18354	3.4758	8.38248	7.9131	1.93513	2.9616	44.9426	9.81654	20.3154	17.0023	3.06837	3.07323	18.5004	4.23045	27.0175	14.7417	2.67156	4.69926	41.5994	4.23618	6.66873	5.71904	9.75948	25.0446	5.96128
ENSG00000083312	ENSG00000083312	TNPO1	13.8519	18.7749	21.2134	16.9202	43.815	9.44283	25.0607	20.6259	21.1056	23.1269	11.9801	14.5482	33.5186	5.48159	20.7674	7.00453	11.3768	17.2631	14.4801	31.7259	14.9325	16.6718	21.8363	25.7867	12.05	18.1577
ENSG00000083444	ENSG00000083444	PLOD1	2.08453	2.57827	14.4568	19.7279	28.6045	10.0009	53.3468	11.1872	5.00053	24.3872	38.8176	22.4888	22.7434	3.98756	13.7758	10.757	17.626	19.5001	2.3699	28.2726	4.80066	2.39715	4.1593	10.4171	7.9865	10.8671
ENSG00000083454	ENSG00000083454	P2RX5	0.908871	0.326233	0.137943	0.155231	0.0604054	0.101849	0.384688	0.144743	0.327218	0.115867	0.680102	0.177654	0.257678	0.411119	0.526566	0.250162	0.557819	0.0742101	0.146852	0.0772182	0.237105	0.144972	0.129978	0.197783	0.109811	0.0946235
ENSG00000083457	ENSG00000083457	ITGAE	3.81154	4.28236	5.22109	2.36188	4.36932	5.02622	4.15247	0.889647	1.63609	1.8528	5.85927	3.94952	4.42937	2.5605	2.73421	3.50226	3.66324	3.11553	4.41763	2.8148	3.28644	1.15978	2.27322	0.752029	2.07544	1.52605
ENSG00000083520	ENSG00000083520	DIS3	5.50742	14.8149	14.9674	11.3765	22.0052	9.01445	15.1823	10.3852	10.0452	12.6881	8.05328	11.9603	16.8527	24.7296	11.4075	7.97391	5.03793	12.3546	9.95514	9.7799	6.93818	11.5111	9.80318	11.883	5.98797	8.00196
ENSG00000083535	ENSG00000083535	PIBF1	2.55728	1.6326	7.30358	4.34647	10.7119	3.87025	6.72204	5.93445	4.58105	5.60025	1.20324	3.73073	8.05725	10.5521	5.33842	3.50226	1.92284	9.61021	1.46852	9.90939	0.847236	2.17459	1.94967	3.20281	2.88084	2.17634
ENSG00000083544	ENSG00000083544	TDRD3	4.90145	2.34686	6.37964	5.01914	8.39635	5.09244	6.41029	7.23714	4.25383	4.49952	4.08056	3.9676	7.37255	4.65935	4.67168	2.25146	2.88425	9.01654	1.51715	6.81909	2.224	4.34917	2.46958	2.62795	6.62903	2.46021
ENSG00000083635	ENSG00000083635	NUFIP1	6.60631	2.85705	1.8039	1.37222	3.98675	1.22219	2.39655	2.09877	2.45413	2.54908	2.87732	2.12578	2.51591	6.71494	2.71957	5.00323	1.44213	2.78059	2.34963	1.20036	0.635427	4.63912	1.81969	1.80672	0.758931	1.51398
ENSG00000083642	ENSG00000083642	PDS5B	33.2446	14.2853	6.59963	9.72782	27.0214	23.0178	12.4699	18.0928	30.9221	14.9662	6.17316	11.7548	15.7801	89.7605	10.8783	49.532	14.4213	5.23181	14.832	19.7422	10.6964	35.8082	10.7882	21.1878	6.36573	15.7075
ENSG00000083720	ENSG00000083720	OXCT1	0.852427	1.12241	1.29363	0.859529	6.02048	1.42588	4.22807	2.17114	1.96331	1.12005	0.20926	1.09018	6.99078	5.90261	0.503625	4.00259	0.320473	2.91754	1.0158	0.102159	1.05905	1.01481	1.55974	0.903358	1.5953	1.51398
ENSG00000083750	ENSG00000083750	RRAGB	2.55728	1.73464	3.5198	1.70754	4.47	2.03698	2.61088	4.41466	4.58105	3.53395	4.39445	2.54637	3.77386	4.24823	2.11522	2.75178	0.801182	3.82182	1.61537	4.29066	1.05905	4.05923	1.29978	2.21733	3.02023	1.41935
ENSG00000083782	ENSG00000083782	EPYC	1.27864	2.24483	1.23193	27.7347	284.342	3.66656	58.5892	0.0723714	0.327218	13.8461	31.7028	83.2901	5.85983	1.78152	193.392	0.250162	0.961418	0.445261	0.734259	2.78382	0.953141	0.289945	1.1698	0.328494	0.542094	0.946235
ENSG00000083799	ENSG00000083799	CYLD	3.86457	4.69373	9.94188	13.8673	24.9542	9.67563	33.6083	23.8826	7.03519	11.8901	11.3	15.2635	21.2518	13.7442	6.63919	5.75372	8.813	37.1618	4.2587	6.53852	3.53826	7.97348	4.41925	6.81624	9.62032	4.35268
ENSG00000083807	ENSG00000083807	SLC27A5	7.91739	37.6637	12.7434	6.5323	1.18049	6.21338	1.37314	4.00462	5.7177	1.70939	6.12802	5.06478	1.99132	11.8682	8.44415	2.81648	10.7008	14.006	23.8235	2.77255	28.7136	3.47523	10.1701	4.29473	3.92315	10.5925
ENSG00000083812	ENSG00000083812	ZNF324	0.63932	0.40815	0.219987	1.60405	1.70575	0.611092	1.82321	4.48702	0.163609	2.19467	2.86542	1.41834	1.59209	1.78152	0.302175	0.750485	0.320473	0.704996	1.32167	2.21835	0.741332	0.724862	0.64989	1.97096	3.93306	0.346909
ENSG00000083814	ENSG00000083814	ZNF671	0.63932	0.204075	0.439975	0.672668	2.79878	0.305546	2.26017	1.73691	0.490827	1.10074	2.35417	0.621789	1.73566	0.274079	0.302175	0.250162	0.640945	0.445261	0.146852	1.86439	0.423618	1.88464	0.129978	1.0676	3.48489	1.04086
ENSG00000083817	ENSG00000083817	ZNF416	0.426213	0.204075	0.615965	0.258719	2.47662	0.509244	1.57822	0.796086	0.327218	0.733826	0.418519	0.740225	1.60827	0.274079	0.20145	0.250162	0.801182	0.22263	0.293704	0.536333	0.529523	0.724862	0.779869	0.574864	0.604047	0.567741
ENSG00000083828	ENSG00000083828	ZNF586	1.98171	3.53808	3.45452	2.58225	3.02692	1.64477	5.12485	1.63775	1.14526	3.23909	4.66353	1.97878	3.01598	2.59056	0.934118	1.00057	1.76962	3.8753	2.74317	5.83524	2.11141	2.35862	1.4981	2.93103	6.28033	2.19354
ENSG00000083838	ENSG00000083838	ZNF446	0.213107	0.102038	0.34884	0.258719	0.892185	0.611093	1.50582	1.73279	0.163609	1.42929	2.57974	0.32859	1.10067	0.274079	0.100725	0.250162	0.160236	0.185525	0.146852	2.2363	0.105905	0.57989	0.129978	0.410616	3.03346	0.410079
ENSG00000083844	ENSG00000083844	ZNF264	14.9691	49.4411	20.8454	11.0614	11.8094	13.4587	8.47009	10.3283	8.56031	8.93146	17.9593	12.2981	9.62392	25.697	14.5798	7.29656	12.2848	16.0303	30.5438	8.84621	36.3078	5.37578	13.4747	8.67035	8.70767	13.0555
ENSG00000083845	ENSG00000083845	RPS5	20.4582	7.65282	115.097	63.7479	83.1376	69.9704	61.2198	30.6855	25.8502	30.8007	36.2019	67.6865	52.4045	73.0423	69.2988	168.357	42.3024	86.7147	19.6768	9.42413	12.4962	26.9649	43.5427	30.7963	5.74518	44.2837
ENSG00000083857	ENSG00000083857	FAT1	1.06553	1.12241	1.36392	14.333	3.3223	0.916639	5.88422	16.3559	2.45413	23.5597	2.98195	2.07263	4.45857	4.24823	2.8203	0.250162	0.640945	2.07788	1.17481	79.7854	3.17714	4.05923	2.20963	11.99	9.23107	11.4494
ENSG00000083896	ENSG00000083896	YTHDC1	481.625	157.544	67.2282	84.2897	58.5532	129.959	45.2617	132.584	476.592	57.8191	73.868	55.6349	38.7894	302.312	101.732	221.393	182.99	51.6506	196.196	52.9944	65.8728	393.599	140.376	152.75	21.0177	62.7354
ENSG00000083937	ENSG00000083937	CHMP2B	11.2947	10.6219	26.6185	37.1002	44.2977	12.12	34.7956	15.6461	24.3777	21.6865	12.6602	21.2001	20.9394	3.83711	24.5769	6.75437	7.37087	60.7997	10.867	16.0599	11.2259	15.657	17.937	16.0141	4.8014	12.8688
ENSG00000084070	ENSG00000084070	SMAP2	6.60631	3.36724	4.39975	6.05402	6.38284	11.1015	17.3993	4.99363	7.1988	6.08304	13.0788	10.5112	17.5795	10.5521	3.82755	4.00259	15.2225	6.27076	4.99296	4.39282	3.70666	10.293	4.80919	8.45872	4.04247	6.24515
ENSG00000084072	ENSG00000084072	PPIE	2.98349	4.59169	11.9297	4.72711	10.6917	5.09244	9.91646	7.19468	1.7997	11.1268	11.8755	8.08326	8.40759	4.93343	4.5562	5.75372	0.961418	9.54245	3.24594	3.14577	1.90628	3.33437	4.80919	3.70788	11.7505	3.10307
ENSG00000084073	ENSG00000084073	ZMPSTE24	5.32767	2.24665	10.6004	9.38448	24.3962	7.24885	22.6632	8.02117	4.25383	8.36334	2.04028	6.60229	20.409	1.78152	9.42496	6.00388	4.64685	10.2588	2.7892	5.13347	3.10734	2.46453	6.15346	6.8312	2.30777	4.17693
ENSG00000084090	ENSG00000084090	STARD7	7.15748	6.28264	9.22328	6.22277	24.5844	11.613	29.8475	9.30849	6.46208	10.0023	11.4047	12.0476	27.4182	4.65935	12.0536	1.86488	9.93465	5.72455	6.3935	9.62844	6.21837	13.0357	9.61838	9.1157	6.73052	5.91273
ENSG00000084092	ENSG00000084092	NOA1	1.49175	0.714263	5.67568	2.43195	5.31567	3.05546	2.82521	2.89486	1.7997	2.66495	2.04028	2.69442	3.07323	0.959278	2.0145	3.2521	1.44213	5.34313	1.17481	1.83886	1.16495	1.44972	2.9895	1.14973	1.64177	2.64946
ENSG00000084093	ENSG00000084093	REST	8.95048	15.4077	8.53439	29.2868	60.4865	12.0398	29.7219	21.9285	16.3609	32.7694	6.12084	25.3803	23.1226	59.1178	16.0153	41.2766	8.04833	8.38905	9.10481	11.3396	11.2259	37.6221	13.1702	27.2839	5.75002	14.6797
ENSG00000084110	ENSG00000084110	HAL	0.426213	1.12241	0.263985	0.258719	0.140946	0.101849	0.350715	0.0723714	0.163609	0.366913	0.523149	0.858661	1.46496	0.274079	0.302175	0.250162	2.08307	2.41183	0.146852	0.306476	1.16495	0.144972	0.389934	0.574864	0.774419	0.189247
ENSG00000084112	ENSG00000084112	SSH1	5.8312	19.6848	8.39617	8.8517	12.2597	6.5571	28.2622	14.2885	3.49631	10.4539	13.5298	8.15186	15.6821	5.61548	8.17479	3.04042	5.55443	7.54226	12.5435	11.7482	10.6909	3.81913	6.47965	5.90783	12.3731	8.43151
ENSG00000084207	ENSG00000084207	GSTP1	10.8684	8.67319	59.0449	30.6322	69.9496	41.4524	66.4599	55.7982	30.2676	44.0491	46.7695	41.2748	39.4903	19.0485	49.8589	40.5262	20.35	36.1404	17.7691	25.2588	14.403	19.5713	45.8823	28.0041	13.2735	25.0752
ENSG00000084234	ENSG00000084234	APLP2	21.241	19.526	37.2384	41.6494	154.494	81.9011	248.42	51	27.656	79.4481	42.3254	55.7805	209.529	27.3007	24.656	25.5371	31.6265	51.2267	17.5891	31.3231	17.5713	27.5234	23.0759	39.1096	30.3529	46.8023
ENSG00000084444	ENSG00000084444	FAM234B	3.09495	6.68515	4.25636	3.81526	1.87257	2.96992	3.31231	1.34032	1.03536	2.80535	3.19121	3.62781	1.84944	1.98406	3.59857	1.00065	4.02422	2.78151	5.11304	3.57555	3.17714	0.897226	2.79041	1.94928	1.92056	3.91322
ENSG00000084453	ENSG00000084453	SLCO1A2	2.38841	11.5302	1.34706	1.33954	0.0805405	1.49182	0.206776	0.611113	1.49572	0.197805	0.109337	1.3862	0.223838	0.968869	1.00178	0.508391	0.661356	3.64398	5.77342	0.931709	6.63261	0.636109	4.45792	1.03529	0.711327	1.60794
ENSG00000084463	ENSG00000084463	WBP11	24.5073	7.65282	21.1621	11.9528	24.8266	17.518	30.0836	19.9021	16.8517	16.2214	16.7931	16.7587	21.417	15.3484	13.195	11.0071	16.3417	23.2278	11.3049	8.06924	5.61294	14.3523	10.2683	14.4452	6.22633	10.5978
ENSG00000084623	ENSG00000084623	EIF3I	8.6016	17.4789	9.87233	5.70897	1.98617	8.10671	3.07775	3.56446	4.12661	4.145	12.6955	4.94918	3.6855	10.3328	11.076	5.99134	3.61364	7.29293	11.5846	4.14709	12.6106	2.68784	5.6763	5.61485	6.02799	8.07239
ENSG00000084628	ENSG00000084628	NKAIN1	0.63932	0.714263	0.571967	0.206975	2.235	0.509244	1.81203	0.144743	0.327218	0.231735	2.61575	1.48045	1.94266	0.822238	0.705074	0.250162	0.640945	0.29684	0.440555	0.306476	1.37676	0.289945	0.259956	0.328494	0.201349	0.378494
ENSG00000084636	ENSG00000084636	COL16A1	1.27864	1.22445	0.395977	6.46796	1.00676	0.407395	0.915757	2.38826	1.7997	2.78081	17.7871	1.53967	2.914	6.44086	3.32392	17.5113	13.6201	0.519471	0.881111	11.2374	3.28304	1.73967	0.779869	8.45871	8.92131	12.6795
ENSG00000084652	ENSG00000084652	TXLNA	5.54078	2.4489	2.02389	3.6738	11.5374	5.09244	25.6217	10.7833	6.87158	8.97972	19.7228	5.98103	15.9235	7.2631	4.8348	11.7576	7.37087	1.92946	5.58037	15.0684	4.34209	7.53857	5.45908	5.74864	13.8156	3.78494
ENSG00000084674	ENSG00000084674	APOB	0.213107	0.816301	0.263985	0.206975	0.100676	0.509244	0.175358	0.5066	0.327218	0.0579337	0.0523149	0.325699	0.429934	0.13704	0.503625	0.250162	0.640945	0.14842	0.440555	0.0255397	0.529523	0.144972	0.259956	0.0821234	0.309768	0.283871
ENSG00000084676	ENSG00000084676	NCOA1	3.83592	1.42853	11.1314	17.3342	28.3501	10.9997	32.87	25.1129	8.67128	36.4979	25.3203	11.6955	25.2229	23.4338	13.9	6.25404	6.24922	9.61021	1.90907	55.3949	8.68417	9.42321	5.71904	18.8063	26.2219	11.4494
ENSG00000084693	ENSG00000084693	AGBL5	1.29134	2.10006	3.6552	1.61581	3.77972	3.40809	2.3727	2.32308	1.63764	2.48175	2.7536	2.72928	3.68791	1.13922	2.92588	1.75113	1.93712	2.71821	0.881111	3.47195	2.39901	2.08575	3.26496	2.75023	3.60961	1.81643
ENSG00000084710	ENSG00000084710	EFR3B	2.34417	10.0321	1.20168	0.725305	0.221486	1.12302	0.467632	0.361857	1.63609	0.30898	0.107171	0.785032	0.429934	1.50744	2.1387	0.250162	0.973986	1.74979	5.58037	0.255397	5.53888	1.30475	2.46958	0.919931	1.14837	1.89247
ENSG00000084731	ENSG00000084731	KIF3C	0.213107	0.510188	1.67191	2.90138	0.78527	1.01849	1.44183	1.08557	1.14526	3.0898	3.34815	1.77654	1.05095	0.274079	1.6116	2.00129	0.801182	1.41502	0.440555	5.26116	1.37676	0.724862	0.779869	1.23185	1.45591	0.851612
ENSG00000084733	ENSG00000084733	RAB10	10.2291	3.87743	34.802	31.0979	68.681	16.6013	62.4473	27.284	12.9251	31.9794	10.9338	28.1877	57.3883	7.12606	34.045	15.0097	15.7032	63.1896	5.13981	17.3414	8.57827	9.42321	13.3877	14.0431	8.47214	9.27311
ENSG00000084734	ENSG00000084734	GCKR	0.213107	0.102038	0.087995	0.206975	0.422837	0.916639	1.87048	0.0723714	0.163609	0.231735	1.0463	0.059218	1.32165	0.274079	0.100725	0.250162	0.160236	0.0742101	0.146852	0.0255397	0.105905	0.144972	0.129978	0.328494	0.666001	0.0946235
ENSG00000084754	ENSG00000084754	HADHA	6.60631	4.93068	32.3381	19.0934	23.5177	18.8192	40.6051	14.7638	15.3792	14.1551	11.2477	16.9278	34.9521	13.704	16.6196	19.5126	9.8011	42.6241	8.37055	7.86621	9.95875	14.7872	14.5576	13.304	7.44457	11.7879
ENSG00000084764	ENSG00000084764	MAPRE3	0.63932	0.204075	2.59585	1.91452	7.06741	2.24067	7.98851	0.940828	1.7997	3.39877	8.31807	4.41174	3.48723	0.411119	1.30942	0.250162	1.12165	0.779206	0.440555	6.12951	0.635427	1.30475	2.46958	3.61343	2.05995	1.13548
ENSG00000084774	ENSG00000084774	CAD	1.27864	3.67335	0.662881	2.64969	1.94646	0.523399	3.66896	4.84889	0.803454	4.44158	10.3031	1.5532	4.64115	0.959278	2.28006	0.500323	0.480709	0.853416	1.02796	9.02003	2.224	1.88464	1.03982	2.36191	13.9669	1.98709
ENSG00000085063	ENSG00000085063	CD59	32.6053	16.2893	112.794	139.393	648.61	114.071	573.556	340.211	51.6332	184.59	134.073	179.487	498.013	34.4007	167.203	146.095	67.4209	370.764	20.3411	87.5759	25.1229	30.7704	79.5467	55.6344	83.4111	45.8924
ENSG00000085117	ENSG00000085117	CD82	2.50565	5.64788	13.8322	28.1346	98.207	145.549	182.91	6.97951	3.64477	28.5117	719.791	87.8037	80.2656	11.2256	26.3113	8.74253	9.76575	21.2093	4.41587	83.3319	4.1217	3.67426	2.81463	6.0648	95.2246	4.67719
ENSG00000085185	ENSG00000085185	BCORL1	64.3584	12.1425	1.01194	5.12263	4.22837	2.64807	6.5467	13.5335	32.8854	10.3894	10.5676	2.69442	4.68149	1.3704	4.12972	0.750485	1.44213	0.371051	18.797	42.4986	8.89598	23.1956	24.5658	13.5504	5.45192	7.28601
ENSG00000085224	ENSG00000085224	ATRX	188.599	125.098	25.8266	82.9972	187.56	83.3122	77.5072	141.197	220.218	70.7949	24.8496	81.1878	62.2604	499.651	54.3915	237.153	85.2454	22.0403	119.978	32.4354	65.5551	313.576	64.7292	138.296	16.5726	77.6859
ENSG00000085231	ENSG00000085231	AK6	1.49433	1.73417	11.1923	5.11033	18.2852	6.36939	15.3008	4.00327	3.57955	7.70453	3.5051	6.00924	11.3493	2.46671	7.7504	4.50291	3.68544	10.3499	2.27047	2.48171	1.56345	3.76928	5.1815	3.61343	2.58043	2.53179
ENSG00000085265	ENSG00000085265	FCN1	108.393	41.5193	27.5955	11.1264	0.645229	69.3971	1.81286	12.3105	61.2204	0.408918	1.90947	9.8994	13.1445	39.8796	41.6821	288.176	211.42	15.8023	66.6216	0.560197	17.9444	18.812	33.4575	16.1136	0.769765	31.6312
ENSG00000085274	ENSG00000085274	MYNN	2.22273	2.298	5.61661	4.0623	9.21499	2.08821	5.25853	3.15141	2.49867	4.30184	3.52775	5.28213	6.7005	1.78152	5.24204	3.81631	4.8945	9.9763	1.58843	8.8586	1.48939	2.14136	2.89324	3.5707	4.74448	2.23587
ENSG00000085276	ENSG00000085276	MECOM	10.7859	6.73448	2.29317	1.17186	2.59921	5.96327	1.46131	4.04546	22.7085	1.66076	0.20926	1.22041	5.28155	9.22791	4.62301	29.5515	5.87561	1.28426	12.2589	2.4852	6.3238	22.8793	12.9974	12.8031	2.67785	14.9479
ENSG00000085365	ENSG00000085365	SCAMP1	6.63782	7.4844	21.8862	15.6041	29.8197	5.86088	21.1579	9.40069	3.10857	14.6636	4.47132	9.08438	16.5125	2.58514	13.1932	3.5581	8.13915	19.6569	4.90559	5.90654	7.35002	4.09091	4.67234	5.40548	2.09872	5.57462
ENSG00000085377	ENSG00000085377	PREP	1.27864	5.28378	6.11465	4.04166	10.8734	3.05546	13.7515	5.29793	1.63609	8.6928	7.7426	4.26331	12.858	1.37357	4.5598	1.00065	3.04558	5.326	1.99968	7.64218	3.38895	3.92526	3.76936	3.94662	5.1055	3.56438
ENSG00000085382	ENSG00000085382	HACE1	4.75453	8.11669	7.1543	4.817	6.86607	2.34327	4.3217	7.599	6.45815	6.77824	0.470834	3.34829	5.83106	3.27844	5.10418	2.87458	2.88425	4.72974	5.3307	24.143	3.79606	7.49497	6.93282	5.21123	5.03801	3.58428
ENSG00000085415	ENSG00000085415	SEH1L	7.30042	24.5391	16.2803	12.9558	10.5353	8.41837	9.23107	9.0936	5.61346	8.71236	8.00418	9.95467	9.39977	7.67413	16.5963	5.30831	15.9427	18.7828	12.3167	9.07758	11.1474	4.99608	9.30085	8.46186	4.22434	6.40562
ENSG00000085433	ENSG00000085433	WDR47	0.213107	1.42853	3.73979	2.27672	8.17488	2.24067	7.30656	2.09877	1.47248	4.20985	1.20324	4.41174	8.949	0.959278	1.41015	1.50097	0.320473	5.38023	0.734259	2.52843	1.27085	1.01481	1.42976	1.88884	2.24582	0.946235
ENSG00000085449	ENSG00000085449	WDFY1	3.1966	3.46928	13.1553	18.576	24.585	10.6941	27.3122	11.6518	7.19879	15.8545	5.9639	12.2792	18.8116	2.74079	10.6768	4.00259	7.69135	45.7876	2.34963	9.42413	4.87161	8.4084	5.84901	9.36207	7.00075	7.6645
ENSG00000085465	ENSG00000085465	OVGP1	0.213107	0.306113	0.131992	0.41395	0.523513	0.101849	0.701431	0.723714	0.654436	1.77663	2.24954	0.355308	0.573245	0.274079	0.100725	0.250162	0.160236	0.0371051	0.293704	1.4813	0.423618	0.434917	0.259956	0.410617	1.39395	0.567741
ENSG00000085491	ENSG00000085491	SLC25A24	2.55728	1.93871	12.4513	10.4005	15.9357	8.45345	12.2361	6.22394	5.72631	5.23334	1.32129	3.67151	17.1336	3.01487	14.1015	2.50162	7.21064	11.8727	2.34963	5.46548	4.13028	5.36398	5.45908	3.03857	3.16872	5.77203
ENSG00000085511	ENSG00000085511	MAP3K4	2.77039	1.42853	2.33187	6.51971	18.3237	7.81907	27.52	5.71734	3.10857	7.48949	11.9801	4.08604	15.5574	1.78152	1.81305	0.750485	1.7626	1.33578	1.32167	8.01946	1.05905	3.11626	2.07965	4.43467	13.6508	1.32473
ENSG00000085514	ENSG00000085514	PILRA	0.213107	0.306113	2.33142	6.6232	16.369	6.51832	24.8025	1.0132	0.163609	7.99467	3.92362	6.03996	32.0057	0.274079	2.61885	1.25081	4.00591	12.6117	0.734259	0.587412	0.529523	0.869835	1.1698	2.05309	4.81341	0.189247
ENSG00000085552	ENSG00000085552	IGSF9	0.852427	0.102038	0.219987	0.672668	0.845675	0.101849	0.272779	20.3364	0.327218	1.50627	5.23149	0.325699	0.525474	0.411119	0.20145	0.500323	0.160236	0.371051	0.146852	0.664031	0.211809	1.32163	0.719917	0.739111	21.6373	0.189247
ENSG00000085563	ENSG00000085563	ABCB1	1.06553	2.95909	0.131992	0.258719	0.885945	1.22219	1.71461	0.723714	6.87158	0.984872	0.313889	0.503353	3.45539	0.13704	0.4029	0.250162	0.160236	0.14842	3.52444	0.102159	1.27085	2.31956	3.50941	2.29946	0.743443	1.98709
ENSG00000085644	ENSG00000085644	ZNF213	1.27864	1.53056	0.923947	0.931387	1.46992	1.13618	1.61884	3.38557	0.327218	2.10492	2.51112	0.947488	0.859867	3.92646	0.417678	3.2521	1.60236	0.786423	1.90907	1.40468	1.48266	0.724862	0.259956	0.903358	2.23033	0.473118
ENSG00000085662	ENSG00000085662	AKR1B1	16.987	23.4407	31.5377	12.7252	24.3656	20.2086	37.6961	8.5508	29.6463	25.4972	66.0947	30.7789	17.5059	5.42967	19.814	10.8803	9.33595	7.10559	21.1187	23.8831	22.5994	19.6948	24.714	20.9529	16.7053	17.2352
ENSG00000085719	ENSG00000085719	CPNE3	5.32767	3.57131	32.0744	21.7842	42.0427	13.7496	32.5195	25.6918	7.03518	21.2232	7.42871	19.69	31.5919	15.6225	13.9	9.75631	6.24922	46.3812	4.99296	19.7166	6.14246	9.13327	9.61838	11.8258	6.6445	10.314
ENSG00000085721	ENSG00000085721	RRN3	3.40971	0.985769	16.7657	7.60393	24.4121	3.79896	26.0867	7.08169	3.27218	11.4868	10.7245	8.73901	19.4325	1.23336	5.87281	1.00065	4.48662	8.08116	2.61248	5.17225	1.69447	3.49459	4.02932	3.59597	3.72897	1.59016
ENSG00000085733	ENSG00000085733	CTTN	4.47524	3.36724	12.5833	25.9754	51.1836	10.083	80.5857	38.574	7.3624	66.5074	155.741	18.0022	49.6496	2.87783	12.1877	13.2586	10.4154	10.2781	2.79018	118.989	8.26056	10.583	6.10897	14.3716	99.9316	8.70536
[truncated: 26,814 more rows]

## Sheet: Fig. 2C
external_gene_name	pvalue	log2FC	color
[truncated: 21,730 more rows]

## Sheet: Fig. 2E
	-log p-value	Odds Ratio
[truncated: 23 more rows]

[truncated: 5 more sheets: Fig. 2F, Fig. 2G, Fig. 2H, Fig. 2I, Fig. 2J]
