# Supplementary material for: Transplacental SARS-CoV-2 protein ORF8 binds to complement C1q to trigger fetal inflammation
Source: EMBO J. 2024 Oct 10;43(22):10. doi: 10.1038/s44318-024-00260-9 (PMC11574245; doi:10.1038/s44318-024-00260-9)
Supplement: Supplementary file 8 — Source data Fig. 3 [file 44318_2024_260_MOESM8_ESM.zip › Figure_3_updated_07-23-24.xlsx]

## Sheet: FIG. 3B
	control	control	control		covid	covid	covid	covid	covid	covid	covid	covid		COVID: Average
C1q	0.922297	0.942568	1.13514		77.0068	53.1689	1.47973	2.36149	5.01689	1.77365	12.6486	3.16216		19.5773
C2	0.449755	1.18187	1.36837		2.33967	2.03116	1.99215	1.55726	0.848291	1.4379	1.95493	0.863417		1.6281
C3	0.960366	1.02439	1.01524		2.28659	2.93598	1.30793	2.33232	8.81707	2.25915	4.0061	8.67988		4.07812
C3b	0.77438	1.07344	1.15218		15.7758	13.3176	1.8182	3.28967	28.8442	1.95256	13.8081	30.9319		13.7173
C5	0.684274	0.942295	1.37343		1.53204	2.06633	1.61493	1.68317	1.07518	2.05584	1.49382	1.29341		1.60184
C4	0.000289827	1.47232	1.52739		23.705	19.9604	2.54468	4.40827	18.9054	2.33311	13.8972	13.5987		12.4191
C4b	1.02242	0.71543	1.26215		1.82648	1.74453	1.09664	1.30139	0.839028	1.35878	1.42392	0.684997		1.28447
C5a	0.636976	0.926647	1.43638		2.36727	1.28443	1.16742	1.18912	1.05639	1.70758	0.779192	1.04142		1.3241
FB	0.462963	1.24074	1.2963		8.42593	10.463	1.31481	2.5	5.25926	2.77778	4.55556	2.42593		4.71528
Adipsin	1.11957	0.883152	0.997283		1.12772	0.853261	1.59783	1.30163	1.30435	1.7663	1.19022	1.38587		1.3159
F1	0.98514	1.00146	1.0134		0.473325	0.844093	1.45944	1.51206	1.30402	1.46748	1.13203	1.34982		1.19278
FH	0.0668896	1.301	1.63211		12.592	11.2174	2.47826	3.50167	16.9632	3.43813	11.4649	16.0401		9.71196
MIP1α	1	1	1		1	47.6	114.54	32.86	1	1250.14	1	1		181.143
CTACK	1	1	1		4	413	218	1	1	104	1	1		92.875
IL16	0.0181818	2.96364	0.0181818		0.0181818	11	187.018	6.65455	0.0181818	179.964	1.49091	0.0181818		48.2727
IL1β	0.00955414	0.121815	2.86863		1.11545	6.54459	9.96019	26.0064	0.594745	286.321	0.121815	0.506369		41.3963
PDGFAB/BB	1	1	1		155.1	126.36	1	1	1	1	41.18	1		40.955
MIP1β	0.2867	0.338424	2.37488		0.326601	1.68621	14.3099	6.76552	1.88867	179.673	0.84532	0.403448		25.7374
GMCSF	1	1	1		1	1	92.65	72.51	1	21.53	1	1		23.9613
LIF	1	1	1		1	1	1	1	1	143	1	1		18.75
IL28A	1	1	1		1	1	1	1	1	126	1	1		16.625
TNFα	0.425208	0.485532	2.08926		0.282491	1.69789	5.40265	3.1486	1.02403	99.1368	0.822462	0.956351		14.0589
VEGFA	1	1	1		1	1	99	1	1	1	1	1		13.25
IL17A	0.0714286	0.0714286	2.85714		0.0714286	16.0714	33.5	4.35714	0.0714286	32.4286	0.0714286	0.0714286		10.8304
Eotaxin2	0.382166	2.23567	0.382166		0.729936	2.04076	59.8242	0.695541	0.970701	5.51083	3.06879	0.382166		9.15287
IL22	1	1	1		1	1	27.72	1	1	35.74	1	1		8.6825
MCP1	0.313047	0.687887	1.99907		0.404702	1.02441	41.2038	3.24684	0.540617	15.6239	1.22817	0.462195		7.96683
MCP2	0.365854	2.26829	0.365854		0.365854	2.52073	13.0573	4.43415	0.365854	33.0841	7.27683	0.365854		7.68384
GCSF	0.237804	0.371909	2.39029		1.1399	3.05458	8.8356	17.9153	0.41624	23.1354	0.719759	0.461796		6.95983
MBL	0.515625	0.09375	2.39062		23.4688	12.4531	2.60938	2.53125	1.17188	6.39062	2.53125	0.5		6.45703
MCP3	0.443506	1.04541	1.51109		0.848997	1.32101	21.8902	1.36853	1.59979	22.1911	0.69377	0.848997		6.3453
MMP9	0.0689876	0.328191	2.60282		7.82784	1.94259	3.51012	3.5821	0.365716	28.1354	0.361554	0.137491		5.73285
MDC	1.01257	0.808772	1.17866		0.0617812	0.193367	32.789	0.913078	0.89302	4.28778	0.884996	1.45627		5.18491
IL18	0.392617	0.372483	2.2349		4.93289	3.41275	8.97987	2.44631	0.765101	16.8121	1.4094	0.875839		4.95428
IL8	0.123063	0.34054	2.5364		0.950147	1.73319	17.9549	4.35369	0.285095	12.6788	0.234358	0.19726		4.79844
MMP8	0.0868731	0.399994	2.51313		0.527042	1.53209	7.24037	3.09826	0.248171	21.1882	0.708531	0.0318527		4.32182
MMP1	0.184892	0.884567	1.93054		2.46467	1.18168	14.2624	7.23251	0.411033	4.61872	1.54553	0.575911		4.03656
IL1α	0.540757	0.978175	1.48107		4.33316	1.64318	2.6675	3.4173	1.75953	15.314	0.952932	1.70786		3.97443
TARC	0.0681818	2.86364	0.0681818		0.0681818	3	17.3864	0.0681818	0.0681818	4.97727	3.06818	0.0681818		3.58807
FLT3L	0.813198	0.697462	1.48934		0.682234	1.67513	2.92081	3.84365	1.72995	3.35025	1.63553	6.9868		2.85305
RANTES	0.637592	0.0278136	2.33459		7.11354	6.09579	0.362948	0.730387	0.0831913	1.56504	3.61676	0.0772045		2.45561
sCD40L	0.0677966	0.0677966	2.86441		1.02441	2.56203	4.66102	2.08814	1.21763	4.33288	1.12203	1.75525		2.34542
IL12p40	0.500466	0.403308	2.09623		0.643057	1.75652	3.00699	3.16985	1.23439	3.89259	1.10089	3.89259		2.33711
IL5	0.875	1	1.125		0.875	1.75	2.625	2.625	2.375	4.375	1.375	2.125		2.26562
IFNα2	0.192308	0.861538	1.94615		0.861538	2.90769	7.35385	0.55	0.711538	3.91538	0.192308	1.55769		2.25625
TGFα	0.248721	0.469806	2.28147		1.08086	1.61208	4.07165	1.6827	0.819857	6.7216	0.650972	0.976459		2.20202
IL10	0.477273	0.613636	1.90909		0.704545	1.15909	2.45455	1.70455	0.659091	9.45455	0.659091	0.568182		2.17045
IL13	0.00230769	0.00230769	2.99538		0.708462	1.49769	4.39154	2.18538	0.00230769	6.48231	0.108462	1.39385		2.09625
I309	0.845455	1.90909	0.245455		0.654545	0.872727	1.11818	2.01818	0.681818	6.32727	4.09091	0.409091		2.02159
IFNγ	0.262136	0.436893	2.30097		1.07767	2.21359	3.52427	2.49029	0.480583	4.29612	0.684466	0.990291		1.96966
IL17E/IL25	0.801061	1.14191	1.05703		0.132626	1.34748	3.09151	2.86737	1.5504	3.01724	2.64191	0.887268		1.94198
IL27	1.05083	0.382742	1.56643		2.01773	2.29076	3.54518	2.85994	0.798157	1.20858	1.78159	0.796919		1.91236
MIP1δ	0.818654	2.10969	0.0716579		1.2355	2.05524	3.26823	1.51088	1.10507	4.78106	0.694281	0.457983		1.88853
IL1RA	0.595822	0.952217	1.45196		2.00884	1.97033	2.86616	1.42893	1.70556	2.61729	0.927857	1.30321		1.85352
TRAIL	0.311927	2.68578	0.00229358		1.05734	2.90367	4.15367	0.674312	0.502294	3.06881	2.29817	0.0321101		1.8363
ENA78	0.413754	2.48689	0.0993566		0.0549998	1.2679	3.94161	1.40005	0.52891	4.85043	2.35276	0.00661055		1.80041
IL2	0.0322581	0.419355	2.54839		0.580645	1.96774	5.32258	1.74194	0.354839	3.93548	0.0322581	0.354839		1.78629
MCP4	1	1	1		1	1	1	1	1	6.06	1.84	1		1.7375
6CKine	0.924353	2.058	0.0176471		0.0176471	0.0176471	3.01818	2.06382	0.0176471	3.80629	4.80529	0.132353		1.73486
IL12p70	0.442897	0.509749	2.04735		1.1532	1.1532	4.57103	0.768802	0.768802	3.0585	1.1532	0.902507		1.69116
IL4	0.157895	0.157895	2.68421		0.473684	1.26316	4.26316	2.05263	0.315789	3.15789	0.473684	1.10526		1.63816
GROα	0.658356	1.03523	1.30641		0.140704	0.206657	1.4848	2.45213	0.927798	6.59224	0.454115	0.840588		1.63738
MMP2	0.844814	0.697719	1.45747		0.908078	1.53255	2.13802	2.1537	1.17903	1.06773	1.72907	1.80605		1.56428
MMP7	0.688525	0.768984	1.54249		0.692197	1.0477	3.43855	2.12675	0.86268	0.774085	1.15776	2.31019		1.55124
CXCL9	0.180861	0.778553	2.04059		0.198763	0.25506	2.1644	2.42161	1.41733	3.1361	0.934285	1.70151		1.52863
IL15	0.608071	0.328762	2.06317		0.664645	1.86338	3.24766	2.08176	0.514704	1.35224	0.957405	1.17144		1.48165
PDGFAA	1.07995	0.778505	1.14154		1.31318	1.50554	2.68457	1.07826	1.29028	0.601085	0.99763	2.16472		1.45441
Fractalkine	0.930175	0.72552	1.34431		0.318869	0.153948	2.5458	1.60449	1.20382	2.6803	0.980715	2.02677		1.43934
TNFβ	0.424328	0.424328	2.15134		0.424328	1.06931	3.33522	1.87977	0.424328	3.52192	0.424328	0.424328		1.43794
IP10	0.247137	1.23108	1.52178		0.00680498	0.063029	0.785436	2.49212	2.68124	1.51203	1.52075	2.32178		1.4229
FGF2	0.525915	0.728087	1.746		0.581328	1.43938	3.47285	1.07601	0.525915	1.93037	0.933281	1.29699		1.40702
MMP3	0.369789	0.683204	1.94701		3.00425	0.584425	2.60867	0.570479	0.301315	2.29726	1.11819	0.486015		1.37133
BCA1	0.868557	2.12887	0.00257732		0.110825	0.618557	1.93557	1.1701	0.840206	2.71907	3.0567	0.198454		1.33119
MCSF	0.644049	0.933053	1.4229		1.10638	1.44356	1.57751	1.30463	1.22396	1.57232	0.985887	1.31589		1.31627
IL6	0.281989	0.104185	2.61383		0.217844	0.875621	2.70032	2.52033	0.201396	3.32765	0.445005	0.0811044		1.29616
MMP10	1.17308	0.664324	1.16259		0.657371	0.873044	3.64477	1.26972	0.677174	0.950473	1.16259	0.884469		1.26495
IL17F	0.657807	0.593023	1.74917		0.921927	0.857143	3.18937	0.657807	0.921927	2.17276	0.528239	0.657807		1.23837
Eotaxin	0.93177	0.859275	1.20896		1.1322	1.19403	1.25373	0.968017	1.60554	1.8806	0.93177	0.820896		1.22335
TIMP3	1.09528	0.860842	1.04387		0.897766	1.09528	1.63746	1.58094	0.795831	1.13487	1.32481	0.967721		1.17933
TIMP4	1.15561	0.843064	1.00132		0.688378	0.701476	1.47845	1.40077	0.931068	1.12341	1.05043	1.64734		1.12767
TIMP2	1.15389	0.809902	1.03621		0.977347	1.06457	1.49231	1.17164	0.902129	1.10265	1.10138	0.980898		1.09912
IL9	0.801425	0.729297	1.46928		0.00267142	1.39982	1.52538	1.20214	0.969724	1.67498	0.801425	1.05788		1.07925
TIMP1	1.02308	0.988126	0.988791		0.876695	0.926051	0.966221	0.909792	0.942141	0.81643	1.01008	0.890493		0.917238
EGF	0.220349	0.448389	2.33126		1.65855	0.666628	0.939049	0.828522	0.223918	1.1702	0.345301	0.555045		0.798402
MMP12	0.918039	0.941624	1.14034		0.527325	0.524554	0.754544	0.133575	0.0850805	0.111182	1.46734	0.114029		0.464703
MMP13	0.402911	2.28037	0.316716		0.000622121	0.000622121	0.0977353	0.0431192	0.000622121	0.0228505	1.10382	0.000622121		0.158751

## Sheet: FIG. 3D
C1q			C3			C3b			C4			C5			C5a
Healthy	COVID-19		Healthy	COVID-19		Healthy	COVID-19		Healthy	COVID-19		Healthy	COVID-19		25.53	94.88
0.91	75.98		1.05	2.5		10.72	218.39		1	81.79		47.63	106.64		37.14	51.48
0.93	52.46		1.12	3.21		14.86	184.36		5.08	68.87		65.59	143.83		13.346	46.79
1.12	1.46		1.11	1.43		15.95	25.17		5.27	8.78		95.6	112.41			47.66
	2.33			2.55			45.54			15.21			117.16			42.34
	4.95			9.64			399.3			65.23			74.84			68.44
	1.75			2.47			27.03			8.05			143.1			31.23
	12.48			4.38			191.15			47.95			103.98			41.74
	3.12			9.49			428.2			46.92			90.03

## Sheet: FIG. 3E
IL12p40			CCL4			CCL7			CCL13			TNF-a			IL-1-a			IL-17A			IL-17E
Healthy	COVID-19		Healthy	COVID-19		Healthy	COVID-19		Healthy	COVID-19		Healthy	COVID-19		Healthy	COVID-19		Healthy	COVID-19		Healthy	COVID-19
7.16	9.2		1.94	2.21		1.4	2.68		1	1		2.9	11.5		13.7	109.9		0.01	0.01		6	10.2
5.77	25.13		2.29	11.41		3.3	4.17		1	1		3.3	36.7		24.8	41.7		0.01	2.25		8.6	23.3
29.99	43.02		16.07	96.83		4.77	69.1		1	1		4.3	21.4		37.6	67.6		0.4	4.69		8	21.6
2.69585	45.35		0.834632	45.78		1.41483	4.32		0.0886119	1		3.4	7			86.6		0.01	0.61		1	11.7
5.89717	17.66		0.567653	12.78		1.51908	5.05		0.170808	1		3.8	673.8			44.6		0.01	4.54			22.8
14.0884	55.69		1.73666	1215.79		1.97332	70.05		0.17963	6.06		4.2	5.6			388.3		0.328				19.9
14.0884	15.75		3.84656	5.72		3.027	2.19		0.170808	1.84			6.5			43.3		0.094				6.7
	55.69			2.73			2.68

## Sheet: FIG. 3F
C1Q			C2			C4			C5			CFH
Healthy	COVID-19		Healthy	COVID-19		Healthy	COVID-19		Healthy	COVID-19		Healthy	COVID-19
17.6011	22.1882		0.51028	0.44594		40.2416	53.1548		9.36614	12.8745		86.8734	105.325
12.9184	19.1393		0.28929	1.46576		68.8168	46.906		12.4861	12.538		98.2945	89.448
18.2176	25.8058		0.28929	2.92706		47.6239	84.3994		11.8089	10.2382		88.6202	129.619
15.4298	30.1279		0.355	0.4071		56.0602	133.703		13.3256	17.5034		120.413	197.168
18.2176	24.9052			0.44594		48.3426	69.3131		7.82155	14.8449		100.512	122.849
	22.1882			0.86394			45.4725			12.2392			117.42
	27.3017			0.56145			117.912			19.8679			148.236
	24.4539			0.44594			81.8579			14.0178			118.074
	24.4539			0.56145			65.355			11.4945			129.996
	20.9727			0.4071			71.8005			14.2092			135.951
	20.9727			0.43301			58.9797			14.0944			110.524
	22.4913			0.4071			58.4921			13.7107			100.327
	19.7519			0.45884			58.2485			10.3315			119.29
	20.2103			0.76385			72.0499			13.4156			89.448
	25.5058			0.5359			63.1404			14.8703			126.512
	19.7519			0.4846			59.4677			16.9686			120.694
	16.3631						59.9561						104.213
	20.5156												116.673

## Sheet: FIG. 3G
MMP7			sCD40L
Healthy	COVID-19		Healthy	COVID-19
242.34	1203.1		63.05	261.34
220.71	1850.75		63.05	31.58
1065.19	482.24		97.02	231.44
306.68	1870.31		83.9	109.67
390.72	3431.16		70.19	103.4
	1074.35			70.19
	551.47			258.88
	964.44			31.58
	667.1			121.93
	1138.59			90.53
	531.84			176.31
	982.76			2028.73
	1948.79			500.79
	872.56			87.23
	531.84			148.38
	401.05			459.3
	686.07			170.83
	872.56			77.13
