# Supplementary material for: Transplacental SARS-CoV-2 protein ORF8 binds to complement C1q to trigger fetal inflammation
Source: EMBO J. 2024 Oct 10;43(22):10. doi: 10.1038/s44318-024-00260-9 (PMC11574245; doi:10.1038/s44318-024-00260-9)
Supplement: Supplementary file 9 — Source data Fig. 4 [file 44318_2024_260_MOESM9_ESM.zip › Figure_4_updated_08-02-24.xlsx]

## Sheet: Fig. 4A
	ORF8 ELISA
	Maternal plasma			Amniotic fluid			Cord plasma
	Control	COVID-19		Control	COVID-19		Control	COVID-19
	0.306274	0		36.1047	0		13.3727	0
	0	16.5216		0	1683.85		0	301.066
	0	0		0	2310.86		0	246.518
	1.71244	44.6289			4319.32		0	185.051
		0			0			97.2318
		28.6782			327.341			0
		71.6313			0			618.244
		256.035			1854.66			0
		508.489						30.3942
		150.324						54.1045
		0.433611						0
		0						104.66
		17.381						196.975
		1140.88						0
		409.898						0
		231.665						192.457
		0						125.106
		0						0.0114904
		78.2496						0
		245.837						383.431
		0.598619
		25.7018
		81.5339

## Sheet: Fig. 4B
ORF8 ELISA Positivity
Maternal Plasma			Amniotic fluid			Cord plasma
ORF8(-)	8		ORF8(-)	3		ORF8(-)	8
ORF8(+)	15		ORF8(+)	5		ORF8(+)	12

## Sheet: Fig. 4C
	Circulating ORF8 by trimester
	1st trimester		2nd trimester				3rd trimester
MP	0.433611	17.381	508.489	1140.88	25.7018	81.5339		16.5216		44.6289	28.6782	71.6313	256.035	150.324		409.898	231.665				78.2496	245.837	0.598619
CP	30.3942	0	618.244	104.66	383.431		0		246.518	185.051	97.2318	0	301.066	0	54.1045	196.975	0	0		192.457	125.106	0.0114904	0
AF	4319.32		1683.85	327.341						0				2310.86	0							0	1854.66

## Sheet: Fig. 4D
IgM			IgG
Maternal	Newborn		Maternal	Newborn
2156.19	173.029		2177.42	1080.58
7274.91	173.029		5308.39	8750.26
2821.93	173.029		5829.84	3171.89
470.754	173.029		2839.51	1965.44
246.931	173.029		3539.38	1875.76
1636.36	173.029		16577.4	1498.66
7642.05	173.029		10714.9	13312
7201.68	173.029		3756.61	3171.89
413.659	1047.89		9377.59	16786.4
645.568	323.666		2585.53	2309.87
357.259	222.11		3314.87	2870.13
301.644	222.11		2453.51	3883.15
1894.68	173.029		3428.09	1080.58
1193.24	173.029		4372.34	2870.13
30313.6	173.029		12372.1	1784.41
11544.1			6805.79
2553.74			2032.27
2487.07			5218.87
27579.7			4470.48
1131.02			9044.33
301.644			3314.87
246.931			1723.91

## Sheet: Fig. 4E
Names	total	elements
ORF8_negative ORF8_positive	663	ELMO2
		EIF2B5
		PSTPIP1
		CD99P1
		PBX4
		AEN
		CSPG4
		RBM15
		TMC4
		ATP13A1
		TOP1MT
		XAB2
		RPA4
		ANAPC4
		BBC3
		TMEM39A
		CAPS
		DUS2
		SYNGAP1
		SCYL3
		UBA1
		PUF60
		DHRS11
		RABGGTA
		SLC12A4
		BAHCC1
		EIF4G3
		CDK20
		RELT
		IMPDH2
		PPP1R15B
		DDX11L16
		C1QTNF3
		RAPGEF6
		ARHGAP39
		SLC27A3
		SPINT1-AS1
		RIPK4
		DUSP4
		LINC02967
		FBXO31
		GOLGA6L10
		PLEKHG4
		GPC1-AS1
		USP3-AS1
		UBR3
		SLC16A5
		PLXNA1
		USP7
		TPCN1
		INTS1
		NFKB2
		NPEPPSP1
		MYO15B
		ZNF239
		DUSP5
		FUS
		RNF39
		PACC1
		POLG
		ZNHIT2
		RHBDF1
		CACNB1
		EML3
		IGFL4
		WDR20
		FCGBP
		CENPU
		RUSF1
		BRD8
		SLC9A3R1
		NFYA
		ZNF711
		E4F1
		DLEC1
		LOXL1
		IGSF8
		MUC15
		KLF4
		ACAD11
		OPA1
		PFKL
		TRAF2
		TMEM25
		MOGS
		POLRMT
		DOK4
		TTC13
		NPRL2
		PACSIN3
		ZFP36
		DDX39A
		GANAB
		REXO5
		IKBKG
		AGO2
		TMEM79
		ZNF384
		COL5A2
		TFE3
		NAB2
		FNTB
		GTF2IP1
		LMAN2L
		DPP7
		NFKBIZ
		TM9SF4
		DGAT1
		ABHD17A
		SUSD6
		LRP5
		TAOK2
		LYPD3
		ANKHD1-EIF4EBP3
		AGER
		CTNNB1
		TMEM185B
		PPCDC
		ITGA6
		SLC16A2
		SGK2
		USP11
		AGAP4
		CHTF18
		KDM6B
		TRPC1
		BCS1L
		TPPP3
		CCAR2
		STRN3
		NOL4L
		PIM3
		ADCK2
		LRIG1
		POFUT2
		LINC00641
		MIR222HG
		BCL6
		RAB25
		SDR39U1
		CSRNP1
		ELL
		CCDC14
		SPDYA
		TMEM259
		CHPF2
		ZNF710-AS1
		RAVER1
		MDFI
		TSTD1
		TRIP10
		GRAMD2A
		UPF1
		SLC2A1
		ZIK1
		TEPSIN
		GADD45B
		PES1
		SLC26A6
		DNAJB11
		GBA2
		FBRS
		SMG1P5
		AAAS
		PTPN23
		INPP5F
		TMCO6
		IFFO1
		HNRNPH1
		ARHGAP32
		SLC27A6
		HNRNPD
		RCOR1
		CCS
		TRMT1
		TELO2
		PLD2
		RALGAPB
		XPO6
		PCDHGB7
		RIPOR1
		CNTD1
		WASH7P
		APBB3
		WDFY3
		SH3YL1
		PPP2R5B
		IPPK
		WHAMMP1
		CLASP1
		FSCN1
		OR2L2
		WNT2
		MCM7
		NDUFV1
		LINC03016
		ZNF142
		IQCJ-SCHIP1
		PDGFA
		GPATCH3
		NISCH
		TMEM43
		SLC39A13
		TNKS1BP1
		LAD1
		DPH7
		WNT11
		MED13
		FARSA
		ASMTL
		TRNT1
		ABL1
		WASH2P
		GPER1
		HERC2P9
		GASK1B-AS1
		MCM2
		MFAP2
		SOCS1
		ROBO3
		TRIM28
		PLXNB2
		PAN3
		ST3GAL4
		MED15
		MTA1
		SETD1B
		CDK2
		CCDC96
		POLR2A
		CCZ1
		DNAJB2
		NACC1
		GALT
		BFSP1
		MB21D2
		NEURL4
		SYDE1
		STK19
		RAB40C
		MAMDC4
		SETD1A
		LAMB2
		DCXR
		PTGFRN
		CASKIN2
		TAB3
		RAB11FIP5
		BRD2
		PTOV1-AS2
		LSR
		CUL7
		LAMC2
		IGSF9B
		TENT4A
		SH3BP1
		CPNE1
		PIAS4
		HSBP1L1
		SH3BP5-AS1
		SPRY4
		NPIPA9
		PER1
		ANO8
		NFKB1
		FBXO38
		ZNF671
		CAPN15
		NUP205
		OVOL1
		HARS2
		ADNP
		AFTPH
		DDX39B
		HAUS7
		EIF1AD
		ITGA7
		ORC4
		RAD54L2
		NFKBIA
		FHIP1A
		GPR68
		ARMC5
		COL8A2
		PLA2G12A
		P2RY11
		ODF3B
		CNNM2
		ZSWIM3
		ENGASE
		ADNP2
		WASH6P
		DTX3
		GAS6
		KRBA1
		MYO1D
		PLEKHA6
		HNRNPU
		ATXN2L
		SCAP
		FLII
		NPIPB12
		SCAF4
		CLASRP
		EPM2AIP1
		NEMP1
		DDX56
		MAFF
		PBX2
		ABTB1
		BAIAP2
		CYLD-AS1
		CDK3
		TRMT61A
		AOC2
		PDLIM5
		BTAF1
		YPEL2
		USP27X
		RYBP
		ACKR3
		MAEA
		SLC19A2
		ZBTB17
		PNP
		TMTC2
		FZR1
		BAIAP2L1
		MMS19
		VAMP2
		RNF122
		MEF2D
		MOB2
		MAST2
		MTA2
		KIF7
		ATXN7L2
		GPR107
		SLC25A37
		AP1G1
		CLHC1
		AGAP5
		USP20
		RC3H1
		MYOM1
		ZNF202
		TOP3B
		PDLIM7
		SLC23A2
		ARHGEF7
		FAM13A-AS1
		SARS2
		SAMD12
		CD55
		HPS6
		SCYL1
		SNRNP70
		MAN2A2
		PLK3
		SMAD3
		LNPEP
		KDM5C
		PHKA2
		RMC1
		LINC00623
		NEDD4
		KLF16
		RAPH1
		MINK1
		WDR1
		PNMT
		TRIM3
		EXD2
		NUTM2D
		EFNA4
		CLK2
		SUPT5H
		SYN1
		B4GALT1
		CXXC1
		PLCB3
		GDI1
		SNRPA
		IFFO2
		CPSF7
		OVGP1
		FLNC
		MARCHF6
		ATG4B
		ODR4
		ORMDL3
		IRF6
		SERPINB7
		GET4
		BCL9L
		SUN1
		ASB3
		ALG12
		KCTD5
		ECM1
		TOM1L2
		EOLA1-DT
		DNAH1
		NR4A1AS
		VILL
		BICRAL
		USP9X
		MTF1
		THBD
		PIK3C2A
		CHKB
		HUWE1
		INO80E
		TLNRD1
		EPS8L1
		WDR24
		CCNL2
		FZD7
		MAP3K8
		RSRP1
		SMAD7
		RFX1
		NTF4
		PCAT6
		S100A14
		PIP5K1A
		CSF3
		PDPR
		PRKAR1A
		DENND4B
		SLC38A2
		TRIM26
		ATN1
		VPS9D1
		MAD1L1
		CYTH2
		CNNM4
		BCAR1
		C1orf159
		TMEM214
		NAP1L4
		SIPA1L1
		TBKBP1
		ATG4D
		MRC2
		SH3GLB2
		MFSD10
		CRTC2
		SLC4A2
		CRYBG2
		KCNK1
		CLCN7
		MC1R
		CABLES2
		NDOR1
		TRIB1
		TPRN
		CD46
		PTX3
		NXF1
		GNL1
		ERCC3
		ATG9A
		TMEM40
		DHX34
		ASMTL-AS1
		NPIPB3
		ARAP3
		MST1
		TMEM63B
		SEMA4B
		KAT2A
		TADA1
		PEX6
		ATG16L2
		TNFRSF12A
		EFCAB3
		PRR14
		POPDC2
		FBXL8
		CLTC
		ACADS
		NXT1
		ENKD1
		PTBP1
		BRD1
		LPAR2
		HEATR1
		EPHA1
		EPOR
		PMF1-BGLAP
		TNFSF12-TNFSF13
		ZNF316
		ACSS2
		GPR89B
		FGFRL1
		BAG6
		SLC7A2
		MAGEH1
		C16orf74
		AGO1
		JAG2
		KIFC3
		SLCO4A1
		PPT2
		ZDHHC18
		LSP1P5
		OGT
		FBXO21
		RPIA
		SLC11A2
		LINC02604
		NPFF
		GADD45G
		DPP3
		ZDHHC8
		DVL3
		TTC31
		CDK9
		SLC22A17
		SMURF1
		FRMD8
		SLC5A6
		CPEB2
		ANAPC2
		ORC2
		CADM3
		MBD6
		MHENCR
		BRAT1
		NAT9
		DHPS
		SP1
		SEC24C
		ZBTB1
		SAMD14
		RBM42
		CYB5R1
		SDC1
		MUL1
		NECTIN3
		GGT7
		KIFC2
		ZBTB9
		ZDHHC5
		TRAF4
		ZNF460
		AJM1
		SLC27A4
		GEMIN7
		ATRIP
		SPINT1
		SLC9A1
		SMG5
		ZNF319
		UBAP2L
		MLST8
		SPATA20
		MXD3
		TMEM234
		RCE1
		TRIM39
		IKBKE
		DBN1
		OTUD5
		KHSRP
		DDX54
		METTL25B
		CRYGS
		PRRC2A
		MTCL1
		GCNT4
		C6orf136
		DMAP1
		PRSS16
		SUFU
		LIN37
		B4GALT3
		FAAP100
		PPP2R2D
		EWSR1
		DTX2P1-UPK3BP1-PMS2P11
		ZNF337
		AMOTL1
		RGP1
		SLC38A1
		SPAG5-AS1
		ARHGEF17
		ME3
		MORC4
		AP1M2
		PPP1R1C
		HIPK2
		SLC25A28
		CFB
		PTPN3
		RTKN
		SGSM2
		PPP1R35
		FZD6
		SLC9A8
		RALGAPA1
		SNRPB
		TTC17
		SELENOO
		MICALL2
		TLCD1
		LPCAT3
		SF3B4
		CCDC22
		ADAMTS10
		ZNF222
		ZNF282
		PPP1R14C
		NUMA1
		STRN4
		SUPT6H
		STIMATE-MUSTN1
		FAM193B
		CEMIP2
		FZD1
		TRPC4AP
		LGALS8
		DDR1
		ZNF592
		ZNF579
		LINC02582
		KCTD21
		NDUFA10
		PANK4
		TOE1
		ST7
		METTL3
		HMGA1
		ADGRF4
		ATG16L1
		TTC9
		TULP3
		RETSAT
		TRIM25
		HNRNPL
		UNC45A
		ARHGEF10
		ITPRIP
		CLCF1
		SPINT2
		GIT2
		FLNA
		YY2
		ADCY9
		NOTCH1
		RMI2
		FXYD3
		TNFRSF10D
		UPK3BL1
		STX4
		NSUN5P2
		ZNF420
		ABHD16A
		TRMU
		CCDC9
		CHKB-CPT1B
		ITPR3
ORF8_negative	1207	ACTN4
		SAMD4A
		KCNMA1
		ERCC5
		UTP20
		EDN1
		RPL32P2
		PFKP
		BEAN1-AS1
		LRRC41
		AHDC1
		CADM4
		CUBN
		ARAP1-AS2
		DCAF5
		CPXM2
		KIAA0895L
		HIC2
		LYG1
		DDX11
		ZNF446
		COL4A5
		PADI1
		TRIM33
		IZUMO4
		PPP1R13B
		SEMA4D
		MET
		NR4A2
		LONP1
		PI4KB
		EVC
		LINC02958
		SNX33
		PTCD3
		HMGN1
		TMEM184A
		ATG2B
		LHFPL2
		SPPL2B
		ADNP-AS1
		STK25
		HSD11B2
		CDC25B
		CACTIN
		SLK
		POU3F1
		ANAPC1P2
		NUTM2G
		COL1A1
		OGDH
		MACROD1
		SCX
		PPP3CA
		CARNS1
		NEIL1
		LTBP4
		RBM10
		SIRT6
		VWA5A
		ABR
		LINC02870
		MIB2
		TMEM63C
		KLK8
		A2ML1
		RBPJ
		ETNK2
		GATA6
		C6orf15
		EMP2
		HDAC7
		ATXN7L3B
		LCOR
		RASA4B
		IQCM
		KLHL36
		OPHN1
		DPP9-AS1
		SORT1
		FNDC1
		LLGL2
		OTUD3
		SPPL3
		CARMIL1
		ENOSF1
		NPTN-IT1
		LINC02558
		ALCAM
		SBNO2
		SLC6A6
		METTL25
		TRIM29
		PXDN
		CDS1
		TNXB
		PPP1R9A
		A4GALT
		LINC02334
		ELAC2
		CELF1
		PLAAT2
		POGZ
		GNA11
		MRS2P2
		NAA80
		SLED1
		TRIP12
		UNC13B
		DOHH
		POF1B
		ZNF395
		RASSF5
		KDM2A
		EZR
		PI4KAP1
		SLC22A14
		NACAD
		ANKRD61
		POLDIP3
		CFAP298
		DUTP6
		COL7A1
		CAPN12
		VTCN1
		SAPCD2
		GLG1
		HTR1DP1
		CD99
		LINC01967
		UBXN7
		FAM234A
		NQO2
		CEL
		NGDN
		QRICH1
		ZBTB20
		STK40
		EPGN
		CBARP
		SPRY2
		NAALADL2
		RPRD1B
		FRYL
		ASAH1
		TBC1D9B
		PNPLA6
		VWA1
		AKR7A3
		NADSYN1
		AHNAK
		TIAM1
		PERP
		NOTCH2NLC
		MTR
		LPIN3
		KRT17
		PPP1R37
		CBX6
		FAM126B
		VSIR
		CAMSAP1
		DGKD
		SERTAD2
		ATP1A1
		ALYREF
		ZNF275
		FAM83H
		ACSF2
		JADE1
		MMP23B
		SOWAHB
		GABBR1
		USP4
		PAX8-AS1
		CDSN
		LAMB3
		PPL
		CEP131
		STRIP1
		TMEM212
		ZDHHC11B
		CLDN9
		SLC17A9
		ZNF324
		GJB5
		SOX9
		PRSS22
		IER3
		ATP6AP1L
		LDLRAD2
		CELSR3
		NAIPP2
		EHBP1L1
		ASAP1
		CADPS2
		ANO9
		NEDD4L
		JPH2
		SEC13
		SLC2A10
		TBC1D3B
		UPK3B
		GTF3C5
		UCN2
		ANXA8
		FBF1
		IRF7
		PELI3
		ZNF827
		ACAP3
		RFNG
		MST1P2
		PPOX
		ZNF439
		NSMF
		TNFRSF1A
		ACADVL
		PLIN3
		MED25
		ANKDD1A
		ZNF710
		IFNAR1
		ENO2
		PTGS2
		DAGLB
		REXO1
		GALNT2
		DYNC2I2
		KIAA0753
		NPIPB5
		ZNF362
		ESRP2
		BTBD9
		GAS8
		RPL3P4
		C1GALT1
		BAG3
		CCND1
		NOTCH2
		ADD1
		BMP2
		LMNTD2-AS1
		OR4F17
		DVL1
		CTAGE4
		PTPN14
		HMBOX1
		MXRA5
		COMTD1
		MUC20
		EPHB3
		TDRD9
		HRAS
		HOTAIRM1
		RASGEF1A
		PHPT1
		RRH
		BCAR3
		WSB1
		MAP3K6
		NPIPA5
		SREBF2
		KIF9
		PITPNM2
		AREG
		RAB33B-AS1
		TBC1D3L
		SPATA2
		SGSM3
		SLC37A1
		CPO
		UNKL
		WASH9P
		SOX15
		AGAP12P
		MCAT
		ABCA12
		PFN4
		ARID1B
		WDPCP
		L3MBTL4-AS1
		LINC00997
		PPP1R3F
		ARID2
		KIF1B
		BNIPL
		ZBTB4
		AP1G2-AS1
		FHIP1B
		TNFAIP3
		MSTO1
		SNURF
		CFAP20
		NCOA6
		LRRFIP1
		CNOT2
		CTDP1
		ADAMTS6
		TRIM16
		FBXO15
		RECQL5
		ACOX3
		WEE1
		CD109
		NLRX1
		TP53I3
		SMURF2
		EBP
		SH3PXD2A-AS1
		ZNF862
		TDP1
		RPS15AP10
		DOCK6
		TBC1D3I
		GLCCI1
		ADGRG1
		LINC00504
		PPARD
		RAB24
		LYPD6B
		CFAP70
		NR3C2
		NPAS2
		DGCR8
		MTUS2
		CASQ1
		PAQR7
		BLNK
		RTCA-AS1
		GGT1
		LMO7
		VAC14
		RHOD
		PPP1R13L
		PARP15
		SLC39A4
		NECTIN1
		FOXP2
		SIRT7
		FEM1C
		SIAH2
		ALOXE3
		GAREM1
		MKNK2
		SEC16A
		EFNA5
		ZNF44
		IGF2BP2
		ZMYND19
		URGCP
		NIBAN2
		LPAR3
		DRC3
		TSSC4
		CSNK1E
		PIK3C2B
		SPDYE18
		ENTPD6
		NAMPT
		MELTF-AS1
		PRAG1
		ZNF493
		NGEF
		MT1E
		NPIPB15
		STK36
		CBX4
		MYO9A
		TXLNG
		PFKFB2
		ATP9A
		KRTCAP3
		PYGB
		GPSM1
		RNF216
		BTBD10P2
		KLK7
		LRP1
		ZNF430
		TNK1
		RIPK3
		NDUFAF2P2
		NELFA
		CDON
		IGF2-AS
		PKD1P1
		UBE3B
		FASTKD5
		TAP2
		GPRC5D
		OSGIN1
		AKT2
		GOLGA6B
		ZDHHC3
		GALNT6
		KDF1
		FAM25A
		BOK
		MRPL23-AS1
		FARP2
		B4GALNT3
		PRKD2
		CAPN2
		KRT6C
		ERBB2
		TSC22D2
		ASPG
		PLCD1
		TICAM2-AS1
		PDLIM4
		OSBPL7
		FUT3
		NECTIN4
		DHX38
		MPRIP-AS1
		VSIG10L2
		MARK2
		PRPF8
		SH3D21
		CLXN
		SLC35A2
		TRIM11
		PAPPA-AS1
		KRT16
		G6PD
		GABRP
		ECE1-AS1
		TACSTD2
		PPP2R2A
		ESS2
		ZNF541
		GPR35
		BCAR3-AS1
		GOLGA2
		RTEL1-TNFRSF6B
		THBS1
		PHF2
		PPP1R3E
		AFDN
		CCDC9B
		MAP2K7
		TNFRSF21
		HPDL
		CRIP2
		FUT11
		S100A2
		TBX18
		RHOT2
		SYT8
		PPP1R9B
		UVSSA
		RGL2
		EHMT1
		WDR27
		ZDHHC13
		WWC3
		CDK5RAP3
		FZD8
		SLC26A2
		ATP2B4
		IST1
		RPL7AP60
		LMNTD2
		ATXN1L
		MZF1
		WFDC2
		RNF24
		ADIRF
		TENT5B
		SAA1
		SRC
		MRGPRE
		ZBED4
		GOLGA6L4
		ESYT2
		RBFOX2
		HEATR6
		INTS2
		RAB11FIP1
		SEC14L2
		PPRC1
		CYSRT1
		PHF8
		TMEM87A
		C4A-AS1
		HIP1R
		CA3
		NKPD1
		DGKA
		GJC2
		KRT19
		NPIPB4
		IL36RN
		POLR2J3
		CYP27C1
		PCYOX1L
		RNH1
		EPS8L2
		SMIM5
		JUP
		ZNF628
		TMEM41A
		ARAP1-AS1
		THBS1-AS1
		SUCO
		MED24
		PRKG1-AS1
		MSLNL
		SRA1
		ZNF768
		ADAMTSL5
		SLC7A1
		AGAP3
		FAM214B
		NPIPB6
		FAT1
		ABCA2
		RABL2B
		ZFHX3-AS1
		CFLAR
		HAPLN3
		TAF1C
		TRAK1
		ZMIZ2
		ABCB6
		KLHL20
		TCF20
		IMPDH1
		AKAP8
		TUBB4B
		SSH3
		WDR37
		SEMA4A
		THBS1-IT1
		SH3RF1
		NUDT4
		CLDN1
		OR2T10
		MROH6
		FASTK
		LDB1
		MANBA
		LMF2
		AREL1
		ARHGAP35
		OR10G4
		AGAP13P
		TPPP
		PTPRU
		LINC02617
		TOP2B
		PKP3
		CYP51A1P3
		ZBTB7B
		NPY4R
		DHRS1
		KCNIP2
		MPRIP
		KLF13
		RPL11P3
		PFKFB4
		SREBF1
		NOD2
		PWWP2B
		SEC61A2
		ELMO3
		UCP3
		UBTF
		AMPD2
		SLIT2
		PCNX3
		POU2F1
		CBLC
		RAB11FIP1P1
		CIDEB
		ABCA5
		FAM20C
		PSCA
		FOXP1-IT1
		NOXRED1
		BNC2
		BEST4
		METTL17
		LDOC1
		SULT2B1
		TNPO2
		IVL
		KRT16P6
		MAP2K3
		CALCOCO1
		LPCAT1
		FTLP14
		GJB4
		COL1A2
		GIGYF1
		EVPL
		CTTN
		TBC1D8B
		EPHB4
		ARSJ
		NR1D1
		UPK3BL2
		ARID1A
		MTND1P9
		MBD1
		ARFGAP1
		YPEL3
		LINC02925
		TP53BP2
		COL12A1
		ZNF440
		MIR210HG
		RNPEPL1
		RPL23AP1
		FANCG
		GNB3
		EFS
		TRMT2A
		MFSD3
		LZTS2
		OGFOD1P1
		PCP2
		DBNL
		ARHGEF10L
		ZNF485
		PRTG
		NMB
		ZSCAN18
		MPZL2
		LINC01963
		MALT1
		SLC28A3
		PNKP
		RASSF7
		LGR6
		RDH13
		CCDC12
		PHLDA3
		GALK1
		TUG1
		AGR3
		FBXW8
		PROM2
		PPM1J
		DUSP7
		BIK
		VSTM2L
		GPR3
		HES5
		NAV2-AS6
		KCNIP3
		RAB3GAP1
		PHKG2
		PRSS48
		FGF11
		ABL2
		NFATC4
		CLDN4
		CSTPP1
		MSH5-SAPCD1
		LYSMD4
		MXRA8
		EPHA2
		7SK
		SCARNA9
		PRICKLE3
		UAP1L1
		MTHFR
		PTOV1
		INTU
		RNF208
		YOD1
		ZACN
		LINC00482
		DPRXP4
		RTN4R
		HAGHL
		ST3GAL1
		ITGB4
		DICER1
		TMEM30B
		UBE2I
		PAQR6
		MAGEE1
		CAMSAP3
		CAMSAP1-DT
		MUC3A
		DNAJA4
		RAP1GAP2
		PIAS3
		MUC16
		LMLN
		MYO1C
		IDI2-AS1
		FOXC1
		CYP21A2
		YEATS2
		PQBP1
		THBS3
		PGAP2
		CEP170B
		FNIP1
		KPNA2P3
		CKB
		ARFGEF3
		MUC1
		ULK1
		TAS1R3
		TEAD3
		PTHLH
		ARID3A
		MYO5B
		FAM83A-AS1
		LRRC17
		TMPRSS11E
		FBXO38-DT
		ZNF692
		SLC12A6
		ELF3
		RAP1GAP
		LCN12
		PAG1
		AGPAT3
		SNRK-AS1
		STIM1
		APBB1
		PLXNB1
		CCHCR1
		CHD3
		PI4K2A
		PP7080
		CD40
		HILPDA-AS1
		FGD4
		RN7SL600P
		ZMYND8
		GATAD2A
		PDXK
		WASH8P
		ETS2
		MAU2
		KRAS
		MAL
		FBRSL1
		DSG2
		DCUN1D3
		AKNAD1
		NEAT1
		DSC2
		MT1M
		MID1
		PITRM1-AS1
		GJB3
		CENPO
		CLDN7
		EPB41L1
		GRHL2
		NLGN2
		AGAP9
		DLG3
		FBXO33
		PLAGL1
		LY6G6C
		EPPIN
		PIM1
		ZBTB43
		PCLO
		CTAGE15
		NOL3
		ASAP3
		FAAH
		EMP1
		ZBED3-AS1
		PVRIG
		VPS9D1-AS1
		ADGRL1
		KAZALD1
		UBR5
		RPL12P44
		SLC22A1
		SERPINB2
		RASA4
		OR6C74
		UGDH-AS1
		CDK6
		KIAA1217
		AP4B1
		KRT24
		TH
		MUC12
		INF2
		ANO1
		LINC01761
		LYST
		FURIN
		SOX12
		GSN
		INKA2
		PLEKHG3
		NDUFA9P1
		UNC13D
		ITGB6
		SDC4
		PDGFB
		ADRA1B
		GOLGA8A
		CSRP1-AS1
		PRKCZ-AS1
		TMEM191B
		UNK
		PTK7
		DUOXA1
		PHKA1
		CSNK1G2
		RAD52
		SDHAP1
		NYNRIN
		PHF19
		ATP6AP1
		PDK2
		STAT3
		DCAF1
		CRISPLD1
		THOC1
		ZSWIM8
		EBF3
		HLA-K
		SNRPEP4
		TBC1D3C
		SETD6
		P2RY2
		IRX1
		FBXW9
		HK1
		MIDN
		GRK2
		SETD5
		SEPTIN9
		PPP1R16A
		CYP2E1
		FLNB
		OR2T2
		CLEC18B
		TULP4
		MYO18A
		ZBTB7A
		HTRA3
		GARRE1
		KLF12
		SUGP1
		ITM2C
		PFKFB3
		POLR3E
		LINC02178
		AHSA2P
		USP2
		ZSWIM6
		LRP2BP-AS1
		DPY19L2
		SFN
		CLMN
		LENG8
		USP53
		PER2
		CAMK1G
		DSG1
		U2AF1
		PRSS3
		NSUN5P1
		PER3
		PCDHGA12
		TTC7A
		TP53BP1
		VARS2
		NAGS
		COX19
		SPRR1A
		SCEL
		KAT6A
		SH3TC1
		NUMBL
		PICK1
		FBN1
		ZNF621
		LONP2
		MGMT
		PIEZO1
		HCN3
		SLITRK6
		THAP3
		IQCB1
		TMEM184B
		ACHE
		OR2T11
		SKIV2L
		ZNF292
		ATAD3A
		ATG9B
		ADAMTS7P3
		DOT1L
		TAF6L
		LMTK2
		DGCR11
		SEC31A
		GMEB2
		KDM3B
		LSS
		EIF4G1
		SF1
		ZCCHC14
		TMEM202-AS1
		RANBP3
		DYRK1B
		SH2D4A
		TMEM86B
		LGALSL
		SCIRT
		SLC37A4
		TGM1
		RN7SK
		STK11IP
		MST1R
		CNTN3
		ZBTB42
		GAPVD1
		PHRF1
		ZNF587P1
		TUBA4A
		EPPK1
		CLSTN1
		ZDHHC11
		NBEAL2
		STXBP2
		CARM1
		PTPRS
		NPHP4
		ARHGEF37
		IKZF2
		MYH14
		VPS37C
		TTLL12
		B3GNT3
		PCDH1
		PLXNA2
		RN7SKP23
		SERINC5
		USP6
		KLF7
		RAI1
		HIVEP2
		BLACAT1
		SNPH
		EPN3
		STARD10
		MLLT6
		KCNS1
		PIWIL4
		PPIAP51
		CTNS-AS1
		SLC7A5
		RREB1
		TRIM13
		LRATD2
		HSPA9
		ANXA8L1
		CLCN5
		UBA6
		HTT
		RUSC1
		KDM4C
		NAXD
		LINC02595
		CDH1
		OSR1
		KIAA1671
		PLAG1
		CYP2D7
		ZNF300
		PRRG2
		CCDC80
		MMAA
		LEMD1
		FXYD7
		PRODH
		TMEM245
		SPACA4
		DIAPH1
		RABGAP1L-IT1
		MRPL2
		ELOVL6
		METRNL
		ZNF14
		SLC20A1
		IGF1R
		PGAP3
		EFNB2
		TSNARE1
		PCDHGB5
		FGF18
		TNS4
		JARID2
		LINC00342
		FBXO41
		TTC21A
		MSI2
		C4orf47
		MACROH2A1
		PLEC
		FAM241A
		VWA7
		EDC4
		IL22RA1
		RPS2P44
		U2AF1L4
		RPL23AP32
		NOL6
		TBX19
		CDK5R1
		C19orf33
		KCNK13
		NIPAL3
		MAP2
		RNU2-28P
		NOS3
		CFAP410
		MINDY2
		DST
		NFATC2
		FLNB-AS1
		BAP1
		NFATC2IP
		ST14
		CYLD
		NCKIPSD
		POLR2H
		MED9
		KRT16P3
		DSG3
		NRADDP
		ERF
		STK35
		ERCC6
		THOC6
		ABHD11
		MAP9
		GPRASP1
		RAD17P1
		SIRT3
		CDCA4P4
		THUMPD1
		LINC03009
		COL17A1
		B3GALNT1P1
		RPS15AP16
		CYP26B1
		TSPAN1
		CNKSR1
		ADAMTS13
		VCL
		ZNF185
		PLPPR2
		CCDC15
		CUL9
		ILVBL
		MLH3
		BCL10-AS1
		MATN2
		CPTP
		MPP3
		AMN
		MSLN
		CMKLR2
		LMTK3
		CTU1
		COBL
		C6orf132
		MEG3
		RASAL2
		SLC9A3-AS1
		MCM3AP
		AMY2B
		DENND4C
		NEDD9
		ARHGDIA
		ATP12A
		SPRR3
		LINC00343
		FBXW10B
		PIGO
		IDUA
		ZMIZ1
		TKFC
		CCND2
		MAPK15
		MINDY2-DT
		AKT1
		ZBED2
		INTS6L
		RPL5P34
		FOXP1
		CAPN10
		WDR18
		ZFHX3
		UNC93B1
		SAP25
		TJP2
		EFNA3
		RNF149
		SCRIB
		CDCP1
		CITED4
		CUX1
		EDN2
		ITPKC
		TAPT1
		ULK3
		ENC1
		POMT2
		ANK3
		KRT5
		SPDYE2
		RHBDD3
		RGPD8
		SYVN1
		RUSC1-AS1
		SMARCA2
		ARRDC1
		PRSS8
		GAPDHP43
		OR2T35
		KRT6B
		C4B-AS1
		GIPC1
		NTN5
		LARP4P
		COL5A1
		AGAP1
		RIPOR2
		PPFIA4
		THBS3-AS1
		STX16
		THSD4
		LMNA
		NPM1P37
		FOXO3
		PHF10
		HNRNPA1P33
		EBLN2
		AHNAK2
		DNER
		LARP4B
		HGSNAT
		HAS1
		MEX3C
		KPNA6
		ZFYVE19
		C1orf116
		ADAM15
		CAST
		PRRT2
		TSBP1-AS1
		DDX41
		ARHGAP40
		ZGPAT
		DGCR2
		KCNN4
		SDCBP2
		GLI4
		GPR39
		FGD6
		SMG9
		DENND2D
		FAM180A
		WHRN
		AGAP10P
		CALML6
		DAPK1
		MTMR11
		FOSL1
		NPC1
		EVPLL
		ATP8B1
		ARHGAP27
		LRP11
		MBOAT2
		TRAP1
		TRIM8
		DPYSL3
		SMIM29
		GPC1
		ARMCX2
		ATP2B1
		TOB1
		TEN1-CDK3
		LINC02940
		FCHSD1
		PNPLA2
		CD44-AS1
		PTCH2
		SPRR1B
		PLSCR3
		CYP2R1
		NADK2
		KCTD1
		OSBPL5
		PCIF1
ORF8_positive	400	FSTL1
		FAM219A
		BTG2
		ERAL1
		ADAM12
		PXYLP1
		FAM214A
		KIRREL1
		CHORDC1
		ZSCAN9
		SLC16A14
		GOT1
		IGSF3
		TSC22D1
		ELOVL5
		TEK
		PARP16
		GDPD5
		TSPAN13
		NOA1
		GTF3C3
		TIAL1
		FRS2
		H2BC21
		SRSF6
		ALG2
		BOP1
		SLC38A10
		SIPA1
		SH2B2
		RNFT1-DT
		EMILIN1
		ZNF41
		BAMBI
		CCDC181
		TMEM87B
		ZBTB18
		ANKRD10-IT1
		LEMD2
		HGH1
		COG3
		MED14
		TMED9
		OSBP
		FKBP4
		SF3A3
		FUBP1
		NDNF
		CDH24
		AHR
		PRPF3
		PALM2AKAP2
		ZNF731P
		AURKB
		ALG6
		ARHGAP42
		NCOA3
		VMP1
		ARFRP1
		CEBPD
		BCKDK
		HNRNPA0
		C1orf198
		TCF21
		OSER1
		TRAM2
		SGK1
		CPD
		SLC38A9
		MAP7
		SLC39A9
		ZNF177
		EMC9
		SQLE
		MAP4K3
		PRDM6
		CD93
		TRPM2
		PDCD6IP
		ACLY
		SURF4
		NFAT5
		PRMT1
		RHOV
		CUL3
		TRANK1
		STX5
		POR
		XRCC1
		LINC00622
		AHCTF1
		OR2A7
		SOCS3
		MFSD14B
		ALAS1
		MEGF6
		METAP1
		B3GALT2
		ZDHHC17
		MTARC2
		H2BC4
		DIPK2A
		C4B
		FAM111A
		SHC2
		MIR4453HG
		PTTG1IP
		ZNF84
		U2AF2
		RMND5A
		ADGRE5
		PRKCZ
		SRSF7
		CTNNA1
		PKN3
		HNRNPA2B1
		ADHFE1
		SF3A1
		YRDC
		KLHL15
		SEC24B
		MTMR4
		ZNF10
		AQP3
		MASP2
		ZNF211
		MINPP1
		TUSC3
		COPG2
[truncated: 271 more rows]

## Sheet: Fig. 4J
Names	total	elements
ORF8 negative_cord plasma ORF8 positive_cord plasma	485	EIF2B5
		ITGA5
		STOX1
		CADM4
		HYMAI
		CSPG4
		ESYT1
		MYO9B
		COL4A5
		CLUH
		ERV3-1
		SLC15A2
		FGFR1
		LRRN1
		MTMR1
		B4GALNT1
		ATE1-AS1
		RABGGTA
		LUZP1
		GDPD5
		DNAH17
		PGAP4
		ABR
		SLC27A3
		MIB2
		FBXL14
		C2orf49-DT
		FBXO31
		GOLGA6L10
		CHST15
		TPCN1
		INTS1
		NPEPPSP1
		ALCAM
		COG1
		CELF1
		POLG
		BORCS8-MEF2B
		TMEM104
		LRRC8A
		MRS2P2
		RHBDF1
		ATAD3B
		NACAD
		KDM4B
		IGFL4
		ANKRD10-IT1
		LEMD2
		GLG1
		EPHA4
		RUSF1
		NKTR
		FRYL
		PNPLA6
		VWA1
		HCFC1
		AHNAK
		FN1
		E4F1
		SERTAD2
		ATP1A1
		IGSF8
		NRF1
		ACVR2A
		SCHIP1
		ECE1
		PSMD6-AS2
		RRAD
		ZDHHC11B
		SLC17A9
		FBXO46
		DDX39A
		GANAB
		NGFR
		GNRH1
		RBM26
		PFN1P2
		NTN4
		TBC1D8
		NFKBIZ
		PIGG
		TM9SF4
		LINC01619
		SUSD6
		ENO2
		ADAMTSL4
		AGER
		---
		CHD1-DT
		INO80D-AS2
		MAPK7
		EDA2R
		PODXL
		GEMIN4
		LRIG1
		HOTAIRM1
		CDR2L
		TSPY26P
		POR
		VEGFA
		PPP6R2
		PITPNM2
		ZXDC
		GOLGA6L9
		CCDC14
		SLC5A3
		YJEFN3
		TMEM259
		ZC3H12C
		ARID2
		TSTD1
		PIP5K1C
		AP1G2-AS1
		TNFAIP3
		SNURF
		STAT1
		PRO1804
		SEC61A1
		CTDP1
		SLC2A1
		TRIM47
		GCDH
		ADGRG1
		USP40
		URB2
		INPPL1
		TALAM1
		LMO7
		ARHGAP32
		SIRT7
		EFNA5
		TRMT1
		TELO2
		ZNF493
		NPIPB15
		STK36
		ATP9A
		APBB3
		LRP1
		C19orf18
		PKD1P6-NPIPP1
		PTPRF
		EGFR
		CCNB2
		RASA2
		ZNF142
		ATP1A1-AS1
		SLC2A6
		KYAT1
		ZNF408
		TMEM43
		MARK2
		HS6ST1
		PRPF8
		TNKS1BP1
		PAPPA-AS1
		DPH7
		LINC00115
		H2AX
		ABL1
		WASH2P
		LMBR1L
		CDAN1
		WWC3
		ZDHHC13
		BHLHE40
		ATP2B4
		PLXNB2
		PKD1P4
		KRT7
		PPRC1
		DDX17
		COL4A6
		DGKA
		POLR2J3
		PCDHB12
		ZFAND5
		RAPGEF2
		MAFG
		BICD2
		RAPGEF5
		LAMB2
		SLC7A1
		ZNF746
		KLF7-IT1
		PATJ
		FAT1
		ABCA2
		CELSR2
		TAF1C
		ZMIZ2
		ABCB6
		CCNF
		SCARNA7
		SPRY4
		TUBB4B
		PLEKHF1
		ZFYVE27
		RGS17
		MTCP1
		SMG1P7
		MAPKBP1
		DCHS1
		AGAP13P
		MBOAT7
		DDX39B
		TSTD2
		SFT2D2
		RPL11P3
		PAGR1
		SLIT2
		CEP128
		ERRFI1
		HMGXB3
		ENGASE
		ABCA5
		SLC45A1
		CRAMP1
		POMGNT2
		HNRNPU
		ATXN2L
		NPIPB12
		CLASRP
		ZBTB46
		LPCAT1
		DEPP1
		GIGYF1
		ABTB1
		TP53BP2
		ZFAT
		TMEM63A
		BEAN1
		TMTC2
		LBR
		LZTS2
		MLXIP
		FZR1
		KHNYN
		UGCG
		CCDC183
		MEF2D
		MYO1B
		ZSCAN18
		TAF5L
		LZTR1
		RASSF7
		TM9SF1
		GPR107
		NDST1
		USP20
		DUSP7
		FASN
		PHLPP2
		SLC39A14
		DOLK
		PTPRZ1
		MAP3K5
		EPHA2
		7SK
		TRMT61A-DT
		DICER1
		KLF16
		YJU2B
		PIAS3
		OSMR
		TRIM3
		CEP170B
		NUTM2D
		ULK1
		SLC2A3
		MTHFSD
		CCNI2
		NUP153
		NKRF
		B4GALT1
		PP7080
		REC8
		PLCB3
		FAM88C
		ETS2
		IFFO2
		ZNF609
		UBE2R2-AS1
		SIPA1L2
		C4A
		IRF6
		GET4
		SUN1
		RNF103
		FOXJ2
		PIM1
		FABP5P9
		PRPF4B
		RASA4
		SNAPC4
		LRIG3
		STARD3
		RAPGEF1
		ANO1
		FURIN
		ZBTB45
		RSRP1
		EFNA1
		VEGFC
		SDC4
		P4HTM
		ZFPM1
		RGL3
		LGALS3BP
		PIP5K1A
		SDCBP2-AS1
		CSF3
		BTBD9-AS1
		SCD
		SDHAP1
		CPT1B
		SLC38A2
		SYNJ2
		PCDHB4
		ATN1
		VPS9D1
		MPP2
		ZSWIM8
		CDH13-AS2
		C1orf159
		TICRR
		MFSD10
		CRTC2
		MEGF9
		ZBTB7A
		ARHGEF18
		HSPA1A
		PCDHGB2
		CRYBG3
		ZSWIM6
		TJP1
		RALGDS
		STAT6
		VAV2
		ERCC3
		NPIPB3
		MT1X
		ARAP3
		NUMBL
		MST1
		PLOD3
		SEMA4B
		CHKA
		PEX6
		LAMA5
		NOMO3
		TNFRSF12A
		ZNF292
		IFRD1
		ATG9B
		HLA-F-AS1
		TFG
		PTBP1
		TAS2R14
		STAG3
		UBE4A
		INTS3
		DYRK1B
		FGFRL1
		CLK1
		MVP-DT
		RN7SK
		PTPRK
		SLC25A25
		WDR81
		MOB3A
		ARHGEF11
		IVNS1ABP
		BTBD3
		FOSL2
		TUBA4A
		EPPK1
		ZDHHC11
		NPFF
		PCDH1
		PMEL
		SMURF1
		SDHAP4
		CPSF1
		METAP1D
		ADAMTS1
		SLC16A6
		RPL21P44
		SLC7A5
		RREB1
		TSEN2
		HTT
		SYMPK
		FGF9
		GGT7
		GDPD3
		CCDC82
		TRAF4
		HK2
		SLC20A1
		KLHL22
		TSNARE1
		SLC20A2
		JARID2
		ABCF3
		TTC21A
		THBS2
		FGD1
		EDC4
		MXD3
		RCE1
		TCIRG1
		TNFRSF10B
		RELA
		GRN
		ACAD10
		KCNA5
		PRRC2A
		MFSD12
		LINC03009
		SERPINE1
		CPTP
		MPP3
		INAFM1
		ZNF700
		CTU1
		ALS2CL
		REEP4
		SLC9A3-AS1
		SLC38A1
		KCTD7
		NOG
		SOWAHC
		HSPA1B
		GPD2
		ZNF800
		FBXW10B
		VANGL1
		IDUA
		ZMIZ1
		CHERP
		QSOX1
		RNF149
		SLC9A8
		TBC1D2
		CITED4
		TTC17
		MROH7-TTC4
		SLFN5
		SYVN1
		PLAC4
		F11R
		LARP4P
		DDR1
		PMEPA1
		TMEM185A
		FICD
		NDUFA10
		PEG10
		SUGT1P2
		PANK4
		NME3
		LARP4B
		GATAD2B
		ZFYVE19
		KDM3A
		DUS4L-BCAP29
		ITPRIP
		GLI4
		SPINT2
		HSPG2
		NOTCH1
		MSANTD2
		MROH1
		NPC1
		ATP8B1
		LRP11
		TRPC3
		RNF44
		GPC1
		ABHD16A
		PNPLA2
		MDM4
		ASB2
		ATRN
ORF8 negative_cord plasma	453	SMARCD3
		ZNF492
		NAPRT
		ANP32BP3
		HIC2
		RBM17P4
		ADCK1
		NWD1
		FER1L5
		HMGB1P3
		DHRS11
		BACH1-IT1
		ZNF66
		LINC02618
		LINC02817
		GINS1
		PRKCB
		OR8D4
		LINC03020
		CD160
		Metazoa_SRP
		RBM17
		ALDOC
		CECR2
		ACBD3
		ARL13B
		TMEM156
		CD6
		PTENP1
		PKD1P5
		LUC7L2
		IQSEC3-AS1
		RYR1
		HDAC1P2
		RYR3-DT
		LDHAL6A
		ENDOG
		EEF1DP2
		RNU6-969P
		LINC02895
		KNOP1P4
		PRR27
		LINC01579
		OR1I1
		H2BC11
		SMG1P2
		TDRKH
		LINC01460
		DNHD1
		ZFHX4-AS1
		PPP1R12A
		SPDYE5
		IFITM10
		HAPLN4
		SOWAHB
		GPAA1P2
		MIR503HG
		RPL10AP2
		POLRMT
		PAQR5-DT
		S100A3
		PCDHGB4
		FAM197Y8
		RPL7P10
		PIEZO2
		ITSN1
		HSP90B2P
		LINC00971
		SPOUT1
		PTGES2-AS1
		MYCBPAP
		BCLAF1P2
		TCEAL6
		SELP
		PANK2-AS1
		KDM5C-IT1
		SKAP1-AS1
		PANK1
		ZNF442
		ZNF157
		HOXA-AS3
		CA9
		PTGS2
		GABRE
		CHN2
		GAS8
		PSMB8-AS1
		GALNT9
		SAFB2
		COL19A1
		ITGA6
		LRRC61
		BMP2
		CHDH
		VIRMA
		CMKLR1
		KCNMB3
		FLJ42393
		DDX10P2
		NYAP1
		ACTRT3
		ITGA2
		SEC63P1
		LAMA3
		NEK10
		ARGLU1
		SAMD5
		ABI3
		SHC1P2
		NPIPA3
		PMS2P13
		PROCA1
		ADCY1
		CTTNBP2
		SRL
		BNC1
		LGALS2
		MUC22
		ASB11
		HMGN1P28
		COL9A1
		SLC27A6
		TMEM102
		PCED1B
		GAREM1
		AARSD1P1
		WDR70
		NIBAN2
		GPS2P1
		BMS1P10
		BTG2-DT
		GOLGA8VP
		FAM153B
		EXD1
		NGEF
		DSTNP1
		TEDDM1
		THSD7A
		NDST3
		GALNT6
		MAP3K15
		HSP90AA2P
		NDRG1
		FAM133DP
		DYNLT2
		EEF1A1P33
		MIR194-2HG
		LINC02202
		PDLIM4
		LINGO2
		PALMD
		QTRT1
		SP140
		FOSL2-AS1
		HLA-DQA2
		KLB
		NCOR1
		BMS1P21
		SLC6A8
		CCDC136
		LINC02087
		NANOGNBP3
		PKHD1L1
		DDX43
		SLC24A1
		ZRSR2P1
		LINC02687
		PLIN5
		FDCSP
		PCDH17
		CDK11B
		LUC7L3
		OAZ3
		CFAP107
		FRG1JP
		LBHD1
		CHMP1B-AS1
		AOC4P
		SLC1A3
		UQCRFS1P1
		DZIP1L
		ZCCHC2
		NPIPA2
		FRG1FP
		LAMC2
		USP8P1
		BNIP3P37
		RNU2-2P
		CLCA4-AS1
		CALD1
		HOXC8
		LINC00562
		MKX
		HNRNPCP1
		TYW1
		HOXA6
		GLUD1P3
		FOXF2
		BEND3
		ERICH6-AS1
		GBP5
		CCIN
		NAIPP4
		RBM25
		KRBA1
		AIMP1P1
		TCN2
		CENPT
		RNASEH2B-AS1
		RN7SL644P
		LENG8-AS1
		MPHOSPH10P1
		RBM28
		TMEM11-DT
		USP8
		BAIAP2
		PTMAP1
		NEK2
		SOX2
		FLVCR2
		PIP4P1
		NRXN2
		MIR210HG
		LINC02802
		KLRB1
		LINC02982
		LINC02832
		PSPH
		DONSON
		RPL10P3
		XPNPEP2
		GPR160P1
		TNIK
		HSPB6
		APOBEC3D
		ENPP4
		DSP
		PELP1
		NUP210L
		GPR83
		NOM1
		RTL1
		MIR7-3HG
		NOS1
		PAN3-AS1
		SNORD3A
		B3GNT9
		VN1R2
		UBE2I
		CHST1
		MYO6
		PTMAP2
		FLT3LG
		GON4L
		LINC02019
		SWINGN
		FAM241B
		SYNC
		LRRC75A
		MRAP2
		MAD2L1-DT
		LINC03038
		RIPPLY3
		CCHCR1
		LINC03026
		ITSN2
		DSG2
		ZNF625
		CYP4F8
		PITRM1-AS1
		GJB3
		POMZP3
		ECM1
		CLDN7
		APLP1
		LRRC43
		EPPIN
		CHKB
		NKG7
		LINC01725
		SLC38A4-AS1
		SERINC2
		PGM5-AS1
		MCM3
		MPHOSPH10P2
		FTLP2
		KDM3AP1
		WT1
		PEAK1
		SLC22A1
		HTR3B
		HOXA10-AS
		LINC02242
		TLL2
		RRAGC-DT
		INTS9-AS1
		UPF3AP2
		SH3GL3
		OR2A5
		KIRREL1-IT1
		RPL4P2
		ASPA
		GPATCH4
		RGS7
		ASIC1
		LINC02018
		HARBI1
		ZNRD1ASP
		SULT2A1
		WASHC1
		HMGB1P37
		PGM5P2
		CDCA7
		KLC3
		GOLGA8IP
		TRIM9
		LINC02891
		FKBP1B
		ZNF653
		GOLGA8S
		PTMAP10
		LINC02965
		C7
		AKAP17A
		RPL12P42
		SPAG4
		SLITRK6
		STX16-NPEPL1
		SYT15-AS1
		BMPER
		CNIH3-AS2
		ATAD3A
		KRT81
		THBS4-AS1
		PIPSL
		ADA
		HMGB1P6
		ANP32D
		EPHA1
		CACNA2D3
		RN7SL850P
		SLC7A2
		SLCO4A1
		RN7SL403P
		OPLAH
		RHPN1
		EPHA3
		OR4K13
		LINC01852
		B3GNT8
		DSC3
		GCC1
		ITGA2-AS1
		TXK
		GZMA
		CCDC191
		HMGB1P24
		LY75
		GINS4
		ODF3L1
		ZFC3H1
		SEPTIN7P3
		HMGN1P24
		CAVIN4
		BAZ2A
		LINC00461
		L3MBTL2-AS1
		NAP1L4P1
		NCR1
		DNAJC2
		GJB2
		ALDH1A1
		EGFL6
		C20orf144
		SUGT1P4-STRA6LP
		SRD5A3-AS1
		TMEM131
		LINC02533
		ZNF528-AS1
		CNTNAP2
		RYR2
		WNK3
		FRG1CP
		SOX2-OT
		GOLGA8O
		DST
		TNRC6C
		RPL7P19
		WDR76
		SKIDA1
		RPS15AP16
		FAM133A
		KIF13B
		GAPDHP40
		DDX10P1
		B4GALT3
		LINC01133
		OXNAD1
		PDK1
		TLE6
		RN7SL455P
		CHD5
		TYW1B
		ERICH2-DT
		NRBP2
		GPANK1
		ENPP6
		RPGR
		ZCRB1P1
		EGLN3
		CDCP1
		H4C3
		HDAC1P1
		HLA-DQB2
		TCEA3
		F2RL3
		SREK1
		LTC4S
		GOLGA8T
		TDO2
		BMS1P20
		SAMD4A-AS1
		GUCA1A
		DLAT
		EIF3FP3
		PRICKLE1
		PAXBP1-AS1
		PARD3B
		SCN2B
		HSP90AB4P
		ATCAY
		TESC
		NANOS1
		LHX2
		APP-DT
		FAM74A6
		TRDC
		SLC4A1APP1
		WHRN
		PRKCQ-AS1
		C21orf58
		RPS26P11
		UPK3BL1
		FOSL1
		PKD2L2
		FBXO10
		UBE2Q2P1
		JCHAIN
		FCHSD1
		SDAD1-AS1
		GOLGA8B
		HMSD
		PIK3IP1
ORF8 positive_cord plasma	1801	ACTN4
		ELMO2
		ABCA3
		PCDHB15
		CNTNAP1
		UTP20
		TUT1
		EDN1
		CD99P1
		CLK4
		AHDC1
		ZNF646
		UBE2G1
		LDB3
		FRAS1
		ATP13A1
		DCAF5
		ATP9B
		TPX2
		RTN1
		CPXM2
		KIAA0895L
		KIRREL1
		CHORDC1
		NSMCE4A
		DDX5
		RGN
		SH3BP4
		TRIM33
		CHD9
		RAB3IP
		HEPH
		TOB2
		TET3
		ZNF208
		MAP3K3
		BBC3
		IGSF3
		SSBP3-AS1
		MED13L
		HERC2P2
		SUSD2
		SNX33
		NFIA
		PTCD3
		CHD1
		UBA1
		MAPKAPK2
		SPPL2B
		ARHGAP21
		STK25
		ITGA3
		SLC12A4
		SLC26A10
		PEF1-AS1
		PCGF3
		BAHCC1
		LINC03007
		UTRN
		APOBR
		ABCD4
		PPP1R15B
		TERF2IP
		FOXK2
		MAP3K20
		GTPBP1
		NECTIN2
		ANLN
		TRAF5
		MIR1302-9HG
		CES2
		RAPGEF6
		KATNB1
		NEIL1
		LTBP4
		DYSF
		NKD1
		GOLGA3
		SCUBE3
		STK17A
		RIPK4
		KNTC1
		ROR2
		DNAJC5
		H2BC21
		C3
		SRSF6
		HDAC7
		PPP2R3B
		SLC16A4-AS1
		DUS3L
		LCOR
		MAGI1-IT1
		SLC38A10
		N4BP2L2
		RNF217
		KLHL36
		DLEU2L
		GAS2L1
		ATOH8
		PLXNA1
		SORT1
		KIAA0100
		FNDC1
		USP7
		SPPL3
		SETDB1
		ENOSF1
		BCL2
		PCDH7
		NPTN-IT1
		PGGHG
		LINC02558
		MAFK
		SON
		ABHD2
		SBNO2
		SNX19
		SLC6A6
		EMILIN1
		COL18A1
		PXDN
		TBC1D17
		A4GALT
		LIMD1
		ADAM19
		FUS
		CLCN4
		MMP15
		PSMD11
		DNAL4
		DHFR2
		IPP
		CDC42BPA
		SLC13A4
		POGZ
		NCDN
		EXOC2
		GUCA1B
		CDC42EP3
		NUCB1
		MYLK-AS1
		ATR
		GNA11
		PAQR8
		CAPN1
		PRRC2B
		LTBP1
		SYNM-AS1
		GNRHR
		CDK17
		UQCC1
		TTLL4
		PHLDA1
		LIF
		CCDC181
		OXTR
		ACTC1
		SLITRK4
		USP19
		KDM2A
		CACNB1
		SLX1A
		ZBTB18
		PI4KAP1
		FGFR3
		PDP1
		LRRTM3
		POU6F1
		ATF7
		CTC-338M12.4
		CDC6
		WDR6
		FCGBP
		NOMO1
		RHEBP2
		PABIR2
		DIDO1
		PICALM
		ZBTB20
		FLJ46284
		MED14
		IPO13
		ITPRIPL2
		BRD8
		TPBG
		TCF4
		MYORG
		GALNT18
		CHMP7
		UTP14C
		ASAH1
		FKBP4
		AHCYL1
		FUBP1
		NADSYN1
		CPAMD8
		ACTR5
		NOTCH2NLC
		HEATR5B
		CDH24
		PBX1
		MTR
		LPIN3
		DHFR
		CBX6
		FAM126B
		RBPMS
		ZNF711
		DGKD
		TTC36-AS1
		ARID5A
		SORBS2
		PLXNB3
		UBQLN2
		TAB1
		ACAD11
		PAQR4
		ARHGEF16
		DUBR
		GNAO1
		JADE1
		ZNF731P
		TRAF2
		OLFML2A
		AURKB
		TMEM140
		GOT2
		GABBR1
		TMEM25
		MIR29B2CHG
		MOGS
		CEP131
		STRIP1
		RTEL1
		ZNF709
		CFAP58
		RALGPS1
		ARHGAP42
		CD151
		VMP1
		TP53I13
		ZNF324
		TTC13
		CYP3A5
		CENPJ
		TRD-AS1
		ATP6AP1L
		PDGFRB
		LDLRAD2
		EHBP1L1
		PXN
		NFRKB
		C1orf198
		IKBKG
		GALNT17
		JPH2
		CACNA1H
		SLC51B
		TRAM2
		PAWR
		AGO2
		LDLR
		ZNF384
		TUBA1A
		TANC2
		RAB9B
		NAIP
		HLA-DOA
		FBF1
		FAM193A
		DCLK2
		MEMO1
		HSPA2
		ZNF827
		SH2B1
		TACR2
		RFNG
		MST1P2
		GPR135
		ZNF439
		SLC39A9
		TSHZ1
		SCARNA2
		ATG7
		PRRT1
		LINC02605
		RGPD2
		JRK
		CENATAC
		XIAP
		BDP1
		TRPA1
		GNS
		MKLN1
		LHFPL6
		LRP5
		DAGLB
		REXO1
		CTNNB1
		EME2
		KIAA0753
		NPIPB5
		ZNF362
		ATXN7
		TRIM56
		TGIF2
		NCKAP5L
		ORMDL1
		NCK2
		VPS16
		BAG3
		SLC16A2
		SLC7A6OS
		SNHG21
		IGFBP2
		NOTCH2
		ADD1
		ZNF740
		CHTF18
		SLC30A7
		KDM6B
		TRPC1
		MARCHF4
		RRAGC
		SPDYE1
		ITIH3
		TEX10
		TYMS
		DGKQ
		MCM5
		PPIEL
		DMTF1
		CDC42-AS1
		PDE4D
		ZNF542P
		BSDC1
		POFUT2
		CAND2
		XYLT2
		MIR222HG
		BCL6
		WSB1
		MAP3K6
		NPIPA5
		MAP6
		CSRNP1
		ELL
		SETBP1
		LINC00622
		AIF1L
		AHCTF1
		TINAGL1
		CDS2
		MAST4
		SCARF2
		SLC25A51P4
		CEP72
		TBC1D3L
		MYC
		WDR26
		NATD1
		NR4A3
		SGSM3
		DNAAF5
		FRMD4A
		SOCS3
		UNKL
		CCNA2
		C22orf23
		RNPC3
		GTSE1
		ARHGAP10
		ALPK1
		ARID1B
		PYROXD1
		TSPAN2
		E2F7
		SLC23A3
		MFSD14B
		SLC35A1
		PJVK
		PWWP2A
		LINC00997
		SMG1
		ZNF710-AS1
		RAVER1
		ZBTB4
		GPD1L
		AMOTL2
		FHIP1B
		NAA40
		MSTO1
		ZNF74
		PIAS1
		TESK1
		CA12
		NCOA6
		RPS10P2
		CNOT2
		HYAL2
		COL8A1
		IGFBP5
		FKTN
		UPF1
		CASP8AP2
		MEGF6
		IRF2BPL
		REEP1
		DCHS1-AS1
		ATP2A3
		RECQL5
		HSD17B7P2
		NR2F2
		GOLGA8J
		TEPSIN
		INTS5
		LINC01409
		SLC26A6
		ZNF862
		BBX
		NME9
		RPS15AP10
		MOCS1
		TRIP11
		DNAJB11
		PLXNA4
		GBA2
		KIF23
		LINC00504
		MYO1E
		SMOC2
		ZDHHC17
		ITGA10
		NDE1
		CDK18
		HMGCR
		SPEG
		CFAP70
		HERC1
		PTPN23
		IQGAP3
		MTF2
		DGCR8
		ZNNT1
		CACNA1C
		PTTG1IP
		UBR1
		ADARB1
		PLBD2
		GPC4
		SOGA1
		HNRNPH1
		COL4A2
		MSC-AS1
		OBSL1
		KMT2E-AS1
		ATP11B
		HOTAIR
		EXT1
		CSDC2
		U2AF2
		SEC16A
		CCS
		YWHAG
		TMEM68
		ADGRE5
		NXN
		KMT2D
		IGF2BP2
		URGCP
		TSSC4
		PCDHB14
		GATA3
		CSNK1E
		PUM2
		RALGAPB
		KCNQ4
		SPDYE18
		C6orf89
		CACNA1C-IT3
		SSBP3
		ESAM
		RIPOR1
		HDAC4
		CCDC3
		MFGE8
		KIDINS220
		C6orf163
		AGRN
		WDR33
		RTN2
		FNIP2
		TSKU
		PDLIM1
		WDFY3
		HNRNPA2B1
		PYGB
		RNF216
		TLE3
		DKK3
		DDX31
		NHLRC2
		BIRC6
		RUFY1-AS1
		TACC1
		SH3PXD2B
		TACC3
		ATP13A2
		UGGT2
		GNAZ
		STIM2
		SERPINI1
		MMP14
		UBE3B
		NLK
		TAP2
		PPP2R5B
		SPOP
		CXCL2
		RASL12
		PPFIA2
		SLC25A4
		ZNF808
		FXR2
		MUC6
		ADAMTS15
		PTPRQ
		MEX3A
		CLASP1
		FARP2
		AFAP1
		UNC5C
		ZFP36L1
		GPR161
		TIAM2
		AKAP6
		MTMR4
		FZD5
		ZNF10
		WDR74
		ZSCAN21
		MCM7
		ENOX1-AS1
		ADAMTS8
		SAMD11
		ASPG
		SRGAP2B
		LRRTM2
		OSBPL7
		ABHD13
		IQCJ-SCHIP1
		CCPG1
		PDGFA
		P3H2
		ZHX2
		APOOL
		ERP27
		RNF152
		CHRDL2
		ZNF211
		AGL
		NISCH
		BBS4
		NFE2L3
		TMEM181
		EYA3
		BOD1L1
		SLC25A27
		SLC39A13
		SKI
		GLIS3
		FBXL22
		FBLN2
		NCKAP1L
		PPP2R2A
		ESS2
		STARD4
		RTEL1-TNFRSF6B
		PHF2
		THBS1
		TRNT1
		CCDC9B
		SLC30A1
		TMBIM6
		DNAJC27
		UBE2H
		FAM156A
		KLHL18
		SP2
		CRIP2
		WASH5P
		NFE2L1
		STIP1
		FUT11
		MTDH
		ERBIN
		DCTN6-DT
		ZNF121
		SEMA6D
		HERC2P9
		IER5
		CMTM4
		MTHFD1L
		TBX18
		KHDC4
		RBM5
		RHOT2
		NTF3
		RGL2
		TRPC6
		NCOA1
		EXTL3
		HRH1
		DNM2
		MRPS31P5
		WDR27
		KRT18
		MFAP2
		IL17RA
		CDK5RAP3
		ZBTB10
		BLZF2P
		CEP192
		SELENOI
		SLC26A2
		IST1
		RPL7AP60
		GUSBP11
		LINC01089
		ID2
		ROBO3
		ARSD
		MZF1
		PEDS1
		BAHD1
		WFDC2
		SLC35D1
		P2RX1
		CACNB2
		ADIRF
		NUMB
		PAN3
		TMEM200B
		MTA1
		VASN
		SETD1B
		CANT1
		CDK2
		ESYT2
		ZER1
		PGR
		RPL7L1P9
		POLR2A
		CROCCP2
		SDC3
		NR2F6
		RPUSD2
		POLE
		SGCD
		RC3H2
		SMTN
		CAMTA2
		TMEM87A
		HIP1R
		PLEKHA2
		FILIP1L
		NACC1
		NAB1
		SBDS
		NADK
		GIPC3
		GPR17
		ZNF532
		ASB14
		NPIPB4
		NEURL4
		VCAN
		CDC42EP4
		SYDE1
		ZDHHC21
		MKI67
		NHS
		STS
		IL4R
		ADAM8
		MAN2B2
		PCDHGA11
		PPP6R3
		PLGLB1
		OR51E2
		EMILIN2
		SMG7
		ARHGAP27P1-BPTFP1-KPNA2P3
		RAB40C
		STK11
		LY6G5B
		LRCH1
		MAMDC4
		VASP
		PURB
		KBTBD2
		SMPD4BP
		ZNF782
		TGFBR3
		CCN1
		PTGFRN
		MAP3K7
		EHD1
		GTF2I
		BRD2
		MTERF3
		FAM53B
		ANKRD53
		PTPRM
		AGAP3
		MARS1
		ATXN1
		IGSF9B
		TENT4A
		FAM168A
		F5
		NPIPB6
		KLHL42
		PIAS4
		ZFHX3-AS1
		CFLAR
		HAPLN3
		HELZ
		TRAK1
		ADCY4
		STXBP1
		PTPRJ
		IL17B
		ZNF737
		SH3BP5-AS1
		DLC1
		MAPK8IP3
		RAMACL
		FZD3
		NMT1
		PNPLA7
		NPIPA9
		SSH3
		SEMA4A
		ZNF135
		MUSTN1
		ANO8
		KLC2
		SND1-IT1
		WFDC10B
		MICAL1
		FASTK
		FBXO38
		NFKB1
		ABCC1
		CAV2
		LMF2
		ZNF671
		SEMA3F
		TMEM135
		CAPN15
		ACTA1
		USP50
		TOMM40
		HARS2
		TPPP
		INPP4A
		DMWD
		AFTPH
		LCAT
		RBM15B
		NHSL2
		STPG2-AS1
		ADPGK
		ST6GAL1
		POM121C
		HAUS7
		DEDD2
		UBE3A
		CLTRN
		C11orf96
		CDIN1
		WRNIP1
		ZBTB7B
		RPN2
		ITGA7
		RAD54L2
		NFKBIA
		CNOT3
		KCNIP2
		KLF13
		MPRIP
		SREBF1
		CERS6
		HMCN2
		HTR2A
		ZNF703
		EPAS1
		UBTF
		CKMT2
		ACTN1
		SLC13A3
		ZNF91
		P2RY11
		NCOA7
		PCNX3
		ZNF350-AS1
		CNNM2
		FAM111B
		RAB11FIP1P1
		GDF7
		FZD4
		PYCR2
		SBNO1
		GALNS
		B4GALT5
		BICRA
		GAS6
		WASH6P
		DTX3
		AMOT
		GSTM2
		NRK
		PEAR1
		MGRN1
		ROR1
		PGS1
		SYNM
		MYO1D
		PLEKHA6
		MAPK4
		COL27A1
		SCAP
		VENTXP1
		EPM2AIP1
		CALCOCO1
		DNAAF9
		DDX56
		AAK1
		DTNA
		LINC00939
		ATXN1-AS1
		MAFF
		PBX2
		GEMIN5
		LTBP3
		ITIH4
		EDEM3
		RUFY2
		TBC1D8B
		SLC16A1
		PIM2
		ITGB5
		CDK3
		ARID1A
		MBD1
		SATB1
		YPEL3
		RGPD6
		ZBTB40
		SMAD6
		VGLL4
		CHST3
		ZNF440
		ADAMTS7
		BTAF1
		C1QTNF1
		SCARF1
		ACKR3
		MAEA
		ZBED5
		PVR
		B3GNT2
		PNP
		FNBP1
		FANCG
		ZNF471
		PIGM
		CKAP4
		MYADM
		DSP-AS1
		RTL10
		UCK2
		PSMA3-AS1
		AFF3
		MINCR
		ESPL1
		HYAL3
		ANKS1A
		DBNL
		RPTOR
		ARHGEF10L
		HIVEP1
		H2BW2
		DHCR24
		ANKRA2
		MACF1
		MPPED2
		PLAU
		HSPB8
		LINC01963
		MAST2
		MTA2
		SUSD5
		STARD4-AS1
		TRIO
		PNKP
		NID1
		ID3
		KIF7
		TICAM1
		ZNF783
		MSC
		PWWP3A
		UGGT1
		ATXN7L2
		LGR6
		ZFP28
		TIA1
		AP1G1
		HCP5
		MID1IP1
		KLF11
		SYNE2
		POLG2
		TUG1
		PTPRE
		PTK2B
		AGAP5
		UNC5B
		SYNPO2
		CDK5RAP2
		NXNL2
		KCTD15
		IRF2BP2
		FAM66D
		SOX4
		NGF
		ST7-AS2
		EIF3B
		MFSD6
		ALPK3
		ACAD8
		GPR162
		RC3H1
		PKD1
		ST6GALNAC5
		TAF7
		ARHGAP17
		NAV2-AS6
		RAB3GAP1
		NSD2
		NXPH3
		RGS16
		URB1
		TCIM
		ZSCAN30
		TGM2
		MECP2
		LAMP1
		ZNF202
		DIP2C
		BCO2
		RXRA
		TOP3B
		NFATC4
		PDLIM7
		FHIP2B
		SLC23A2
		ARHGEF7
		PKD2
		LINC01772
		PIGZ
		SLC44A2
		ABCG1
		LINC01592
		MAML2
		DANT2
		SCARNA9
		CYP2U1
		SARS2
		SAMD12
		CD55
		SLC35F6
		SNRNP70
		MTHFR
		INTU
		SMAD3
		LNPEP
		PHKA2
		GTF3C2-AS2
		DBNDD2
		PLK1
		ANKRD10
		PLCG1
		RERG
		DPRXP4
		LINC00623
		SYT2
		ST3GAL1
		ATP8B2
		ITGB4
		DCBLD2
		DVL2
		KLHL23
		PEX14
		SUGT1P4-STRA6LP-CCDC180
		H2AC18
		FBLIM1
		FYCO1
		RAPH1
		SRPRA
		CALCRL-AS1
		DACT3
		MINK1
		ATP11A
		AKIRIN2
		MYO1C
		SLC66A2
		SGPL1
		WDR1
		PELO
		FAS
		RIC1
		C5orf15
		PM20D2
		HSPBAP1
		MARK1
		PI4KA
		PRKCI
		N4BP2L2-IT2
		FOXC1
		SOD3
		ZNF574
		REP15
		STEAP3
		CSF1
		MGAT1
		BCLAF3
		THBS3
		REST
		BPNT2
		MBOAT1
		MGAT5
		CKB
		MUC1
		RASD2
		KIF11
		TEAD3
		MAP3K14
		C2orf27A
		MATN1-AS1
		COPG1
		ATP13A3
		TNFRSF11B
		ACOX1
		KIF5B
		TENT4B
		LRRC37A2
		UHRF2
[truncated: 740 more rows]

## Sheet: Fig. 4F
	ORF8+ AMNION
	-log p-value	Odds Ratio
Negative Regulation Of mRNA Splicing (GO:0048025)	3.87102	19.7879
Regulation Of Response To Wounding (GO:1903034)	2.1057	19.6935
Early Endosome To Golgi Transport (GO:0034498)	2.8161	16.4492
Positive Regulation Of TNF-Mediated Signaling (GO:1903265)	1.98651	16.4104
Positive Regulation Of Monocyte Differentiation (GO:0045657)	1.88311	14.0653

## Sheet: Fig. 4G
C4A			C4B			CD93/C1QR1
ORF8 (-)	ORF8 (+)		ORF8 (-)	ORF8 (+)		ORF8 (-)	ORF8 (+)
1.21456	6.39959		0.69604	7.12731		0.660719	16.1968
2.10216	4.34102		1.21297	2.42638		0.730225	6.34249
1.37782	4.89161		1.34903	4.34088		3.55269	1.16619
4.08012	8.53295		8.62332	2.5777		3.42191	2.03449
3.25556	139.809		2.3276	85.198		0.339145	22.2868
	6.87168		4.8273	9.30364		5.11797	5.55229
	34.0459			7.55723			3.9622
	5.3146			17.0369			3.35372
	21.7939			13.2296			5.13248
							7.19957

## Sheet: Fig. 4H
IL-4R			CXCL1			NFAT5			CSF1
ORF8 (-)	ORF8 (+)		ORF8 (-)	ORF8 (+)		ORF8 (-)	ORF8 (+)		ORF8 (-)	ORF8 (+)
0.110512	7.57443		4.32878	2.67094		1.39361	5.33931		0.649727	3.2505
0.523445	7.19713		0.364507	99.342		0.521739	2.79413		0.820657	11.088
4.57985	2.8372		1.44741	3.06953		1.20627	2.10668		1.58439	0.418836
4.4824	5.75055		3.79213	365.723		4.2432	2.60689		3.25872	5.00417
0.484232	21.1873		0.338538	2.9414		2.54335	1.43407		0.533604	2.0451
2.1113	3.47787			5.04751		2.35324	3.1246		2.39547	4.64725
3.82558	2.94329			6.26593			4.46841			20.8033
	11.1147			5.96844			4.21407			1.07484
							5.24006			6.88337
							6.251			9.61356
							4.83679			11.1586

## Sheet: Fig. 4I
	FC	-log(P-value)
F1	1.35308	2.23158
FB	3.5037	1.99564
Adipsin	1.38967	1.75021
IL_5	2.575	1.48265
FH	10.2816	1.48113
C4	10.6296	1.44388
IL_17E/IL_25	2.19231	1.35965
C3	5.22049	1.33844

[truncated: 3 more sheets: Fig. 4K, Fig. 4L, Sensitivity-specificity ORF8 ]
