# Supplementary material for: Transplacental SARS-CoV-2 protein ORF8 binds to complement C1q to trigger fetal inflammation
Source: EMBO J. 2024 Oct 10;43(22):10. doi: 10.1038/s44318-024-00260-9 (PMC11574245; doi:10.1038/s44318-024-00260-9)
Supplement: Supplementary file 11 — Source data Fig. 6 [file 44318_2024_260_MOESM11_ESM.zip › Figure_6.xlsx]

## Sheet: Fig. 6B
	C1qA
ng/mL	8h								16h
10	2.68844	1.83973	3.19871	3.11653	1.07896	1.06303	2.02564	2.91169	0.9787	1.3467	1.6974	1.2274		1.1975	0.7989	1.4378	1.1582	1.5351	0.3774	3.5598
20		4.99558	4.14003	3.93529	6.58803	2.76853	3.93437		0.3459	0.792	1.2463	1.1055	1.3823	1.659	1.6135	1.3523	1.1101	3.1		3.1705
100	1.20378	0.786218	1.39251	1.21786	2.5206	2.35558		4.74455	0.5746	1.8768	2.0505	0.8844	1.5435	0.9385	1.0766	0.7445	0.6801	1.3153	0.8134	0.4856
	C1qB
ng/mL	8h								16h
10	1.47727	0.574937	1.38891	1.00089	0.714885	1.17119	2.13178	2.88776	1.04343	1.63129		1.34299	0.730041	1.67334	1.05008		2.06314	2.42831	0.39859	2.84067
20		2.11381	1.59907	1.57709	2.28284		3.43834			0.951242	1.32039	1.29505	1.76194	1.14868	1.87354	1.19412	1.26981	3.19965	0.465231	3.05519
100	0.58243	0.466404	0.663366	0.574907	1.8791	2.65839		3.89515	0.579177	1.94337	2.37223	0.699436	0.755203	0.989352	1.44151	1.27492	1.05892	1.43857	1.71404	0.291161
	C1qC
ng/mL	8h								16h
10	2.05917	1.08464	2.47118	2.92274	0.98	0.89	1.84	2.5	1.15513	1.44795	2.26214	1.46437	0.9	1.23	0.96		1.26573	2.53881	0.604808	1.7591
20		3.36378	2.66455	2.2557	3.55	6.02	3.99		0.657254	0.875518	1.1839	1.18492	0.95	1.04	1.25	1.01	1.49402	1.34759	0.88521	1.42985
100	1.03889	0.83007	1.21585	0.886863	1.72	2.01	4.15	3.51	0.888088	1.77205	2.46065	0.752616	0.65	0.74	1.37	0.73	1.14357	1.46354	1.18942	0.850636
	C3
ng/mL	8h								16h
10	1.01	1.08	1.1	1.08	0.79	0.94	0.92	0.96	1.1885	1.34738	1.25447	1.29257		0.457609	0.93068	0.862212	0.8044	1.14436	0.932232	0.929601
20	0.61	0.83	0.86	0.78	0.96	1	1.09		0.817246	0.987803	1.07178	1.19111	1.1999	1.22051	0.936181	1.09911	0.962315	1.11546	1.09478	1.27157
100	1.06	0.5	0.94	1.03	0.78	1.03	0.87	1.47	1.06387	1.15981	1.04431	1.17257	1.14549	0.771067	0.983561	1.08498	1.34536	1.03885	0.763083	1.36377
	CFH
ng/mL	8h								16h
10	1.68735	1.07229	2.27528	3.04705	0.74	0.89	1.15	0.81	1.19077	1.6457	2.35048	1.6757	0.68	1.08	0.93		2.31674	2.70029	0.562524	2.8087
20		3.65674	2.38268	2.63889	1.46	2.35	1.5		0.742745	1.02465	1.4674	1.26707	1.55	1.33	1.09	1.18	1.63404	2.30878	0.895674	3.2732
100	1.05115	0.799299	1.27328	0.7892	1.09	0.75	1.25	1.66	0.813758	1.55927	2.02726	0.737334	0.97	1.05	1.61	1.34	1.26561	2.77514	1.99645	0.705824
	IL-1A
ng/mL	8h								16h
10	2.38294	1.11548	2.80787	2.17947	1.08	1.17	2.01	1.72	1.26993	2.47809	2.54343	2.02239	0.84	1.75	0.93		1.5685	1.74002	0.688893	2.92276
20		4.37837	3.16894	2.53862	2.42	7.09	2.9		0.650372	1.05822	1.39003	1.40384	1.37	1.42	1.66	1.45	1.56151	2.00985	0.862173	2.90673
100	1.09221	0.83305	1.82706	0.908987	1.74	2.91	3.54	3.91	0.779605	2.36637	2.48431	0.909588	0.83	0.98	1.56	1.05	1.21491	1.30087	1.78499	0.920357
	IL-17A
ng/mL	8h								16h
10	1.9771	1.4632	2.6441	1.6602	0.82	0.64	1.13	1.87	1.12675	1.55907	1.5963	1.66587		0.988973	0.662214	0.808368	2.53019	2.08679	1.0184	2.98903
20		2.9302	2.7234	2.3009	2.83	1.9	3.5		0.461109	0.942025	1.3053	1.27818	1.55033	1.68093	1.58675	1.54484	2.35788	3.5776	1.33368	2.66933
100	1.197	1.0934	1.3356	1.2435	2.2	1.35	2.08	2.9	0.894141	1.75414	2.00855	1.08271	1.25742	0.897163	0.910806	1.06608	1.50557	1.99175	2.14148	1.0968
	IL-17E
ng/mL	8h								16h
10	2.4454	1.315	2.6512	3.7936	0.94	0.55	1.8	1.96	1.20915	1.30735	2.48076	1.57217		1.1964	0.742428	1.71602	2.72675	4.82898	2.38798	3.80091
20		2.077	2.5382	2.1903	3.56	3.35	4.01		0.622806	0.632853	1.57753	2.29082	1.01922	1.36064	0.917185	2.16041	2.36316	3.40991	1.80067	1.48678
100	0.9912	1.3568	1.2056	1.1027	2.02	2.09	2.87	4.28	0.885293	1.75472	2.68058	1.0272	1.3887	1.05857	0.943333	0.682293	2.39348	3.19106	1.432	3.48595

## Sheet: Fig. 6C
C1qA			C1qB			C1qC			CFH			IL-17A			IL-17E
Mock	ORF8		Mock	ORF8		Mock	ORF8		Mock	ORF8		Mock	ORF8		Mock	ORF8
0.0124	0.138		6.328e-06	2.7542e-05		3.6351e-05	0.00014625		0.00019273	0.00121081		0.0001964	0.00033236		0.00035068	0.00087518
0.0072	0.058		6.8116e-05	6.39e-05		1.7364e-05	0.00024764		0.00029404	0.00078894		0.00041382	0.00109195		0.00049924	0.0025127
0.0535	0.0824		1.6781e-05	4.834e-05		6.0532e-05	0.00016406		0.00010898	0.00087378		0.00041363	0.00101487		3.825e-06	0.00181862
0.0406	0.0037		6.8e-06	4.7675e-05		7.5187e-05	3.2694e-05		7.5865e-05	0.00015231		0.00057364	0.00085742		2.5966e-06	0.00145689
0.0025	0.059		6.4e-06	2.7e-05		7.0532e-05	0.00040033		0.0001064	0.00024414		0.0001313	0.00048354		1.0767e-05	1.8262e-05
0.0172	0.0489		1.93e-05	0.0001552		0.00014098	0.00031711		0.00013353	0.00015593		8.1787e-05	0.00032532		6.4768e-06	1.7166e-05
0.0172	0.0465		2.31e-05	4.06e-05		0.00010168	0.00026845					0.00029778	0.00059823			2.055e-05
0.0259						0.00019841						0.0002673

## Sheet: Fig. 6D
	Primary villous trophoblast
	C1qA			C1qB			C1qC
	Mock	ORF8		Mock	ORF8		Mock	ORF8
	0.0016	0.0024		2.53e-06	4.46e-06		3.923e-05	5.05e-05
	0.001	0.0027		3.59e-06	4.03e-06		4.417e-05	4.676e-05
	0.002	0.0017		1.03e-06	2.9e-06		2.802e-05	5.107e-05
	0.0008	0.0021		3.68e-06	3.23e-06		3.933e-05	3.724e-05
					3.68e-06		2.108e-05	4.875e-05

## Sheet: Fig. 6E
	IPSC-derived trophoblast
	C1qA			C1qB			C1qC
	mock	ORF8		mock	ORF8		mock	ORF8
	0.0009	0.0009		1.1e-06	5e-07		1.18e-05	6.5e-06
	0.0008	0.0007		1.8e-06	6e-07		7.7e-06	3.9e-06
	0.000418	0.0006		4e-06	5e-07		4.8e-06	6.7e-06
	0.000829	0.000788		3e-06	2e-06		6e-06	7e-06
	0.000647	0.000325		2e-06	4e-06		1.5e-05	1.2e-05
		0.000456			4e-06		6e-06	1.2e-05

## Sheet: Fig. 6F
	%C3b
	30 min			8h			16h
	mock	ORF8		Mock	ORF8		Mock	ORF8
	0.71	1.17		2.8	3.5		5.19	9.03
	0.95	0.93		3.47	3.86		5.94	10.5
	0.99	1.06		2.33	4.61		5.65	8.2
	0.93	1.84		3.3	3.55		5.99	9.12
	0.8	1.91
		2.71

## Sheet: Fig. 6G
8h						16h
C3			C5			C3			C5
Mock	ORF8		Mock	ORF8		Mock	ORF8		Mock	ORF8
2.66	2.53		0.44	1.3		6.36	7.76		1.3	1.3
2.39	2.45		0.82	1.06		5.3	8.37		0.44	1.96
2.47	2.73		1.06	0.82		5.23	8.01		1.18	1.74
2.32	3.01		0.7	1.52		5.84	8.02		0.82	1.3
2.52	3.01		1.06	1.52			5.26		0.7	1.06
	3.08		0.82	0.95			6.05			1.3
