# Supplementary material for: Transplacental SARS-CoV-2 protein ORF8 binds to complement C1q to trigger fetal inflammation
Source: EMBO J. 2024 Oct 10;43(22):10. doi: 10.1038/s44318-024-00260-9 (PMC11574245; doi:10.1038/s44318-024-00260-9)
Supplement: Supplementary file 12 — Source data Fig. 7 [file 44318_2024_260_MOESM12_ESM.zip › Figure_7.xlsx]

## Sheet: Figure 7A
ORF8	C1q - 5 nM			C1q - 10 nM			C1q - 25 nM		C1q - 50 nM
100	0.0429	0.0266		0.0532	0.0315	0.0475	0.2665	0.2643		0.2853	0.2765
50	0.0239	0.0048	0.026		0.0307	0.0531	0.1308			0.1304	0.1372
10	0.0046		0.0038	0.034			0.062				0.0787
5		0.0029		0.0215				0.0545	0.0771		0.0757
