# Supplementary material for: Transplacental SARS-CoV-2 protein ORF8 binds to complement C1q to trigger fetal inflammation
Source: EMBO J. 2024 Oct 10;43(22):10. doi: 10.1038/s44318-024-00260-9 (PMC11574245; doi:10.1038/s44318-024-00260-9)
Supplement: Supplementary file 13 — Source data Fig. 8 [file 44318_2024_260_MOESM13_ESM.zip › Figure_8.xlsx]

## Sheet: Figure 8 A
	10nM			25nM			50nM
1	0.009	0.01	0.011	0.033	0.03	0.031	0.043	0.047	0.041
2	0.175	0.34	0	0.034	0.033	0.031	0.056	0.046	0.047
3	0.501	0.496	0.523	1.036	1.042	1.009	1.292	1.333	1.318
4	0.919	0.846	0.918	1.827	1.654	1.675	1.874	2.044	1.962
5	0.732	0.663	0.661	1.074	1.043	1.078	1.227	1.326	1.218
6	0.012	0.01	0.009	0.034	0.032	0.027	0.055	0.053	0.054
7	0.042	0.044	0.041	0.105	0.11	0.115	0.164	0.174	0.181
8	0.044	0.038	0.039	0.096	0.099	0.111	0.15	0.165	0.16
9	0.022	0.016	0.023	0.05	0.04	0.078	0.084	0.074	0.081
10	0	0.233	0	0.419	0.406	0.375	0.615	0.647	0.512
11	0.016	0.015	0.017	0.038	0.038	0.326	0.076	0.079	0.076
12	0.005	0.006	0.008	0.018	0.018	0.021	0.037	0.038	0.04
13	0.022	0.02	0.023	0.053	0.054	0.054	0.084	0.091	0.551
14	0.012	0.013	0.016	0	0	0	0.057	0.056	0.06
15	0.015	0.018	0.017	0.044	0.044	0.039	0.079	0.075	0.07
16	0.017	0.016	0.019	0.039	0.033	0.034	0.065	0.052	0.058
17	0.019	0.018	0.018	0.045	0.048	0.051	0.088	0.083	0.076
18	0.246	0.238	0.723	0.415	0.452	0.535	0.692	0.692	0.775
19	0.301	0.319	0.316	0.754	0.705	0.744	1.029	0.966	0.942
20	0.042	0.045	0.046	0.08	0.084	0.093	0.152	0.163	0.166
21	0.013	0.013	0.012	0.025	0.027	0.03	0.05	0.054	0.051
22	0.011	0.01	0.009	0.032	0.027	0.03	0.06	0.054	0.058
23	0.011	0.011	0.013	0.034	0.035	0.039	0.066	0.063	0.064
24	0.022	0.019	0.022	0.051	0.054	0.058	0.1	0.1	0.105
25	0.064	0.044	0.052	0.144	0.107	0.107	0.272	0.218	0.478
26	0.65	0.46	0.03	0.056	0.061	0.049	0.106	0.109	0.126
27	0.011	0.011	0.012	0.03	0.092	0.03	0.04	0.044	0.091
28	0.014	0.016	0.016	0.038	0.039	0.044	0.066	0.071	0.073

## Sheet: Figure 8C
Docking score
#1	#2	#3	#4	#5	#6	#7	#8	#9	#10
-258.39	-254.03	-248.23	-242.97	-234.92	-233.12	-232.84	-232.74	-232.49	-232.11
Confidence score
#1	#2	#3	#4	#5	#6	#7	#8	#9	#10
0.8973	0.889	0.877	0.8652	0.8453	0.8406	0.8398	0.8395	0.8389	0.8378

## Sheet: Figure 8E
C1qA										C1qB
Mock	4 (0.1)	4 (1)	10 (0.1)	10 (1)	19 (0.1)	19 (1)	25 (0.1)	25 (1)		Mock	4 (0.1)	4 (1)	10 (0.1)	10 (1)	19 (0.1)	19 (1)	25 (0.1)	25 (1)
	0.0002	0.00011	0.00047	0.00015	0.00022	0.0002	0.00013	6e-05		5.6651e-06	3.5223e-06	2.9422e-06	8.3243e-06	5.6735e-06	3.6983e-06	1.3487e-05	1.8816e-06	4.0228e-06
0.00012	0.00023	0.00019	0.0013	0.00071	0.00016	0.00026	0.00012	0.00016			3.2596e-06	6.6581e-06	8.5745e-06	1.1512e-05	4.5553e-06	3.9845e-06	2.8094e-06	2.2919e-07
	0.00024	0.0003	0.00134	0.00153	0.00031	0.0004	0.00018	6e-05		2.3085e-06	4.4438e-06	3.9681e-06	1.8552e-05	4.8579e-06	2.5651e-06	2.3272e-06	3.8898e-06	1.5197e-06
9e-05	0.00029	0.00024	0.00215	0.001	0.00029	0.00055	0.00034	9e-05		2.4594e-06	9.4276e-06	6.246e-06		9.2927e-06	2.6289e-06	4.9093e-06		7.6589e-07
9e-05	0.0003	0.00031	0.00087	0.00153	0.00024	0.0007	0.00058	0.00019		2.1798e-06	9.1417e-06	1.5268e-05	1.2979e-05	7.1555e-06		1.0704e-05		9.2438e-07
8e-05	0.00049	0.00069	0.00124	0.00062				0.00026		5.5759e-06
0.00017										3.844e-06
0.00011										4.8373e-06
0.00016										3.5273e-06
0.0002										3.46e-06
0.00022
0.00041
C1qC										CFH
Mock	4 (0.1)	4 (1)	10 (0.1)	10 (1)	19 (0.1)	19 (1)	25 (0.1)	25 (1)		Mock	4 (0.1)	4 (1)	10 (0.1)	10 (1)	19 (0.1)	19 (1)	25 (0.1)	25 (1)
9.0499e-05	8.8533e-05	8.9464e-05	0.00018952		5.3925e-05	0.00011373	8.908e-05	6.9886e-05		6.0622e-05	0.00011666	9.0436e-05	0.00013647	0.00011299	5.7578e-05	9.0823e-05	7.3831e-05	4.6119e-05
	6.923e-05	0.00010361	0.00014578	0.00016141	9.8033e-05	0.00010651	5.7887e-05	7.0075e-05		8.3682e-05	0.00010804	9.2832e-05	0.00019448	0.00016637	7.4332e-05	7.2015e-05	0.00022048	7.3193e-05
7.663e-05	0.00014438	8.8212e-05	0.00026089	0.00011959	8.3829e-05	0.00013904	0.00010801	8.4907e-05		6.8941e-05	0.00010015	8.8306e-05	0.00010597	0.00018724	0.00012511	7.6775e-05	9.1593e-05	6.3116e-05
8.6825e-05	0.00011283	0.00012055	0.00011674	0.00016014	5.1552e-05	0.00014918	0.00015119	9.6552e-05		0.00010092	9.0063e-05	0.00010242	0.0001147	0.00021976	8.254e-05	0.00011947	7.9722e-05	4.7191e-05
8.5744e-05	0.00010697	0.00014836	0.0001333	0.00010965	0.00021052	0.0001488		9.2028e-05		7.7802e-05	0.0001194	0.00010778	0.0001231	0.00021153	7.126e-05	6.909e-05	6.6956e-05	9.2817e-05
3.5107e-05										0.00012808	0.00013099	0.00011104	0.00015471	0.00022067	9.4035e-05	8.0123e-05	1.8388e-05	7.4112e-05
8.5038e-05										9.4046e-05
0.00013856										9.9718e-05
6.7337e-05										6.4397e-05
0.000101										7.407e-05
0.0001153
IL-17A										IL-17E
Mock	4 (0.1)	4 (1)	10 (0.1)	10 (1)	19 (0.1)	19 (1)	25 (0.1)	25 (1)		Mock	4 (0.1)	4 (1)	10 (0.1)	10 (1)	19 (0.1)	19 (1)	25 (0.1)	25 (1)
0.000106	5e-05	5.5e-05	0.000158	8.6e-05	6.5e-05	0.000119	2e-05	3e-06		4.222e-06	5.6119e-06	4.5353e-06	5.6441e-06	3.8082e-06	5.4914e-06	5.0044e-06	5.9084e-06	1.9694e-06
	9.5e-05	9.6e-05	0.000178	0.000195	0.000118	8.6e-05	3.4e-05	2e-06		2.6551e-06	4.7645e-06	5.112e-06	4.4546e-06	5.5499e-06	4.7053e-06	5.7826e-06		2.0793e-06
5.5e-05	7.3e-05	8e-05	0.000272	0.000125	8.5e-05	8.7e-05	3.7e-05	7e-06		3.279e-06	5.243e-06	5.6819e-06	7.1388e-06	6.893e-06	1.4494e-05	7.1171e-06	2.478e-06	8.7507e-07
5.5e-05	8.8e-05	8.8e-05	6.2e-05	0.000188	6.1e-05	8e-05	4.3e-05	2e-05		3.4677e-06	3.8695e-06	6.2535e-06	1.131e-05	1.929e-06	7.2462e-06	9.0349e-06	3.1743e-06	7.773e-07
5.3e-05	8.9e-05	0.000123	7.1e-05		0.000181	0.000129	0.000131	2.7e-05		2.3497e-06	5.7783e-06	9.1106e-06	8.5952e-06	1.0312e-05	5.5785e-06	2.5495e-06	2.5478e-06	9.5552e-07
										6.4881e-06	8.4771e-06	8.5754e-06	1.4505e-05	1.2452e-05	1.0075e-05	5.5023e-06		4.0145e-06
6e-05										4.1338e-06
5.4e-05										5.5666e-06
8.9e-05										2.4764e-06
9.5e-05										4.5126e-06
8.2e-05

## Sheet: Figure 8F
	"#10 0.1nM"						"#10 1nM"
C1QA	0.835898	1.63405	0.703861	0.554079	0.516564	0.731215	5.94462	13.3432	6.00413	4.81601	2.56364	15.1372
C1QB	0.721131	1.26622	0.300042	1.11594	0.446874	1.05602	5.2811	4.18808	4.13714	1.48154	1.36139	5.16194
C1QC	1.38461	1.34554	1.08432	0.936586	1.34546	1.14232	1.454	2.91965	1.72888	1.4925	1.57733	2.62784
IL17A	1.62098	2.32387	0.572864	1.24392	0.973926	1.02865	5.7967	8.4429	2.2456	1.78223	3.16383	16.8857
IL17E	0.79064	0.674427	0.709274	0.709452	0.443118	0.536853	15.9749	9.45562	8.32329	3.1967	1.77646	5.56698
IL1A	1.23826	0.984897	0.720549	0.606012	0.76944	0.672351	1.57851	1.933	1.58488	0.934753	0.867524	1.47204

## Sheet: Figure 8G
	30 min - ORF8 peptides
Mock	#4 0.1 nM	#4 1 nM	#10 0.1 nM	#10 1 nM	#19 0.1 nM	#19 1 nM	#25 0.1 nM	#25 1 nM
	1.45	2.85	1.7	3.23	1.69	1.48	2.67	1.64
1.39	0.34	1.7	2.26		1.52	1.2	2.04	1.87
1.78	2.96	1.37	2.54	3.41	1.22	1.42	1.89	1.04
	2.83		2.54	2.83	1.45	1.31		1.91
1.48	2.72	2.17	1.77		1.05	1.61	1.68
1.7		1.31		3.78	1.77	1.54	2.15	2.22
