# Supplementary material for: Transplacental SARS-CoV-2 protein ORF8 binds to complement C1q to trigger fetal inflammation
Source: EMBO J. 2024 Oct 10;43(22):10. doi: 10.1038/s44318-024-00260-9 (PMC11574245; doi:10.1038/s44318-024-00260-9)
Supplement: Supplementary file 14 — EV Figure Source Data [file 44318_2024_260_MOESM14_ESM.zip]

Archive with 7 entries (7 files):
- Figure_EV_1.xlsx
- Figure_EV_2_new.xlsx
- Figure_EV_3.pptx
- Figure_EV_4_new.xlsx
- Figure_EV_5.xlsx
- Figure_EV_6.pptx
- Figure_EV_7.xlsx
