# Supplementary material for: Transplacental SARS-CoV-2 protein ORF8 binds to complement C1q to trigger fetal inflammation
Source: EMBO J. 2024 Oct 10;43(22):10. doi: 10.1038/s44318-024-00260-9 (PMC11574245; doi:10.1038/s44318-024-00260-9)
Supplement: Supplementary file 14 — EV Figure Source Data [file 44318_2024_260_MOESM14_ESM.zip › Figure_EV_1.xlsx]

## Sheet: Fig. EV 1B
	-log p-value	Odds Ratio
NO Mediated Signal Transduction (GO:0010749)	2.66	22.6486
Regulation Of Response To Wounding (GO:1903034)	3.35	20.1472
Monocyte Activation (GO:0042117)	1.97	9.05797
Positive Regulation Of T Cell Receptor Signaling (GO:0050862)	2.17	6.71358
Regulation Of Extracellular Matrix Organization (GO:1903053)	3.44	6.62222
Positive Chemotaxis (GO:0050918)	1.73	4.64687
Transmembrane Receptor PTK Signaling(GO:0007169)	6.81	2.67082

## Sheet: Fig. Ev 1C
CFB			C4A
Healthy	COVID19		Healthy	COVID19
0.411265	0.678745		0.102817	1.15132
0.0838622	0.56305		0.0842202	0.67863
	1.49175		0.0978239	0.650658
0.598321	0.830447		0.0997414	16.5283
0.601912	0.885644		0.156437	1.88386
0.208447	0.444437		0.147133	0.367621
	1.26996			1.08724
	0.925739			0.709224
	0.304935			0.612384
	1.03384			2.78271
	1.7809			0.927913
	0.310799			1.24319
	0.938099			2.61073
	0.524321			5.30132
	11.3201			4.9807
	5.83427			0.136212
	1.1213			1.84579
	4.26166			1.65424
	0.536139			1.14485

## Sheet: Fig. EV 1E
	CXCL2			EFNB2			FN1			HSPA5			NFKBIA			NGF			SERPINE1			SMAD7			TNFAIP3			VEGFA			VEGFC			BCL6			CD46			CSF1			CSF3
	Healthy	COVID19		Healthy	COVID19		Healthy	COVID19		Healthy	COVID19		Healthy	COVID19		Healthy	COVID19		Healthy	COVID19		Healthy	COVID19		Healthy	COVID19		Healthy	COVID19		Healthy	COVID19		Healthy	COVID19		Healthy	COVID19		Healthy	COVID19		Healthy	COVID19
	0.925356	2.32914		0.708548	1.46505		64.8788	66.7944		3.39297	2.85073		3.08452	3.66522		0.102817	0.271498		27.8635	67.4672		2.67325	2.71498		1.85071	5.15846		6.65324	5.56513		0.308452	0.814494		1.33663	2.30773		3.08452	2.03925		0.822539	0.271498		0.102817	2.17198
	0.670898	0.56305		1.37217	3.36857		63.1482	139.524		1.42566	1.69296		7.29601	6.64399		0.167724	0.33783		20.8817	67.4533		2.93518	2.81525		3.18677	5.40528		8.60905	10.9524		0.251587	0.56305		4.69628	2.81525		2.015	4.95892		0.251587	0.33783		0.167724	0.11261
	1.10597	4.55377		0.73061	8.18456		83.3944	147.762		3.06598	2.98351		2.80746	8.47944		0.0850746	0.0785133		60.7433	150.824		4.16866	2.27689		1.78657	14.0539		6.93216	18.9217		0.0850746	1.09919		2.80746	3.61161		2.29702	5.76849		1.27612	1.57027		0.170149	10.2067
	1.59586	0.474541		3.09198	3.16824		23.7398	433.555		2.37649	7.07858		2.19431	3.04497		0.199483	0.316361		17.2553	75.2939		3.09198	5.93177		2.59328	1.62135		10.8109	42.8725		0.199483	0.751357		1.49612	13.9594		4.71564	15.5682		0.199483	1.34453		0.498707	0.553632
	0.300956	1.14198		3.71179	54.2244		30.9994	154.48		2.26922	9.29159		3.51115	34.1816		0.300956	0.285496		14.9475	210.333		2.30733	24.2412		1.6051	26.4472		5.36234	65.2747		0.300956	3.21832		1.40446	7.86411		3.41083	23.2542		1.00319	2.54351		0.100319	0.285496
	0.625579	0.799992		0.834106	0.56271		77.3632	111.554		2.39805	3.02219		2.60658	3.7333		0.104263	0.44444		17.5162	106.221		1.77247	2.9333		2.50232	6.39994		6.169	12.1606		0.31279	0.177776		2.81511	3.46663		3.44068	2.84536		0.208526	0.266664		0.104263	5.15551
		11.853			1.05885			68.8601			6.22303			4.93874			0.141107			46.9886			2.82214			11.853			6.09392			0.423321			0.705535			6.50863			0.564428			11.4297
		1.49381			12.1529			198.508			4.42066			3.74504			1.26237			72.4391			13.0445			0.757423			12.1188			1.47277			3.15593			6.91318			1.17821			0.126237
		1.60091			0.99104			205.525			2.82065			5.79377			0.304935			47.4937			6.55611			4.34533			14.6609			0.914806			3.35429			2.82065			0.838572			0.152468
		3.77578			3.26336			282.085			6.85223			4.04548			0.494448			70.796			7.01217			3.41619			15.6425			0.719197			8.18086			6.82143			1.79799			1.57324
		2.84945			3.79926			115.046			2.49473			4.03672			0.118727			83.46			4.03672			5.34271			4.46157			0.118727			1.7809			3.32435			0.712362			0.831089
		3.10799			13.3643			96.49			2.79719			2.79719			0.310799			43.8226			8.70236			6.52677			31.7015			0.310799			5.28358			10.878			0.310799			0.310799
		1.5635			3.42606			138.985			2.97527			3.96087			0.15635			75.2044			3.70029			6.72306			16.2973			0.469051			6.77518			4.4193			1.19868			4.95109
		4.88722			30.5748			224.272			13.1695			13.7387			0.839008			77.9858			18.7519			30.8758			32.4067			0.566331			7.38327			17.9061			2.72678			0.566331
		6.52853			7.23089			132.427			5.51032			12.7576			0.359369			144.885			3.414			33.2416			22.8797			1.37758			6.46864			6.07086			3.05463			9.94253
		8.58136			2.99666			41.9533			6.12955			11.0332			0.272424			99.571			2.45182			18.9335			9.56455			1.36212			14.9833			4.90364			1.22591			5.5847
		2.29961			62.6234			105.238			15.6277			20.7725			0.760201			85.9977			14.1398			28.8118			83.3001			0.722191			10.7758			22.3656			1.76747			0.969256
		12.0265			12.0848			64.7408			3.50609			16.9383			0.902893			197.914			8.16216			21.525			17.653			0.975125			10.9069			3.82144			2.20306			21.5251
		3.24236			6.09543			127.064			6.94427			5.84647			0.510608			49.2992			13.1482			1.78713			14.7055			0.689321			4.00827			11.8874			1.09781			0.0510608
