# Supplementary material for: Transplacental SARS-CoV-2 protein ORF8 binds to complement C1q to trigger fetal inflammation
Source: EMBO J. 2024 Oct 10;43(22):10. doi: 10.1038/s44318-024-00260-9 (PMC11574245; doi:10.1038/s44318-024-00260-9)
Supplement: Supplementary file 14 — EV Figure Source Data [file 44318_2024_260_MOESM14_ESM.zip › Figure_EV_2_new.xlsx]

## Sheet: Fig. EV2A
Names	total	elements
Amniotic fluid_UP Chorion_UP Cord plasma_UP	1	CFH
Amnion_UP Chorion_UP	510	ELMO2
		BTG2
		LRRC41
		CSPG4
		PXYLP1
		RBM15
		DCAF5
		TOP1MT
		XAB2
		ANAPC4
		MET
		TMEM39A
		IGSF3
		DUS2
		SYNGAP1
		UBA1
		SPPL2B
		SLC12A4
		RABGGTA
		EIF4G3
		CDK20
		PPP1R15B
		RBM10
		SLC27A3
		MIB2
		TIAL1
		GOLGA6L10
		ALG2
		PLEKHG4
		KLHL36
		PLXNA1
		USP7
		TPCN1
		NFKB2
		NPEPPSP1
		SH2B2
		SLC6A6
		DUSP5
		FUS
		ELAC2
		POLG
		RHBDF1
		TRIP12
		UNC13B
		CACNB1
		POLDIP3
		IGFL4
		WDR20
		NGDN
		STK40
		MED14
		TMED9
		PNPLA6
		NFYA
		VSIR
		E4F1
		SERTAD2
		KLF4
		ACAD11
		ZNF731P
		PFKL
		TRAF2
		TMEM25
		ALG6
		MOGS
		NCOA3
		VMP1
		TTC13
		CEBPD
		NPRL2
		PACSIN3
		ZFP36
		DDX39A
		GANAB
		PDSS1
		IKBKG
		AGO2
		ZNF384
		TFE3
		IRF7
		SLC38A9
		ACAP3
		LMAN2L
		DPP7
		NFKBIZ
		TM9SF4
		DGAT1
		SUSD6
		ENO2
		TAOK2
		ANKHD1-EIF4EBP3
		CTNNB1
		TMEM185B
		KIAA0753
		SLC16A2
		PDCD6IP
		AGAP4
		NFAT5
		DVL1
		PRMT1
		PIM3
		POFUT2
		LINC00641
		MIR222HG
		BCL6
		BCAR3
		POR
		CSRNP1
		ELL
		CCDC14
		TMEM259
		SOCS3
		MCAT
		AP1G2-AS1
		TNFAIP3
		TRIP10
		GRAMD2A
		UPF1
		MEGF6
		SLC2A1
		ZIK1
		TEPSIN
		SLC26A6
		DNAJB11
		FBRS
		AAAS
		PTPN23
		INPP5F
		PAQR7
		IFFO1
		PTTG1IP
		VAC14
		HNRNPH1
		PARP15
		HNRNPD
		U2AF2
		MKNK2
		CCS
		ADGRE5
		RALGAPB
		XPO6
		RIPOR1
		APBB3
		WDFY3
		PPP2R5B
		TAP2
		IPPK
		KDF1
		WHAMMP1
		CLASP1
		SLC25A17
		ZNF10
		MCM7
		NDUFV1
		NECTIN4
		NISCH
		MARK2
		SH3D21
		SLC39A13
		CCNT1
		PAPPA-AS1
		DPH7
		PPP2R2A
		ESS2
		FARSA
		TRNT1
		WASH2P
		HERC2P9
		KHDC4
		RGL2
		WDR27
		MFAP2
		TRIM28
		ATXN1L
		PLXNB2
		PAN3
		MED15
		CDK2
		POLR2A
		CCZ1
		DDX17
		HIP1R
		ZNF143
		GALT
		UBE2Z
		NEURL4
		STK19
		SYDE1
		JUP
		LAMB2
		DCXR
		PTGFRN
		TAB3
		EHD1
		BRD2
		MTERF3
		LSR
		ZNF746
		AGAP3
		FAM214B
		TENT4A
		CPNE1
		TAF1C
		METTL13
		HSBP1L1
		SH3BP5-AS1
		MXD1
		TUBB4B
		ZFYVE27
		FBXO38
		NFKB1
		ABCC1
		ZNF671
		CAPN15
		NUP205
		HARS2
		ADNP
		AFTPH
		DDX39B
		HAUS7
		WRNIP1
		EIF1AD
		ITGA7
		ORC4
		CNOT3
		NFKBIA
		RAD54L2
		PSPC1
		ELMO3
		AMPD2
		CNNM2
		WASH6P
		MYO1D
		RNF123
		HNRNPU
		ATXN2L
		SCAF4
		EPM2AIP1
		NEMP1
		DDX56
		PBX2
		GIGYF1
		CTTN
		MBD1
		REPIN1
		TRMT61A
		PDLIM5
		YPEL2
		MAEA
		PNP
		TMTC2
		ANKRD37
		BAIAP2L1
		VAMP2
		RAE1
		MEF2D
		MYO1B
		PRTG
		IER2
		MOB2
		RASSF7
		PACSIN2
		GPR107
		AP1G1
		EIF3B
		USP20
		DUSP7
		ZNF202
		CLDN4
		PDLIM7
		ARHGEF7
		SLC23A2
		SLC44A2
		EPHA2
		SARS2
		SNRNP70
		PRICKLE3
		MAN2A2
		PTOV1
		PLK3
		SMAD3
		KDM5C
		PHKA2
		ITGB4
		H2AC18
		RAPH1
		MINK1
		MYO1C
		WDR1
		OSMR
		TRIM3
		YEATS2
		PQBP1
		FNIP1
		EXD2
		CKB
		EFNA4
		NUP153
		CLK2
		ZNF692
		PAG1
		REC8
		PLCB3
		GDI1
		SNRPA
		ARHGEF2
		IFFO2
		CPSF7
		TBC1D22B
		MARCHF6
		ERAP1
		IRF6
		GET4
		SMYD5
		SUN1
		ASB3
		KCTD5
		TOM1L2
		BICRAL
		MTF1
		USPL1
		PIK3C2A
		CHKB
		NOL3
		INO80E
		CCNL2
		CDC42SE1
		AP4B1
		MRRF
		RSRP1
		FRMD6
		RFX1
		PIP5K1A
		PDPR
		PRKAR1A
		ARMH3
		DENND4B
		CPT1B
		STAT3
		SLC38A2
		ATN1
		VPS9D1
		MAD1L1
		CYTH2
		BCAR1
		TMEM214
		HK1
		SH3GLB2
		MFSD10
		CRTC2
		SLC4A2
		CRYBG2
		HSPA1A
		ITM2C
		PFKFB3
		CLCN7
		ZSWIM6
		CD46
		U2AF1
		NXF1
		ERCC3
		ATG9A
		DHX34
		PELI1
		NPIPB3
		MST1
		PICK1
		SEMA4B
		TMEM63B
		KAT2A
		LONP2
		ATG16L2
		THAP3
		MAP4K5
		TMEM184B
		PRR14
		MCL1
		ATG9B
		LAMC1
		CLTC
		NXT1
		PTBP1
		LPAR2
		BRD1
		MED23
		LMTK2
		ATF7IP
		HEATR1
		GMEB2
		CHASERR
		UBE4A
		SF1
		ZCCHC14
		ZNF316
		GPR89B
		BAG6
		CLK1
		CLDN12
		RN7SK
		TIGD7
		PRKCSH
		SNHG3
		ZDHHC18
		PIK3R4
		LSP1P5
		OGT
		SLC11A2
		LINC02604
		STXBP2
		BRAP
		GADD45G
		ZDHHC8
		DVL3
		CDK9
		GPR37
		SMURF1
		FRMD8
		SLC5A6
		HIVEP2
		ORC2
		JMJD6
		MBD6
		RREB1
		NAT9
		SP1
		DHPS
		SEC24C
		ZBTB1
		UBA6
		KDM4C
		MUL1
		GGT7
		TMEM245
		ZDHHC5
		VPS18
		GEMIN7
		SF3B1
		ATRIP
		TTC21A
		SLC9A1
		ETS1
		TMEM234
		RCE1
		TRIM39
		TRAF1
		OTUD5
		KHSRP
		METTL25B
		NCKIPSD
		ERF
		STK35
		THOC6
		SAP30BP
		KLHL29
		SUPT20H
		C6orf136
		DMAP1
		CNKSR1
		VCL
		B4GALT3
		PPP2R2D
		ILVBL
		EWSR1
		DTX2P1-UPK3BP1-PMS2P11
		SLC38A1
		ARHGEF17
		ME3
		HSPA1B
		SLC25A28
		CUL4A
		INTS6L
		SHROOM2
		SLC9A8
		RALGAPA1
		ITPKC
		TTC17
		TAPT1
		MICALL2
		BCL3
		LPCAT3
		SF3B4
		TBC1D22A-DT
		NUMA1
		TRPC4AP
		LGALS8
		DDR1
		LINC02582
		NDUFA10
		CEPT1
		PANK4
		CSRNP2
		METTL3
		ATG16L1
		RETSAT
		GAB1
		MTMR3
		TRIM25
		HNRNPL
		UNC45A
		ITPRIP
		GIT2
		FLNA
		DAPK1
		TMED4
		TNFRSF10D
		NSUN5P2
		ZNF420
		ARMCX2
		ABHD16A
		TRMU
Amnion_UP Amniotic fluid_UP	1	CFB
Amniotic fluid_UP Chorion_UP	1	CSF1
Amniotic fluid_UP Cord plasma_UP	3	C5
		C4
		C1Q
Amnion_UP	647	ACTN4
		FAM219A
		EIF2B5
		PSTPIP1
		EDN1
		CD99P1
		PBX4
		AEN
		CADM4
		TMC4
		ATP13A1
		CPXM2
		ZSCAN9
		RPA4
		SLC16A14
		BBC3
		CAPS
		LONP1
		EVC
		SCYL3
		PUF60
		DHRS11
		BAHCC1
		RELT
		IMPDH2
		PARP16
		DDX11L16
		C1QTNF3
		SCX
		RAPGEF6
		GFPT2
		ARHGAP39
		SPINT1-AS1
		RIPK4
		DUSP4
		LINC02967
		FBXO31
		ATXN7L3B
		SLC38A10
		SIPA1
		GPC1-AS1
		USP3-AS1
		UBR3
		SLC16A5
		INTS1
		NPTN-IT1
		MYO15B
		ZNF239
		ALCAM
		SBNO2
		RNFT1-DT
		TRIM29
		PXDN
		TNXB
		RNF39
		PACC1
		ZNHIT2
		BAMBI
		MRS2P2
		POF1B
		KDM2A
		EZR
		EML3
		NECTIN4-AS1
		FCGBP
		VTCN1
		CENPU
		UBXN7
		RUSF1
		BRD8
		SLC9A3R1
		SF3A3
		FUBP1
		ZNF711
		DLEC1
		CAMSAP1
		PALM2AKAP2
		LOXL1
		ATP1A1
		IGSF8
		ZNF275
		MUC15
		OPA1
		USP4
		CDSN
		LAMB3
		CEP131
		TMEM212
		POLRMT
		ZDHHC11B
		DOK4
		SLC17A9
		GJB5
		IER3
		ATP6AP1L
		NAIPP2
		BCKDK
		REXO5
		CADPS2
		SEC13
		TMEM79
		COL5A2
		PELI3
		NAB2
		FNTB
		GTF2IP1
		MAP7
		ABHD17A
		ACADVL
		ZNF177
		PTGS2
		OSM
		LRP5
		LYPD3
		REXO1
		AGER
		PPCDC
		BTBD9
		GAS8
		RPL3P4
		ITGA6
		SGK2
		USP11
		CHTF18
		KDM6B
		BMP2
		TRPC1
		ACLY
		BCS1L
		TPPP3
		STRN3
		CCAR2
		NOL4L
		COMTD1
		EPHB3
		ADCK2
		LRIG1
		STX5
		RAB25
		NPIPA5
		SDR39U1
		PITPNM2
		AREG
		OR2A7
		TBC1D3L
		SPDYA
		CHPF2
		ABCA12
		ZNF710-AS1
		RAVER1
		MDFI
		TSTD1
		FHIP1B
		ACOX3
		CD109
		SLC22A3
		EBP
		SH3PXD2A-AS1
		GADD45B
		PES1
		RPS15AP10
		GBA2
		SMG1P5
		DIPK2A
		MIR4453HG
		ARHGAP32
		SLC27A6
		NECTIN1
		FEM1C
		ALOXE3
		GAREM1
		RCOR1
		RMND5A
		TRMT1
		PRKCZ
		TELO2
		PLD2
		PCDHGB7
		HDAC4
		CNTD1
		WASH7P
		TXLNG
		PFKFB2
		KRTCAP3
		SH3YL1
		IGF2-AS
		SF3A1
		YRDC
		FSCN1
		OR2L2
		AQP3
		WNT2
		KRT6C
		TSC22D2
		HSPA14
		LINC03016
		ZNF142
		IQCJ-SCHIP1
		PDGFA
		GPATCH3
		TMEM43
		TNKS1BP1
		KRT16
		G6PD
		LAD1
		GABRP
		TACSTD2
		WNT11
		MED13
		THBS1
		ASMTL
		ABL1
		AFDN
		GPER1
		SART1
		GASK1B-AS1
		MCM2
		SOCS1
		SLC26A2
		ROBO3
		P2RX1
		TENT5B
		SAA1
		ST3GAL4
		MTA1
		SETD1B
		CCDC96
		HEATR6
		DNAJB2
		SMTN
		NACC1
		BFSP1
		MB21D2
		ADAM8
		HSPA7
		EPS8L2
		BICD2
		RAB40C
		MAMDC4
		SNHG19
		SETD1A
		ARAP1-AS1
		BUD13
		CASKIN2
		MED24
		RAB11FIP5
		ZNF768
		CHCHD6
		PTOV1-AS2
		CUL7
		LAMC2
		IGSF9B
		SH3BP1
		NPIPB6
		PIAS4
		CYB5D1
		IMPDH1
		SPRY4
		PER1
		ANO8
		SH3RF1
		THBS1-IT1
		NUDT4
		FASTK
		PCDHGC3
		LDB1
		TNFRSF6B
		LMF2
		SEMA3F
		OR10G4
		OVOL1
		TOP2B
		LINC02617
		CYP51A1P3
		DNM1L
		PKP3
		MPRIP
		PWWP2B
		MYL12-AS1
		FHIP1A
		GPR68
		ARMC5
		COL8A2
		PLA2G12A
		P2RY11
		ODF3B
		ZSWIM3
		ENGASE
		RAB11FIP1P1
		ADNP2
		KRBA1
		GAS6
		DTX3
		NRK
		MINAR1
		PPP2R3A
		PLEKHA6
		SCAP
		FLII
		NPIPB12
		CLASRP
		MAFF
		EVPL
		ABTB1
		NDEL1
		CPNE7
		BAIAP2
		CYLD-AS1
		CDK3
		YPEL3
		TP53BP2
		AOC2
		BTAF1
		USP27X
		RYBP
		ACKR3
		ZBTB17
		SLC19A2
		RPL23AP1
		GNB3
		EFS
		FZR1
		MMS19
		ZNF485
		RNF122
		NMB
		HSPB8
		MAST2
		MTA2
		AGFG1
		KIF7
		ATXN7L2
		SLC25A37
		CLHC1
		AGR3
		AGAP5
		FBXW8
		RC3H1
		MYOM1
		TOP3B
		FAM13A-AS1
		INTS14
		7SK
		SAMD12
		CD55
		HPS6
		SCYL1
		ZACN
		LNPEP
		CTDSPL2
		RMC1
		HAGHL
		LINC00623
		ST3GAL1
		DDX47
		NEDD4
		KLF16
		TMEM30B
		CAMSAP3
		RAP1GAP2
		MUC16
		PNMT
		FOXC1
		PAK6
		MUC1
		NUTM2D
		MYO5B
		UHRF2
		LRRC17
		SUPT5H
		SYN1
		APBB1
		PLXNB1
		B4GALT1
		CCHCR1
		PI4K2A
		CXXC1
		HILPDA-AS1
		PDE4DIPP2
		OVGP1
		FLNC
		ATG4B
		ODR4
		ORMDL3
		SERPINB7
		BCL9L
		POGK
		ALG12
		ECM1
		EOLA1-DT
		DNAH1
		NR4A1AS
		DLG3
		VILL
		USP9X
		THBD
		CTAGE15
		HUWE1
		FAAH
		SRP68
		VPS9D1-AS1
		TLNRD1
		EPS8L1
		FES
		SERPINB2
		PITHD1
		CDK6
		ABTB2
		COL6A2
		FZD7
		MAP3K8
		ANO1
		LINC01761
		FURIN
		SOX12
		SMAD7
		NTF4
		CALR
		PCAT6
		S100A14
		CSF3
		TMX2P1
		NYNRIN
		PDK2
		DCAF1
		TRIM26
		ISY1-RAB43
		CNNM4
		C1orf159
		NAP1L4
		SIPA1L1
		TBKBP1
		ATG4D
		MRC2
		AGPAT4
		SEPTIN9
		KCNK1
		MC1R
		CRYBG3
		CABLES2
		DPY19L2
		NDOR1
		TRIB1
		TPRN
		USP53
		PTX3
		SGMS1
		GNL1
		TMEM40
		SCEL
		KAT6A
		ASMTL-AS1
		GRB14
		TBL2
		TADA1
		PEX6
		HCN3
		ACHE
		SKIV2L
		TNFRSF12A
		EFCAB3
		POPDC2
		FBXL8
		SRSF4
		ACADS
		ENKD1
		KDM3B
		EPHA1
		EPOR
		ADGRA2
		PMF1-BGLAP
		TNFSF12-TNFSF13
		DYRK1B
		PPAN
		ACSS2
		FGFRL1
		SLC7A2
		MAGEH1
		C16orf74
		TMEM86B
		AGO1
		LGALSL
		JAG2
		KIFC3
		SLCO4A1
		PPT2
		ZBTB42
		ZNF587P1
		IVNS1ABP
		FBXO21
		EPPK1
		RPIA
		ZDHHC11
		NBEAL2
		NPFF
		NPHP4
		DPP3
		B3GNT3
		TTC31
		SLC22A17
		PRG4
		CPEB2
		CLIC3
		STARD10
		ANAPC2
		NUBP1
		CADM3
		SLC7A5
		MHENCR
		BRAT1
		LRATD2
		SAMD14
		RBM42
		CYB5R1
		SDC1
		NECTIN3
		KIFC2
		ITPA
		PLAG1
		JUNB
		LEMD1
		ZBTB9
		TRAF4
		ZNF460
		RABGAP1L-IT1
		AJM1
		SLC27A4
		TSNARE1
		PCDHGB5
		TNS4
		SPINT1
		SMG5
		ZNF319
		FGD1
		GLYR1
		UBAP2L
		MLST8
		SPATA20
		CXCL1
		RPL23AP32
		USB1
		MXD3
		CDK5R1
		IKBKE
		DBN1
		DDX54
		ANPEP
		LAS1L
		BAP1
		NOMO2
		TMEM161A
		CRYGS
		PRRC2A
		MTCL1
		ERCC6
		GCNT4
		RPS15AP16
		TSPAN1
		PRSS16
		ZNF185
		CBLN3
		SUFU
		LIN37
		LTO1
		FAAP100
		MPP3
		MSLN
		LMTK3
		ZNF337
		AMOTL1
		SLC9A3-AS1
		RGP1
		SYNJ1
		SPAG5-AS1
		AMY2B
		MORC4
		AP1M2
		SPRR3
		PPP1R1C
		HIPK2
		PTPN3
		RTKN
		SGSM2
		CAPN10
		PPP1R35
		SAP25
		SCRIB
		FZD6
		CITED4
		ALG10
		SNRPB
		SELENOO
		KRT5
		RHBDD3
		TLCD1
		CCDC22
		ARRDC1
		ADAMTS10
		ZNF222
		ZNF282
		PPP1R14C
		STRN4
		SUPT6H
		STIMATE-MUSTN1
		FAM193B
		CEMIP2
		COL5A1
		FZD1
		AGAP1
		ZNF592
		ZNF579
		PPFIA4
		KCTD21
		THBS3-AS1
		FOXO3
		TOE1
		ST7
		MEX3C
		HMGA1
		ADGRF4
		TTC9
		TULP3
		DDX41
		KCNN4
		SDCBP2
		RASA3
		ARHGEF10
		GLI4
		CLCF1
		SPINT2
		SMG9
		ADCY9
		YY2
		FAM180A
		NOTCH1
		RMI2
		FXYD3
		UPK3BL1
		HIPK1
		STX4
		TRAP1
		TOB1
		TEN1-CDK3
		CCDC9
		NADK2
		CHKB-CPT1B
		ITPR3
Chorion_UP	2617	PNCK
		MMP2
		KRTCAP2
		FARP1
		TFIP11
		PYROXD2
		ERCC5
		ITGA5
		KLHL13
		ERAL1
		PDHA1
		INPP5E
		HSPB1
		CYP11A1
		DDT
		ZNF799
		CXCR4
		SLC7A6
		ADAM12
		ZNF646
		NHLRC3
		ESYT1
		FAM214A
		ADCY7
		DDB1
		GDF15
		ATP9B
		MYO9B
		DAZAP1
		GNAL
		RDH10
		KIAA0895L
		GYS1
		NEPRO
		NSMCE4A
		C15orf48
		DDX5
		DHX35
		SH3BP4
		PADI1
		CCNB1
		TRIM33
		FAT4
		FBXO42
		CYTH1
		ERV3-1
		KCNK3
		EPN2
		FGFR1
		CERK
		TET3
		FBH1
		SLC12A8
		RNF185
		SPIN2B
		NR4A2
		IPO9
		PI4KB
		ZFYVE1
		MTMR1
		TEAD1
		PTCD3
		TMEM184A
		PCYT2
		ATG2B
		RHOT1
		EPS8
		ARHGAP21
		ITGA3
		GEN1
		LIMS2
		PCGF3
		ITM2B
		EFNB1
		ACTR10
		ZNF623
		A2M
		CDC14A
		APOBR
		ABCD4
		ROCK2
		SNX16
		TBL3
		TEK
		SLC25A46
		INTS6
		OGDH
		ZNF212
		NECTIN2
		DCP1A
		GDPD5
		TRAF5
		MIR1302-9HG
		ZNF529
		CIAO1
		ZFTRAF1
		NEIL1
		LTBP4
		MRPL52
		STARD5
		DNAH17
		ALKBH2
		VWA5A
		ABR
		SERPINB9
		DHRS7
		KNTC1
		MS4A2
		WDR59
		RMND5B
		NPC2
		YTHDF1
		GPR78
		ROR2
		LRRC8D
		ZBTB48
		MAOA
		CORO2A
		DNAJC5
		APOE
		FBXO11
		RNF4
		DAPK3
		IP6K1
		SRSF6
		PPP1R3D
		GRB2
		SLCO2A1
		HSPD1
		DUS3L
		RIN2
		CHST15
		POLR2B
		B3GNT7
		TRAPPC9
		ATAD1
		ADH5
		NDUFA8
		NOP9
		DLX6-AS1
		CDIPT
		GAS2L1
		ZNF25
		TOR3A
		KIAA0100
		PMF1
		PLIN2
		PREP
		RFX3
		SLC8B1
		CRELD2
		PMM1
		SPPL3
		SETDB1
		CPEB3
		TMEM120B
		BCL2
		TNFRSF10A
		TJAP1
		PGGHG
		GMPPA
		DENND1A
		ABHD2
		QPRT
		PLCL2
		SNX19
		WDFY2
		SEC14L1
		ID1
		PSMD3
		PIK3CB
		GKN1
		COL18A1
		NUP37
		RHEB
		TBC1D17
		RAB35
		ERLIN2
		BIRC7
		ATP11C
		ZNF41
		TOMM34
		LIMD1
		ADAM19
		COG1
		CHST11
		POLR2J4
		MMP15
		PSMD11
		DNAH11
		CELF1
		SLC9A9
		GSTM4
		EMC8
		TMEM59
		WDR19
		CNOT1
		EDNRA
		ZNF331
		POGZ
		NCDN
		EXOC2
		IRS1
		HSF2
		CDC42EP3
		ZNF24
		MFN2
		LINC02035
		ZSCAN32
		WT1-AS
		ESRRA
		ATR
		DDX49
		IRF3
		CAPN1
		DDHD2
		BDH2
		SNX25
		LTBP1
		SMAD9
		UQCC1
		TTLL4
		DLGAP4
		APPBP2
		OXTR
		USP19
		ATAD3B
		TMEM87B
		USP32
		SETMAR
		SLX1A
		LAMB4
		MAN2B1
		PI4KAP1
		PDP1
		TMEM33
		ATF7
		RGPD5
		ANKRD10-IT1
		MFAP5
		PLD1
		WDR6
		TP73-AS1
		DNAJA3
		LEMD2
		GLG1
		PABIR2
		OCRL
		ARL6IP6
		PLA2R1
		COG3
		PICALM
		MARK3
		ZBTB20
		QRICH1
		NEU1
		UBE2L6
		WASHC5
		PRRG1
		UNG
		TPBG
		OSR2
		ANKLE2
		PDIA3P1
		TLE2
		STAT5A
		AGTRAP
		ZNF432
		FKBP4
		VWA1
		RABEP2
		C11orf68
		HCFC1
		IL27RA
		NADSYN1
		FOCAD
		SMPD2
		HEATR5B
		FHL1
		OSGEP
		MTR
		FN1
		PSMD5
		PPP1R37
		LPIN3
		FAM126B
		RBPMS
		GANC
		EIF4A3
		SHFL
		GGA1
		VAMP4
		PRPF3
		CHMP2B
		PHACTR1
		RTCB
		DGKD
		ARID5A
		IQSEC2
		ZNF672
		UBQLN2
		NEK6
		HNRNPUL2
		PRIM2
		ANKRD52
		LMO4
		ASTE1
		GAA
		ARHGEF16
		ENTR1
		JADE1
		ECE1
		HS1BP3
		PARG
		C6orf62
		TMEM140
		ZNF667
		PRPF39
		YIPF6
		SEMA3F-AS1
		DISC1
		OSBPL10
		MIR29B2CHG
		PAX8-AS1
		NUAK1
		PPM1H
		NFYC
		RRAD
		VIT
		STRIP1
		EXOC1
		SNAI1
		CCDC6
		SPCS3
		CD151
		MANF
		DEF8
		ARFRP1
		SCAMP3
		PRSS22
		PDGFRB
		FHDC1
		JUND
		FBXO46
		WARS1
		EHBP1L1
		ADCY3
		PXN
		DCTN1
		RILPL1
		TNKS2
		SGF29
		TMEM248
		ZNF354C
		SMG8
		C1orf198
		GRHL1
		BMP8A
		NSD1
		SLA
		DLST
		OSER1
		TCP1
		NCAPD3
		CPVL
		CNDP2
		TRAM2
		MTMR12
		GTF3C5
		LDLR
		KLHL21
		ZNF254
		DUSP14
		RER1
		PROSER2
		GSDME
		SGK1
		DDI2
		PFN1P2
		TANC2
		NAIP
		CPD
		KCTD13
		PSMD8
		AOC1
		MAP1LC3B
		LRBA
		TBC1D8
		HSPA2
		FAM120A
		ASCL2
		KRT8
		UCA1
		RFNG
		NUP85
		DSE
		ZNF439
		JAK2
		SLC39A9
		CRCP
		BICD1
		RAB5A
		TNFRSF1A
		NKIRAS1
		ATG7
		MED25
		XAF1
		RGPD2
		ANKDD1A
		JRK
		XPO4
		MCFD2
		HCAR2
		GPS1
		GNS
		SECTM1
		EMC9
		IFNAR1
		FDFT1
		NF1
		LHFPL6
		UBE2D3
		SPIDR
		OLR1
		ADAMTSL4
		DAGLB
		PLRG1
		ARFGEF2
		SSC5D
		ZNF614
		TCF19
		RMDN3
		WNT9A
		ATP6V1A
		NPIPB5
		MICA
		INPP5B
		TRIM56
		HNRNPK
		GCM1
		ELF4
		CCNK
		ESRP2
		ERMARD
		PSMB8-AS1
		FOXN2
		PARP4
		VPS16
		BAG3
		SLC7A6OS
		FOXRED1
		RIC8A
		EAF1
		CTSK
		TRIM35
		SULF2
		TRPM2
		NOL11
		ADD1
		ZNF740
		ZFP90
		AP2B1
		ZNF136
		USP18
		SLC30A7
		ATXN2
		E2F4
		ESR1
		ZFPL1
		PGGT1B
		USP43
		SURF4
		PLEKHO2
		GLOD4
		DPY19L3
		SCCPDH
		RRAGC
		PCED1A
		EDA2R
		FAM199X
		DNA2
		CTAGE4
		MRPS9
		PPIEL
		HERC3
		DMXL1
		IL15RA
		CUL3
		PODXL
		H1-10
		ACOT9
		GEMIN4
		LRRC45
		CLIC5
		NR1D2
		FASTKD2
		WDCP
		ARSK
		PTPN4
		UBE2K
		RCN1
		HIPK3
		KAT5
		WSB1
		ZNF480
		PROS1
		PSMB8
		SREBF2
		LIMS1
		PPP6R2
		FAM89A
		PIK3CD
		DERL2
		TINAGL1
		CDS2
		AHCTF1
		DOCK4
		VAT1
		MAST4
		KANK4
		MAN2C1
		SLC5A3
		CHST2
		SPATA2
		WDR26
		ATP6V1E1
		SGSM3
		FRMD4A
		DNAAF5
		ASB1
		YJEFN3
		DECR2
		TNFRSF8
		MUS81
		ZC3H12C
		WASH9P
		TMEM53
		IL10RB
		DAG1
		TMEM132A
		MACIR
		ALPK1
		SPNS1
		VPS50
		VCP
		MFSD14B
		SLC35A1
		LAMA3
		BGN
		THEMIS2
		RCC1
		LFNG
		BROX
		PIP5K1C
		ZBTB4
		GNA13
		VPS37B
		AMOTL2
		C6orf120
		ARL8A
		TSPAN14
		FOXO1
		KLHDC2
		CRLF3
		FUT8
		PKP2
		AGA
		ZC2HC1A
		NPHP3
		FBXO7
		ZNF611
		CFAP20
		NCOA6
		CPZ
		PPP4R1
		GCLC
		CNOT2
		PTTG1
		TMEM62
		FKTN
		CTDP1
		TARBP1
		STYXL1
		BLVRB
		DLL4
		SLAMF6
		FHIP2A
		METAP1
		GHDC
		ERVV-1
		WEE1
		GCDH
		NR2F2
		HSD17B7P2
		INTS5
		PRDM1
		ARHGEF5
		TOR1A
		BSG
		GPBP1
		ZNF862
		AVL9
		FN3K
		DTX4
		RFK
		WFS1
		TBC1D16
		CC2D1B
		DOCK6
		SLC25A42
		KIF23
		CHTOP
		ADGRG1
		ZNF165
		MMP11
		ADGRF5
		USP38
		ANKRD65
		ZDHHC17
		KCNH1
		SNAP29
		QSOX2
		HMGCR
		GSG1L
		RAB24
		CNTROB
		CARHSP1
		STK10
		ZNF577
		ZNNT1
		PARVG
		NCOA5
		H2BC12
		BLNK
		INPPL1
		COPB2
		BUB3
		PDCD6
		PLBD2
		EIF2AK2
		TALAM1
		GPC4
		UCKL1
		SOGA1
		PAM
		WDTC1
		COL4A2
		HAS3
		OBSL1
		CDRT4
		SLC12A7
		ZNF84
		UBASH3B
		GFPT1
		LINC01554
		CITED2
		FCGR2A
		BMF
		PRR13
		GRAMD1B
		SIRT7
		FLT1
		PKIG
		PFAS
		NLGN4X
		FBXO34
		EXT1
		EXOC4
		EBI3
		SEC16A
		TMBIM1
		ZNF44
		ZNF114
		YWHAG
		NXN
		LRRC32
		KMT2D
		FOXJ3
		URGCP
		TRAF6
		TSSC4
		RRN3P3
		RINT1
		AAR2
		LINC02268
		CD276
		LINC02432
		CSNK1E
		SASH1
		PUM2
		PARP12
		ALG10B
		PIK3C2B
		PHC1
		C6orf89
		FAM8A1
		ANKMY1
		IL10RB-DT
		USP15
		SRSF7
		C9orf72
		ZDHHC7
		FLCN
		SSBP3
		ESAM
		PPP5C
		ST7L
		GFOD1
		CTNNA1
		ZNF717
		RNASEH2C
		FAM102A
		FOXN3
		TMEM182
		MIER2
		KIDINS220
		CYRIA
		SH3BP2
		AGRN
		RNF167
		AMFR
		MRM1
		LCLAT1
		ISLR
		HNRNPA2B1
		CLIC4
		TLE3
		DDX31
		NHLRC2
		AASS
		API5
		TNK1
		TACC1
		MARCHF5
		SH3PXD2B
		PTBP3
		PPP3R1
		RBM45
		ATP13A2
		SERTAD4
		NELFA
		DMXL2
		STIM2
		ZC3HC1
		MMP14
		UBE3B
		RBM14
		NLK
		MDM2
		SDF4
		PCDH20
		FASTKD5
		SNHG15
		NKAIN4
		LVRN
		CD99L2
		ICMT
		SEC24B
		LHX4
		RAB2B
		GNAI1
		EGFR
		IKBKB
		SLC25A4
		ZNF808
		POLL
		CYB5B
		NDRG1
		CPXM1
		ADAM28
		ARHGAP1
		MRPL46
		SNX5
		RASGEF1B
		RAB6A
		AFAP1
		PRKD2
		PGAP1
		LINC02733
		ZFP36L1
		SH3BP5
		SLC49A4
		GPBAR1
		CHI3L2
		ZNF317
		MTMR4
		BNIP1
		DNPEP
		ZSCAN21
		EGFR-AS1
		TRAPPC11
		ERBB2
		RELCH
		GLT8D1
		UFSP2
		PABIR3
		SLC22A15
		STX18
		ATP1A1-AS1
		TARS2
		VPS37A
		UFD1
		SELPLG
		KYAT1
		HERC2P3
		RNF152
		PRG2
		C1QTNF6
		ZNF211
		TTC8
		AGL
		GBP1
		BBS4
		TMEM181
		ZNF408
		PALMD
		WDR7
		HS6ST1
		AKAP12
		BLCAP
		XIST
		PRPF8
		PSMD6
		LRRC37B
		WDR77
		ATF2
		PLEKHB2
		SLC35A2
		OAS2
		TRIM11
		C2orf72
		COPG2
		AP1B1
		TMEM50B
		ARFIP1
		HM13
[truncated: 1,801 more rows]

## Sheet: Fig. EV2B
Names	total	elements
Amnion_DOWN Chorion_DOWN	70	BIVM-ERCC5
		Metazoa_SRP
		SYT13
		LINC01255
		MEG8
		ABCC11
		METAP2P1
		LINC00682
		SMIM38
		NKAPP1
		EAF1-AS1
		FHAD1
		LINC01900
		LINC02156
		MKKS
		SNORA68
		CTTNBP2
		SRL
		MPP7-DT
		BMS1P10
		GOLGA8VP
		MTCO1P53
		BMS1P21
		MT-TY
		RNU2-24P
		NLRP8
		DZIP1L
		NPIPA2
		SH2D4B
		RN7SL5P
		ZCCHC14-DT
		HMGB1P41
		SLC39A12-AS1
		MT-TA
		LINC00499
		MT-TN
		LINC00941
		C9orf50
		MROH7
		SETP2
		SLC38A4-AS1
		HMX2
		RC3H1-DT
		MICB-DT
		CCDC27
		BAGE2
		ODCP
		OBI1-AS1
		HMGB1P20
		JPH4
		GOLGA8IP
		OR2M4
		COQ7-DT
		ST13P15
		TMSB15B
		LINC01991
		LINC02549
		ARHGAP19-SLIT1
		ZNF528-AS1
		DDX10P1
		MTND6P22
		OR2AG2
		ELF5
		EIF1AXP1
		BMS1P20
		MTCO1P15
		ARL17A
		SLC4A1APP1
		FRG2B
		UBE2Q2P1
Amnion_DOWN	965	ANKRD45
		OR4D1
		NMBR
		NEPRO-AS1
		FLJ40194
		LINC02073
		CRTAM
		CNTNAP2-AS1
		PHLDA1-DT
		ZEB1
		NWD1
		LINC01569
		SLC4A8
		MTND1P10
		LINC02664
		HEPH
		MS4A10
		SPN
		SCAMP1-AS1
		FER1L5
		LINC00706
		SLC13A1
		RSF1-IT1
		CXCL13
		LAX1
		GLRA4
		CACNG5
		NMNAT1
		SNORD3B-2
		MINAR2
		KIAA1210
		BRCA1
		LINC02817
		LINC01744
		LINC02397
		OR8D4
		RDM1P5
		CPLX4
		AGBL4
		HNF1A-AS1
		TMEM266
		CCDC92B
		LINC02669
		LINC01915
		SSTR2
		LINC01429
		BIRC5
		VIRMA-DT
		ANO5
		JADRR
		WASIR2
		RN7SL275P
		SIAH3
		LINC01121
		TNFRSF9
		EXOSC2
		RN7SL510P
		LINC00608
		LAIR1
		LINC02823
		ANGPT4
		E2F3P2
		ZNF556
		RNA5SP204
		ALDH2
		MTIF2P1
		PRDM16
		LINC02724
		ULK4
		KIR2DL4
		TMEM156
		LRRC4C
		SLC36A3
		RN7SL474P
		AIPL1
		CARNMT1-AS1
		MPP4
		EMX2
		TDRD5
		RBFADN
		CFAP221
		PAQR9-AS1
		RUNDC3A-AS1
		RN7SL73P
		MAN1B1-DT
		STMND1
		CHST6
		TLCD3B
		DNAH17-AS1
		FAAP24
		IRF2-DT
		LINC00330
		IKZF3
		LINC01910
		SLC25A21
		FERMT3
		TSPEAR-AS2
		KIAA0895LP1
		LINC02026
		RN7SL66P
		NUP88
		WDR62
		LINC01579
		LINC01502
		PNMA8C
		GDNF-AS1
		ADGRD2
		C8orf86
		PIN1P1
		OR1I1
		NPHS1
		LINC01304
		LINC00943
		GACAT3
		CYP51A1-AS1
		TUBA3E
		LINC02886
		CFAP92
		PPP1R3B-DT
		TDRKH-AS1
		MLIP
		PSMD6-AS1
		NR1I3
		BTK
		BCL2L15
		LINC02607
		PROX1
		POLD2
		BTBD7P1
		RN7SL525P
		LINC01093
		MTHFD1
		PAQR5-DT
		FAM197Y8
		VWA2
		BASP1-AS1
		OMD
		IL6ST-DT
		CELF5
		SUCLA2-AS1
		LINC02934
		MUC2
		GVQW3
		LINC00971
		CASC19
		GNPATP
		LRRC2
		VSIG1
		RN7SL470P
		ZNF419
		NBPF13P
		PAX1
		KCNG4
		RIMBP2
		NUGGC
		SIX2
		MAP9-AS1
		ANKRD22
		DLGAP1-AS4
		OLA1P3
		PECR
		LNCATV
		TMIGD2
		SMIM14-DT
		LINC02507
		RN7SL123P
		HSFY2
		LINC01823
		TBX3-AS1
		ETV7
		CD8A
		ACTL11P
		RHPN1-AS1
		PLEKHM3
		AGGF1P2
		HOXA-AS3
		DAND5
		LINC02696
		LINC02359
		PLXNB3-AS1
		RN7SL246P
		LINC03036
		CD2
		PARD6G
		FGF12
		EFCAB5
		CHN2
		LINC00868
		LINC01206
		WNK4
		LINC01907
		KLRG1
		RASSF9
		LINC00507
		PCDH15
		ERCC8
		ZNF479
		PAPLN-AS1
		LUZP2
		C1QTNF2
		PCDHA12
		GEMIN6
		EDNRB-AS1
		LINC01226
		GDPGP1
		CTCFL
		CPB1
		LEMD1-AS1
		CLLU1
		MAS1
		BSN-DT
		LAMA1
		CABP1-DT
		RTP1
		DMBX1
		ZPLD2P
		RN7SL134P
		RN7SL460P
		TMEFF2
		GAS1RR
		LINC01993
		POU3F2
		XIAPP2
		OR6C4
		WDR86-AS1
		FGF22
		FALEC
		RN7SL371P
		TNS1-AS1
		NKX2-1
		LINC01836
		SLC14A2
		CKMT2-AS1
		HUNK
		CIR1P1
		CDH20
		FSD1
		TMEM263-DT
		MIR4527HG
		TMED2-DT
		LIX1L
		GABRA1
		BMP10
		LINC01922
		RHBG
		FOXG1
		SYP
		GNLY
		EEF1A2
		PSMD10P2
		MOCS2-DT
		CDH3
		RN7SL602P
		EPB41L1-AS1
		LINC00463
		LINC00921
		ASB11
		IL19
		COL9A1
		LINC01134
		HEATR6-DT
		FAM181A-AS1
		TMEM178B
		ALDH1L1
		LUM
		ELN-AS1
		PRKN
		ZNF835
		RENO1
		FLRT2-AS1
		NKAIN1
		HTR1A
		ZNF652-AS1
		PRR23C
		FSD2
		ANKUB1
		ADA2
		CCL18
		CCR6
		KIAA0408
		IL17RD
		ACADM
		LINC02837
		NAPA-AS1
		FAM153B
		RAET1K
		ADAM29
		PCLAF
		NTRK2
		TYMSOS
		HLCS-AS1
		THAP12P5
		SAG
		CTRC
		IAPP
		OR7E21P
		SLC6A1
		MOGAT3
		POTEF
		ITPRID2-DT
		NDST3
		EEF1A1P22
		RFPL3S
		CACNA1C-AS1
		SPRY4-AS1
		FCHO1
		LINC01254
		FANCM
		LL22NC03-63E9.3
		OR8B8
		CEACAM5
		LINC02202
		GTF3C2-AS1
		MIR31HG
		MYT1L
		TMPRSS3
		UPB1
		LINC01443
		SPEN-AS1
		PIF1
		LRP8
		LINC01968
		TTLL9
		PALMD
		AKR1D1
		MAPRE3-AS1
		ANKRD60
		FNBP1P1
		RBMX2P1
		GSG1L2
		CASP16P
		GABRD
		USP2-AS1
		SP140
		FOSL2-AS1
		C1orf167
		C5AR2
		KLB
		SMIM31
		LINC01766
		LINC00970
		LOXL1-AS1
		EBF2
		HMGB3P21
		SCIMP
		SLC24A4
		GOLGA6L6
		KCNJ3
		TUBA3FP
		RGS22
		HOATZ
		RN7SL811P
		RASGRP3
		GAL3ST4
		ARL5C
		LINC01856
		LINC01012
		MCMDC2
		LINC01285
		CHST12
		FAM192BP
		FGF5
		RN7SL488P
		UPF3AP1
		PCDHB9
		DLG5-AS1
		ALG8
		SH2D1B
		RN7SL693P
		MSRB3-AS1
		ZNF169
		KRT18P59
		ZBTB8B
		ZNF396
		LINC02517
		JAZF1-AS1
		POTEM
		E2F2
		OAZ3
		RN7SL784P
		RSPH10B
		LINC01550
		FAM21FP
		SEC14L6
		LINC01618
		TRIM7-AS1
		GABRB3
		SAMD15
		CXCL10
		LINC02580
		GOLGA6L1
		TP53
		VPS33B-DT
		PRDM10-DT
		MORF4L2-AS1
		DDX11-AS1
		LINC02572
		MTND5P21
		B3GNT6
		SLFNL1-AS1
		LINC02642
		RN7SL690P
		PRKCQ
		LINC02181
		LYZ
		TAT-AS1
		LINC01606
		SIM2
		CNDP1
		LINC02270
		FRMPD1
		WBP11P1
		ADCY2
		STAMBPL1
		HMGB1P10
		SPACA9
		CCBE1
		POU5F1
		LINC01259
		ELAPOR1
		MTCO1P24
		LINC01965
		DYNC1I2P1
		LINC01499
		ZKSCAN3
		WRAP53
		TCF23
		PCAT7
		LINC02613
		CSTF3-DT
		SIRPG-AS1
		LINC02177
		NLRP12
		DDX25
		CPT1C
		ZNF24TR
		HAMP
		C4orf46P2
		LINC01923
		LINC01204
		LINC00907
		GBP5
		ZNF969P
		LINC02473
		KIAA1671-AS1
		MDS2
		RN7SL744P
		OR3A2
		PTCHD1
		LINC02681
		KCNIP1-OT1
		HMGB1P17
		MARCHF1
		KCNJ11
		HSPE1P10
		JAKMIP2-AS1
		MAGEB10
		SLIT3-AS1
		STMN2
		ATP6V0E2
		RN7SL121P
		USP6NL-AS1
		ZBTB20-AS4
		RN7SL644P
		UBR5-DT
		LINC02012
		TRBV20OR9-2
		LINC01553
		TMEM88B
		CD3E
		FAM245A
		SERPINA10
		FHAD1-AS1
		VWA3B
		ZNF850
		PINCR
		LINC02844
		MACC1-AS1
		LINC02078
		LSINCT5
		RPS15AP29
		KLRB1
		GPR160P2
		BCL2L14
		CHRNA7
		LINC02982
		LINC02832
		ABHD1
		ACTR3C
		SDAD1P4
		ST8SIA5
		WDR11-DT
		LINC01284
		TMEM130
		IL12RB1
		SPIB
		TEX45
		ZPLD1
		FGL2
		AIFM1
		GSTA1
		LINC02630
		MPPED2
		KLF2P4
		LINC01484
		DNAH14
		C2orf73
		RPS3AP24
		TEDC2-AS1
		PLAC9P1
		NETO2
		TNKS2-DT
		RAD51B
		FPR3
		LINC00355
		WDR35-DT
		NANOG
		OR1AB1P
		LINC02418
		CDK15
		H2BU1
		ZYG11A
		MIR7-3HG
		NOS1
		TMEM139-AS1
		LINC02142
		OR4D9
		LDHBP1
		ADAMDEC1
		LINC01209
		LINC02198
		ZNF669
		PA2G4P2
		OR5AU1
		CEACAM8
		OR7E33P
		SLC26A8
		ITCH-AS1
		HRH4
		LINC02395
		LINC00906
		GPR173
		FLT3LG
		SNORA21
		SYT5
		DRAXIN
		SPRYD4
		ZNF8
		PLA2G4E
		TRIM72
		SDR42E1
		EPCAM-DT
		LINC02086
		KIF18B
		AICDA
		PCAT5
		RUSF1-DT
		HNRNPA1P54
		EPIC1
		SNAP25-AS1
		UBE2H-DT
		ZNF716
		CSTL1
		ZNF382
		STRIP2
		RABGAP1L-DT
		BLOC1S6P1
		CATSPERG
		PSPN
		TMEM72-AS1
		TBXA2R
		LINC01366
		CYP4F8
		LINC02292
		NUPR1
		SLC7A14
		CXCL11
		IL31RA
		CYP4F3
		SCRG1
		MGAT5B
		CHRNB4
		YWHAH-AS1
		LINC01565
		STAP1
		NDUFB9P1
		FBXO40
		NKG7
		RPEL1
		LINC02576
		CDH17
		RN7SL48P
		PGM5-AS1
		INGX
		KDM3AP1
		EYA1
		HTR3B
		OAS3
		LINC02242
		UBE2L5
		TTC24
		IFT22
		HMGB1P42
		PGM5P4-AS1
		TIGIT
		LINC01289
		LINC01513
		UNGP1
		GAS2L3
		INTS9-AS1
		BLM
		OR2A5
		LINC01825
		KCNMB1
		CCDC158
		AP1M1
		CD27
		RGS7
		RPS6P20
		LINC02537
		LINC01470
		FEM1A
		CD226
		HMGN1P18
		LINC01091
		ORAI1
		TTC39C
		OR10J1
		LINC02680
		HARBI1
		IHO1
		H3P13
		OR6J1
		EMX2OS
		OR2I1P
		MYO5A
		VN1R110P
		SULT2A1
		SLC26A4
		RNU1-56P
		CCR5AS
		PYHIN1
		TMEM169
		SLC35G1
		LAMTOR5-AS1
		LINC02897
		B4GAT1-DT
		TAS2R1
		TAF1L
		RBM46
		LIG4
		DAPK2
		FMR1-IT1
		AXDND1
		RNFT2
		AMD1P4
		KCNH6
		TM4SF19-AS1
		LINC00559
		SCTR-AS1
		OR7E35P
		OR8B1P
		CCNJL
		TTC14-DT
		RGR
		LINC02928
		SYPL1P1
		MIDEAS-AS1
		SRP54-AS1
		UBD
		TFRC
		CAPN10-DT
		LINC02612
		RXFP1
		CCDC30
		ZNF724
		RN7SL524P
		CUX2
		RSPH10B2
		FAM157C
		FAM78B-AS1
		TRBC2
		RN7SL391P
		DLGAP1-AS2
		CCDC62
		RPL37P2
		INSYN1
		OASL
		GDPD1
		ZNF829
		MRFAP1P1
		ACTN2
		FADS6
		TRIP13
		ADA
		TLCD4
		ONECUT3
		CCL24
		LINC01511
		CENATAC-DT
		RN7SL131P
		MAST1
		MYADML
		SGSM2-AS1
		ARIH2OS
		OR51M1
		TSBP1
		RN7SL850P
		MKNK1-AS1
		LHX1
		GAS6-DT
		U3
		CXXC4-AS1
		CRTC3-AS1
		OR51L1
		GPR82
		LINC02427
		LINC01060
		CACNA1D
		LINC02710
		SFTPD-AS1
		SULT1E1
		KIAA2012
		PCDHA10
		DPF3
		MRPS17P1
		SRARP
		MKRN2OS
		P4HA3-AS1
		SUGCT-AS1
		LINC02172
		CRX
		TERB2
		TNFRSF10A-DT
		OR2J3
		CYP1A2
		CABP4
		RN7SL377P
		LINC02723
		KRT42P
		B3GALNT1
		KNL1
		ADM2
		FRMD1
		SLC5A5
		ELAVL4
		ZFP28-DT
		FOXRED2
		GZMA
		RN7SL155P
		LINC01151
		LINC01485
		LIN28B-AS1
		CD5L
		SLC15A1
		HMGB1P51
		TAT
		OPRPN
		CLECL1
		FFAR4
		ZC3H12D
		CHST9
		CACNG8
		GINS4
		MIR9-1HG
		OR10G3
		UCP1
		HTR5A-AS1
		FGD5P1
		LIX1L-AS1
		CACNA1A
		GSX1
		FAM204CP
		OR4E2
		TDRD12
		C16orf82
		TSPOAP1-AS1
		PCAT18
		TRABD2A
		FDXACB1
		SMAD1-AS1
		MYO3B-AS1
		SNTN
		LINC01702
		DEFB105A
		LGI1
		CD52
		SLC30A10
		LINC02160
		GRM5-AS1
		PRR23A
		RN7SL96P
		CXCL9
		SIX4
		RBM47
		LOH12CR2
		DBF4B
		C20orf144
		SMIM36
		LRRC7
		FAM153CP
		EXTL3-AS1
		USP26
		STEAP2
		TMEM231
		SEMA3D
		PRKACG
		SLC36A2
		AQP4-AS1
		ZNF84-DT
		ASB18
		PCSK6-AS1
		FAT3
		LINC02878
		SLC47A2
		RN7SL619P
		METTL7A
		OR11G2
		GLIDR
		C18orf15
		C17orf113
		REV3L-IT1
		UHRF1BP1L-DT
		PDE11A
		RN7SL32P
		KCTD19
		CD3G
		TCERG1L
		OPRM1
		GFAP
		LINC02611
		RGS9
		LINC01505
		TTYH1
		LINC00501
		IYD
		MIR4307HG
		SPATA5
		LINC01911
		SLC13A5
		AKAP5
		SPATA21
		PKN2-AS1
		POTEH
		LRRC51
		LINC01841
		LINC00279
		PCDHB1
		DYDC1
		DTHD1
		CRACR2A
		RN7SL274P
		SLITRK1
		LINC01347
		KLK10
		LINC02157
		BNIP3P28
		FAM221A
		LINC01634
		LINC02280
		MRPL45P2
		WBP11P2
		CHAF1B
		SDR42E2
		RADIL
		CCDC150
		LINC00378
		RIMS2
		MIR4432HG
		ERVH-1
		APOBEC3G
		LINC00426
		C16orf95
		SNF8P1
		GAPDHP72
		SCN8A
		CYP2B6
		RTL4
		GRM4
		ST8SIA2
		LMX1B
		MLXIPL
		C2orf50
		IPO9-AS1
		F2RL3
		LRRC28
		OPCML-IT1
		LINC01672
		ANAPC15
		CBR3-AS1
		F12
		RFX4
		FLG-AS1
		BCLAF1P1
		TTLL1-AS1
		ZNF516-AS1
		LINC00934
		CDH3-AS1
		ELF3-AS1
		SAMMSON
		PTK6
		RNF157
		CFP
		RN7SL163P
		LINC01585
		ATE1
		LRRC37A7P
		C10orf82
		TDRD1
		LINC02271
		NFILZ
		HULC
		PEX5L
		DYNLL2-DT
		MCF2L2
		MIR124-1HG
		OSGEPL1-AS1
		ADGRV1
		ATCAY
		ADD3-AS1
		CA6
		SYT9
		RN7SL159P
		EIF3EP2
		TRDC
		RUNDC3A
		EXOC3-AS1
		CYP4F29P
		LINC01180
		TNR
		RN7SL596P
		RN7SL190P
		PNPO
		NT5C1A
		C21orf58
		METTL21C
		GALNT16
		SMARCAL1
		H2AZ2-DT
		NPFFR1
		TARM1
		KHDC1
		SLC27A5
		KBTBD11-AS1
		NPTXR
		HCAR1
		LINC00895
		LNCARSR
		ERVK-28
		CTDSPL2P1
		KIAA0825
		LINC02269
		SDAD1-AS1
		PPIL6
		PRKAR2A-AS1
		TP53TG3B
		PPP1R27
		ICMT-DT
		ADIPOQ-AS1
		LINC02701
		DUT-AS1
		PMS2
		KCNA7
		HRG-AS1
		ADIPOQ
Chorion_DOWN	1321	SMARCD3
		YY1P1
		RTKN2
		NDUFAF2P1
		ANKRD36B
		U2SURP
		EEF1A1P10
		NBPF12
		SCAF8
		EP300
		SERBP1P5
		MT-TG
		SRP72P2
		RBM17P4
		HMGB1P33
		DCLK3
		TCF25
		TMX4
		MSH3
		EHBP1-AS1
		XK
		LYAR
		BANK1
		TBC1D3H
		ANKRD49P1
		PRSS51
		KRT8P11
		SRPK1
		UTF1
		DKK2
		HMGB1P3
		CYP2F1
		HERC2
		ZNF66
		LINC02363
		NASP
		MIR302CHG
		CDK11A
		ACSBG2
		BAZ1B
		MTND3P25
		CCDC66
		LARP7
		PHF20
		LINC02374
		RBM17
		ACBD3
		PRDM2
		RNF103-CHMP3
		ZCRB1
		IFTAP
		SRRM4
		PSMC1P9
		GNAS
		WNT8B
		CLEC1B
		HMGN2P25
		TRA2B
		RTF1
		RPL7P26
		LINC01983
		LINC01876
		KLK8
		LINC02901
		OR7E126P
		SPECC1P1
		LINC00656
		PF4
		TERF1P2
		ING5
		TEX38
		POLE3
		LINC02503
		TBCAP3
		CCAR1
		RPL13P2
		DLEU2L
		WBP4
		C8orf44-SGK3
		GAPDHP61
		HMGN1P1
		H2ACP2
		SRSF11
		ZNF75A
		PA2G4P4
		THADA
		UBXN4
		FCN1
		PPP1R9A
		OTUD6B
		ZNF35
		XRN2
		RSRC1
		AQP2
		USP42
		MTND4LP30
		HMGB1P21
		LINC02995
		TASP1
		TMEM92
		RSPH4A
		NIPBL
		DDX18
		LUC7L2
		GOLGA6L3
		GHRL
		PBDC1
		NAP1L1P1
		PHF7
		NBPF8
		UPF3A
		RYR1
		RPL13AP12
		MT3
		HDAC1P2
		PPBP
		NKAIN3
		KDM5A
		CROCCP3
		MAPK10
		HMGB3P9
		EZR
		OTX2-AS1
		MT-TP
		EEF1DP2
		LETR1
		LINC03000
		RPL7P18
		LINC02895
		KNOP1P4
		DHX16
		SEC62-AS1
		RP9
		NEBL
		CCDC18
		KCNQ5
		LINC01444
		UGT2B4
		XPC
		SLAIN1
		HBG2
		NOP58
		DNHD1
		CIP2A
		NOC3L
		AP3B1
		ZSCAN5A-AS1
		SMC6
		PDCD6P1
		ACTG1P1
		SORL1-AS1
		ZFHX4-AS1
		PPP1R12A
		CHRNA2
		TCEA1P4
		RSPO2
		RBM6
		GLYATL2
		ACVR2A
		GGTA2P
		MTND4P26
		KRCC1
		ZC3H6
		ASAP2
		MTCO2P12
		PPP1R1B
		CATSPER4
		KCNJ6
		CCDC15-DT
		ANKRD20A1
		SLC18A2-AS1
		MIR6757
		CICP13
		BRD4
		CHAF1A
		ATP23
		PIEZO2
		PITX1
		DTNB
		RDX
		FABP5P11
		LCN15
		SLC4A5
		ITSN1
		SVIL
		CMYA5
		TTC3
		HSP90B2P
		BCORP1
		LMCD1-AS1
		GJA9
		H2BC9
		MYCBPAP
		ANKRD26
		OR4N3BP
		HCRTR1
		USP17L2
		PRR13P1
		ARHGEF26
		CREBBP
		ASTN2
		CFAP44
		TAFAZZIN
		FAM177A1
		BCLAF1P2
		ABCC2
		SETP17
		SNX13
		FAM161A
		TCEAL6
		POLR3G
		CFAP43
		PGLYRP1
		SERPINB13
		EPS8L3
		FHIT
		SPAG9
		KLRK1-AS1
		HASPIN
		FTH1P1
		FLJ13224
		RPL9P18
		BARD1
		OLMALINC
		HMGN2P30
		OR7E59P
		BDP1
		SMIM41
		GPR174
		KMT5A
		DCAF13P1
		LINC01378
		AURKAP1
		PPFIBP1
		UBE2Q2P2
		RPS6P7
		HPGDS
		ANKRD17
		ADH1C
		AJUBA-DT
		IGLL5
		CYP2C9
		DNMT3A
		CIBAR2
		ICE1
		SAFB2
		NKAP
		TFPI2-DT
		IGHA2
		IK
		VIRMA
		KDM7A-DT
		RPS27AP12
		CMKLR1
		BRD7P2
		PLCXD3
		LINC01529
		HSP90B3P
		ZBTB47
		SRRT
		BMS1
		RPL41P2
		ZNF542P
		LINC02197
		KMT2B
		LINC00882
		RABL6
		FLJ42393
		TRHDE
		NQO2-AS1
		GXYLT2
		TPD52L1
		TMPRSS11D
		MT-TC
		MTCO2P2
		SEC63P1
		PSEN2
		RPL21P75
		C1orf131
		NAA15
		HMGB1P49
		DDX50P1
		GASAL1
		HLA-V
		MT-ND6
		EBAG9P1
		ACVR2B-AS1
		L3MBTL4-AS1
		KNOP1
		SCGB1D2
		SPTLC1P1
		GYG2
		DYNC2I1
		BNIPL
		ZNF33BP1
		RPL7AP20
		MT-TS1
		MTND6P3
		LRRC39
		ARGLU1
		LRRFIP1
		PRO1804
		HMGXB4
		RN7SL57P
		RPL31P12
		MTDHP2
		LINC02381
		CASP8AP2
		SPINK9
		SLIT1
		LINC00662
		CDC40
		TWF1P1
		NPIPA3
		OR2T5
		CWC25
		ELF2P1
		PROCA1
		CCER2
		ZFP91-CNTF
		SETP20
		C14orf180
		TPT1P4
		TNRC6B
		LINC01638
		RERE
		BNC1
		SRRM1
		SLC38A6
		LINC02542
		FAM133EP
		CHCHD4P2
		PNISR
		PWRN4
		MUC22
		CGREF1
		CCDC174
		CHGB
		GNL3LP1
		CTR9
		HMGN1P28
		RPL5P17
		LMO7
		RPL5P1
		OR7E2P
		SLC7A13
		C9orf129
		ANKRD18B
		RPS6P21
		RPL14P3
		INO80B
		ALOX12
		HOTAIR
		ZNF528
		CPLANE1
		TCHP
		CFAP36
		HTR4
		EIF5B
		EIF2B4
		WDR70
		CENPE
		PTMAP9
		GPS2P1
		DNAH7
		FAM197Y3
		KDM7A
		KCTD4
		TUBB2B
		LGALS7
		HMGN1P38
		PTGER2
		UBN1
		FAM184B
		BPESC1
		NEUROD2
		YAF2
		SMKR1
		TIPARP-AS1
		TEDDM1
		CA4
		CHD7
		KLK7
		TNRC6A
		RNA5SP145
		LINC03032
		OLFM4
		SMC3P1
		TUT4
		EIF3A
		BLVRA
		MT-TS2
		VPS4B
		STIP1P3
		FAM25A
		MYEOV
		HSP90AA2P
		FRG1
		ZMAT1
		ELL2P1
		APPL2
		C4orf46P3
		RNA5SP226
		BBOF1
		FAM133DP
		CHUK-DT
		HMGB3P5
		CHD2
		AP1B1P1
		ANKRD36C
		RPL32P3
		CFAP210
		MIR5690
		CSMD2
		RGS17P1
		ABCF1
		ANKHD1
		PDP2
		CFAP53
		BAZ2B
		CHRDL2
		BRD7
		CENPS-CORT
		NSRP1P1
		CIROP
		BOD1L1
		DNAI7
		DIAPH2-AS1
		LINC01615
		CAPN11
		C1RL-AS1
		TCERG1
		MKRN5P
		ANKRD36
		MTATP8P1
		ARHGAP29
		CDR1
		KCNJ12
		NRGN
		CPEB4
		TRA2A
		CAMSAP2
		RFC1
		NCOR1
		CHORDC1P4
		RN7SKP247
		KIF27
		CCDC91
		CWC22
		GRID2
		ZNF423
		NRDC
		RNY4
		LRRCC1
		CCDC136
		ZCCHC17
		RAD50
		LINC02376
		PCMTD1
		GGTA1
		FAM47A
		GVINP1
		MOBP
		RNA5SP527
		RPL6P27
		LUADT1
		ADH4
		CCL1
		NANOGNBP3
		RBMX2
		MGAT3-AS1
		BTN2A3P
		LRP1-AS
		SLC24A1
		SLC17A6-DT
		LINC02036
		RPL7P49
		LINC01881
		DNAH10
		POP1
		DDX11L2
		ADIRF
		FSIP2
		PF4V1
		HBB
		ZRSR2P1
		SBK1
		ATP5MC1P6
		INTS13
		IGHV2-26
		DDX10
		FDCSP
		FRG1KP
		CDK11B
		LUC7L3
		MECOM
		FABP6
		CCDC180
		RPS10P5
		FTLP3
		CMTM5
		PKIA
		CCDC168
		COL6A4P2
		TAF3
		GPR85
		FRG1JP
		PLG
		FLRT3
		RPL5P4
		SHROOM4
		SFTPC
		RPS3P6
		ICA1
		LRRIQ1
		ZSCAN23
		C1orf53
		ADGRF3
		PRRG3
		OSBP2
		BANF1P1
		UBE2E2
		TMEM78
		KIF3A
		ZNF512B
		MIPOL1
		RNU4-58P
		FRG1GP
		FRG1FP
		CHURC1-FNTB
		CPB2-AS1
		PSMC1P11
		USP36
		PSMC1P3
		ZC3H4
		NCBP3
		CT75
		NUDCD3
		NREP
		USP8P1
		SV2A
		HNRNPRP1
		EEF1A1P7
		RPS28P5
		TMCO5B
		GPX1P1
		PPM1G
		TMIE
		LDLRAD1
		CFDP1
		LINC02966
		LINC02262
		SETP14
		HDAC1
		NKILA
		FRG1BP
		WHAMM
		RN7SL691P
		GPR63
		OR2T10
		CLDN1
		RPAP2
		COMMD3-BMI1
		RPL5P12
		CLCA4-AS1
		SYCE1L
		PDCL3P5
		UPF3B
		TUBGCP5
		IGF2R
		SEPTIN7P6
		CALD1
		HOXC8
		LINC02101
		IL12B
		FAM228A
		HNRNPCP1
		TLE4
		OR2M3
		SFMBT1
		TYW1
		MTIF2
		DEK
		RPS14P5
		UPF2
		MED14OS
		TERF1
		MED19
		DLK1
		HMGB1P44
		COL11A1
		POLR3GL
		HMGN2P28
		HMGB1P31
		C11orf65
		RSF1
		MYLK3
		CCP110
		LRRC37A17P
		LOXHD1
		GOLGA8G
		DNAJB6P1
		HMGB1P4
		RBM25
		TREML1
		SMIM2
		NBPF25P
		TPR
		MACROD2
		TTLL5
		BRD3
		INO80
		AIMP1P1
		TIMD4
		HGFAC
		CCDC7
		SULT2B1
		FAM167A-AS1
		MTND6P4
		FXYD6-AS1
		CENPT
		GLP2R
		TMEM183BP
		TEX11
		FLII
		ARL14EPP1
		CWF19L2
		RBM28
		SRRM2
		PGLYRP3
		CEBPZOS
		TMEM123-DT
		EEA1
		TRIM36
		LASTR
		ZNF658B
		TTTY10
		TCOF1
		ZNF45-AS1
		USP8
		PLAAT5
		PTMAP1
		IGHV4-31
		ERC1
		SOX2
		CH25H
		AMER1
		KRT75
		FAM204BP
		RPL31P58
		ZNF652
		MEF2C
		MAST4-AS1
		CEP295
		ESM1
		LINC00332
		LINC01905
		BNIP3P42
		BCL2L12
		TMSB15B-AS1
		PRCP
		SUPV3L1
		ATRX
		RPS15AP12
		TNIK
		HSPA9P1
		PPIAP9
		MYL4
		AP2B1P1
		KMT2E
		MED15P5
		KLK6
		SLTM
		RPS15AP1
		KDM4D
		MARK2P15
		OR5AS1
		SMARCC2
		C17orf67
		SMARCC1
		ASCL3
		AGR3
		SDCCAG8
		PELP1
		FAM197Y9
		CKLF-CMTM1
		GPR162
		WASF4P
		ATAD2B
		LINC02874
		LUCAT1
		VEPH1
		AGAP11
		TTF2
		GAU1
		ILF2
		AKAP7
		PRSS48
		DIAPH2
		NOM1
		RNU6-1151P
		SERBP1P3
		CXorf49
		FAM133FP
		ARHGAP30
		MYL12BP1
		LINC02214
		STAG2
		RPL21P93
		FEN1P1
		ZCWPW1
		LARS1
		MEOX1
		TOX-DT
		INTU
		ATF3
		APCDD1L
		RPS3AP6
		DDX27
		GASK1A
		PHF3
		KRT13
		RBM33
		SPATA17
		CNOT4
		CCZ1P1
		CBX1P2
		PCYT1A
		IGSF3P2
		GGT8P
		LINC02286
		THOC2
		MYO6
		PTMAP2
		SNX29P1
		PCGF3-AS1
		RAB37
		GON4L
		FAM27E3
		GLRA2
		HBEGF
		POU2AF1
		CYSLTR2
		CCDC26
		CDK13-DT
		MTND5P19
		WDR43
		MUC7
		LRRC17
		MAD2L1-DT
		TMPRSS11E
		FANCL
		RPS3AP13
		SECISBP2
		EEF1A1P9
		FAM133B
		SLC26A5-AS1
		SRRM1P3
		RPS24P8
		UPF3AP3
		CAMK2D
		DNAJB6P7
		CHD3
		TRMT10B
		EMBP1
		GCM2
		CHD6
		MYOSLID
		SFSWAP
		WHAMMP2
		RALBP1P1
		CCDC186
		PYDC5
		KIF16B
		CDC27P1
		PAEPP1
		ZNF311
		RPL36P9
		ZNF318
		EEF1A1P38
		FCRL3
		EHMT2
		LINC02603
		ZRSR2
		ITSN2
		LRRC69
		TMSB4XP8
		CCNB3
		CZIB-DT
		RN7SL801P
		SUDS3P1
		AKNAD1
		EVI5
		COILP1
		GFI1B
		MYO10
		PPIG
		ENAH
		TRIM55
		POMZP3
		NUDCP1
		IGKV3-11
		MTND4P12
		CNGA1
		ZFP91P1
		PDCD7
		EXOSC9
		MYT1
		PBRM1
		LRRFIP1P1
		CEP162
		KMT5AP2
		NAA16
		RNF20
		EPPIN
		PCLO
		HMGN1P37
		LINC01725
		LINC00626
		BHLHE22
		ASPH
		PAXIP1
		LAGE3P1
		FABP5P9
		XACT
		RNF5P1
		MCM3
		MPHOSPH10P2
		NBPF2P
		RTL5
		ZNF585B
		NBPF1
		NBPF20
		IQUB
		PEAK1
		PITX2
		RNF225
		WDR17
		FBXW12
		LINC01322
		RPL7P46
		EIF2S2P3
		MTCO1P40
		KCNJ9
		DNMT3L-AS1
		ODAM
		PRPF6
		KIF20B
		BNIP3P1
		MTND4P35
		EOLA2-DT
		IDSP1
		UPF3AP2
		NALCN
		GOLGA6L24P
		MIR100HG
		RPS2P46
		KIRREL1-IT1
		LARP1
		KRT87P
		PHOX2A
		ITGAV
		ACRBP
		GPATCH4
		SAMD1
		ZCCHC7
		LINC02018
		AK9
		GTF2A1-AS1
		EEF1A1P12
		DDX52
		AMPD1
		OSBPL9P4
		LINC02636
		ANKRD11
		ZNRD1ASP
		NPAS4
		CEP83
		LINC02544
		GOLGA6L2
		GPR45
		ARMCX5-GPRASP2
		RPL7P17
		DNAAF11
		TSPAN33
		PPP2R2C
		P2RY12
		FRAT2
		HMGN1P30
		PDS5B
		MPHOSPH8
		HMGB1P37
		LINC01154
		MT-TW
		VPS37D
		MYO18A
		MTATP6P2
		PRRC2C
		PGM5P2
		MTND4P24
		SNUPN
		SENCR
		NSD3
		RNF168
		GABRA2
		KIAA2026
		TNFSF18
		DNAI3
		RRBP1
		RPL7L1P2
		ACP7
		CIR1
		CCK
		PMFBP1
		PRSS3
		RPL28P2
		SNORA38
		TRERF1
		NEXN-AS1
		MTND5P11
		PTMAP10
		TMSB4XP2
		DDX46
		GREM1
		SPRR1A
		PRPF38B
		MIR219A2HG
		GOPC
		EEF1A1P8
		IGFL2
		SMARCE1P1
		HYDIN
		AKAP17A
		KRI1
		SEPTIN10P1
		HSPD1P4
		RPL7AP55
		LINC01249
		CEP89
		LIX1
		KPNA5
		HMGN2P23
		TTC3P1
		GPS2P2
		RN7SL351P
		PIPSL
		ANKRD31
		CRISP3
		ZRANB2
		RSBN1L
		CCDC93
		FRG1EP
		RPS3AP21
		LINC02949
		MIR325HG
		HMGB1P6
		PPFIA1P1
		ANP32D
		NAA35
		HMGA2
		TOPORS
		LINC01277
		ABT1P1
		FAM120C
[truncated: 360 more rows]

## Sheet: Fig. EV2C
Amniotic Fluid
#term ID	term description	observed gene count	background gene count	strength	false discovery rate	matching proteins in your network (IDs)	matching proteins in your network (labels)
GO:0006956	Complement activation	6	60	2.02	2.19e-08	9606.ENSP00000223642,9606.ENSP00000245907,9606.ENSP00000313967,9606.ENSP00000356399,9606.ENSP00000396688,9606.ENSP00000416561	C5,C3,C1QB,CFH,C4A,CFB
GO:0002920	Regulation of humoral immune response	5	46	2.05	5.84e-07	9606.ENSP00000245907,9606.ENSP00000356399,9606.ENSP00000398698,9606.ENSP00000403495,9606.ENSP00000497968	C3,CFH,TNF,LTA,IL17A
GO:0006957	Complement activation, alternative pathway	4	16	2.41	1.45e-06	9606.ENSP00000223642,9606.ENSP00000245907,9606.ENSP00000356399,9606.ENSP00000416561	C5,C3,CFH,CFB
GO:0002922	Positive regulation of humoral immune response	4	22	2.28	4.19e-06	9606.ENSP00000245907,9606.ENSP00000398698,9606.ENSP00000403495,9606.ENSP00000497968	C3,TNF,LTA,IL17A
GO:0006958	Complement activation, classical pathway	4	40	2.02	2.97e-05	9606.ENSP00000223642,9606.ENSP00000245907,9606.ENSP00000313967,9606.ENSP00000396688	C5,C3,C1QB,C4A
GO:0002676	Regulation of chronic inflammatory response	3	10	2.49	5.87e-05	9606.ENSP00000231449,9606.ENSP00000398698,9606.ENSP00000403495	IL4,TNF,LTA
GO:0002863	Positive regulation of inflammatory response to antigenic stimulus	3	13	2.38	0.0001	9606.ENSP00000245907,9606.ENSP00000398698,9606.ENSP00000403495	C3,TNF,LTA
GO:1903028	Positive regulation of opsonization	3	16	2.29	0.00015	9606.ENSP00000245907,9606.ENSP00000396688,9606.ENSP00000416561	C3,C4A,CFB
GO:0048245	Eosinophil chemotaxis	3	17	2.26	0.00017	9606.ENSP00000225844,9606.ENSP00000367832,9606.ENSP00000482259	CCL13,CCL7,CCL4
GO:0045672	Positive regulation of osteoclast differentiation	3	26	2.08	0.0004	9606.ENSP00000327513,9606.ENSP00000398698,9606.ENSP00000497968	CSF1,TNF,IL17A
GO:0010575	Positive regulation of vascular endothelial growth factor production	3	29	2.03	0.00051	9606.ENSP00000223642,9606.ENSP00000245907,9606.ENSP00000263339	C5,C3,IL1A
GO:0002876	Positive regulation of chronic inflammatory response to antigenic stimulus	2	2	3.02	0.00069	9606.ENSP00000398698,9606.ENSP00000403495	TNF,LTA
GO:0030451	Regulation of complement activation, alternative pathway	2	6	2.54	0.0027	9606.ENSP00000245907,9606.ENSP00000356399	C3,CFH
GO:2000503	Positive regulation of natural killer cell chemotaxis	2	6	2.54	0.0027	9606.ENSP00000367832,9606.ENSP00000482259	CCL7,CCL4
GO:0002925	Positive regulation of humoral immune response mediated by circulating immunoglobulin	2	7	2.47	0.0033	9606.ENSP00000398698,9606.ENSP00000403495	TNF,LTA
GO:1903659	Regulation of complement-dependent cytotoxicity	2	8	2.41	0.004	9606.ENSP00000231449,9606.ENSP00000356399	IL4,CFH
GO:2000427	Positive regulation of apoptotic cell clearance	2	8	2.41	0.004	9606.ENSP00000245907,9606.ENSP00000396688	C3,C4A
GO:0071803	Positive regulation of podosome assembly	2	11	2.28	0.0062	9606.ENSP00000231454,9606.ENSP00000398698	IL5,TNF
GO:0098883	Synapse pruning	2	11	2.28	0.0062	9606.ENSP00000245907,9606.ENSP00000313967	C3,C1QB
GO:0060252	Positive regulation of glial cell proliferation	2	18	2.06	0.0125	9606.ENSP00000398698,9606.ENSP00000403495	TNF,LTA
GO:1900221	Regulation of amyloid-beta clearance	2	19	2.04	0.0138	9606.ENSP00000231449,9606.ENSP00000398698	IL4,TNF
GO:2000810	Regulation of bicellular tight junction assembly	2	20	2.02	0.0149	9606.ENSP00000398698,9606.ENSP00000497968	TNF,IL17A
Cord Plasma
#term ID	term description	observed gene count	background gene count	strength	false discovery rate	matching proteins in your network (IDs)	matching proteins in your network (labels)
GO:0006956	Complement activation	5	60	2.26	6.52e-07	9606.ENSP00000223642,9606.ENSP00000299367,9606.ENSP00000313967,9606.ENSP00000356399,9606.ENSP00000396688	C5,C2,C1QB,CFH,C4A
GO:0016064	Immunoglobulin mediated immune response	5	95	2.06	2.96e-06	9606.ENSP00000223642,9606.ENSP00000299367,9606.ENSP00000313967,9606.ENSP00000359663,9606.ENSP00000396688	C5,C2,C1QB,CD40LG,C4A
GO:0006958	Complement activation, classical pathway	4	40	2.34	1.06e-05	9606.ENSP00000223642,9606.ENSP00000299367,9606.ENSP00000313967,9606.ENSP00000396688	C5,C2,C1QB,C4A
GO:2000427	Positive regulation of apoptotic cell clearance	2	8	2.74	0.0071	9606.ENSP00000299367,9606.ENSP00000396688	C2,C4A
GO:0006957	Complement activation, alternative pathway	2	16	2.44	0.0158	9606.ENSP00000223642,9606.ENSP00000356399	C5,CFH
GO:1903028	Positive regulation of opsonization	2	16	2.44	0.0158	9606.ENSP00000299367,9606.ENSP00000396688	C2,C4A
Venn diagram: AF vs CP
Names	total	elements
AF CP	5	Complement activation, alternative pathway
		Positive regulation of opsonization
		Positive regulation of apoptotic cell clearance
		Complement activation
		Complement activation, classical pathway
AF	17	Regulation of chronic inflammatory response
		Positive regulation of podosome assembly
		Positive regulation of osteoclast differentiation
		Positive regulation of humoral immune response
		Regulation of complement activation, alternative pathway
		Regulation of humoral immune response
		Regulation of bicellular tight junction assembly
		Positive regulation of natural killer cell chemotaxis
		Positive regulation of chronic inflammatory response to antigenic stimulus
		Eosinophil chemotaxis
		Positive regulation of inflammatory response to antigenic stimulus
		Positive regulation of vascular endothelial growth factor production
		Regulation of amyloid-beta clearance
		Positive regulation of humoral immune response mediated by circulating immunoglobulin
		Synapse pruning
		Positive regulation of glial cell proliferation
		Regulation of complement-dependent cytotoxicity
CP	1	Immunoglobulin mediated immune response

## Sheet: Fig. EV2D
	AF: Strength	AF: FDR	CP: Strength	CP: FDR
Complement activation, alternative pathway	2.02	2.19e-08	2.44	0.0158
Positive regulation of opsonization	2.29	0.00015	2.44	0.0158
Positive regulation of apoptotic cell clearance	2.41	0.004	2.74	0.0071
Complement activation	2.02	2.19e-08	2.26	6.52e-07
Complement activation, classical pathway	2.02	2.97e-05	2.34	1.06e-05

## Sheet: Fig. EV2E
	false discovery rate	strength
Complement activation	2.19e-08	2.02
Regulation of humoral immune response	5.84e-07	2.05
Complement activation, alternative pathway	1.45e-06	2.41
Positive regulation of humoral immune response	4.19e-06	2.28
Complement activation, classical pathway	2.97e-05	2.02
Regulation of chronic inflammatory response	5.87e-05	2.49
Positive regulation of inflammatory response to antigenic stimulus	0.0001	2.38
Positive regulation of opsonization	0.00015	2.29
Eosinophil chemotaxis	0.00017	2.26
Positive regulation of osteoclast differentiation	0.0004	2.08

## Sheet: Fig. EV2F
	false discovery rate	strength
Complement activation	6.52e-07	2.26
Immunoglobulin mediated immune response	2.96e-06	2.06
Complement activation, classical pathway	1.06e-05	2.34
Positive regulation of apoptotic cell clearance	0.0071	2.74
Complement activation, alternative pathway	0.0158	2.44
Positive regulation of opsonization	0.0158	2.44
