# Supplementary material for: Transplacental SARS-CoV-2 protein ORF8 binds to complement C1q to trigger fetal inflammation
Source: EMBO J. 2024 Oct 10;43(22):10. doi: 10.1038/s44318-024-00260-9 (PMC11574245; doi:10.1038/s44318-024-00260-9)
Supplement: Supplementary file 14 — EV Figure Source Data [file 44318_2024_260_MOESM14_ESM.zip › Figure_EV_4_new.xlsx]

## Sheet: Fig. EV 4A
	SPOT 1						SPOT 2						SPOT 3
	Pearson's correlation (intensity)			Manders coefficient			Pearson's correlation (intensity)			Manders coefficient			Pearson's correlation (intensity)			Manders coefficient
	C3b	ORF8		ORF8	C3b		C3b	ORF8		ORF8	C3b		C3b	ORF8		ORF8	C3b
	30.2222	47.5278		100	99.8		16.5746	3.0789		85.4	100		28.72	53.6889
	32.1667	46.8333					16.136	3.1667					29.8489	54.36
	34.3333	47.7917					16.6009	3.4035					29.9911	54.32
	34.9444	47.7917					17.0351	3.2105					31.0044	54.9378
	36.9167	47.4861					17.6096	3.0175					31.1378	55.2889
	37.4444	47.5972					17.9123	3.0439					32.0622	55.6311
	38.5278	48.6528					18.6228	3.0965					32.5333	55.0044
	40.3889	50.0972					18.5833	3.7895					33.5911	55.0133
	43.6667	51.2778					18.636	4.1754					32.3378	54.7956
	43.5556	51.7639					18.7281	4.9912					33.7867	54.44
	48.0833	53.0972					19.1272	5.5351					35.2889	54.0356
	49.9722	53.3333					18.8421	5.2368					34.96	54.1422
	49.4167	55.1389					18.5658	5.614					34.5333	54.4578
	52.0556	57.3472					18.1754	5.8772					35.2178	54.8311
	53.8056	58.3611					18.2281	6.0789					36.0533	55.1378
	55.6944	61.0139					18.0877	6.2368					37.3867	55.8844
	56.9722	63.7639					18.0088	6.6404					37.3689	55.1867
	58.25	63.5278					18.1228	6.6842					38.1067	54.6844
	60.7778	65.9028					17.8772	6.6316					39.2533	54.6667
	60.8889	65.9861					17.5175	6.0439					41.28	54.9422
	61.6944	66.8333					17.7763	6.7368					40.8711	55.1244
	64.25	66.75					18.4912	5.807					41.6622	55.7156
	65.4722	67.6944					19.2807	5.9123					43.7422	56.5289
	67.6111	68.5972					19.5921	6.3596					44.0089	57.0978
	67.9167	68.7917					20.3553	7.2807					44.6933	57.4044
	68.8611	68.8611					21.1579	7.7456					46.1956	58.2978
	70.1667	70.7917					21.114	7.7982					46.4622	58.7333
	72.6111	71.1389					22.0088	7.886					48.2489	59.5956
	73.0556	73.5278					22.8904	8.9737					49.5822	59.3378
	74.5556	73.0556					22.6754	9.5526					49.3244	59.9867
	75.0833	73.5					21.9298	11.1667					49.8578	59.7911
	75.6111	73.3889					20.7368	11.886					50.9156	59.9156
	76.2778	74.3889					19.1886	12.693					51.4311	59.36
	76.2222	74.0694					17.2895	12.7632					52.5956	59.2133
	76.1944	74.9444					16.7281	13.5614					52.6578	58.4311
	76.25	75.5833					16.4781	14.4211					53.2178	58.4533
	76.8056	76.1389					17.0833	14.2105					53.2978	57.7867
	76.9444	76.5694					17.4474	14.8421					53.6178	57.4311
	77.5	77.6111					18.1009	15.7982					52.96	56.68
	77.4722	77.4167					18.2412	15.8421					54.1956	57.2578
	77.5278	77.875					19.0702	15.9211					54.8178	56.5422
	77	77.6389					20.0746	16.0263					55.12	56.8311
	76.5833	78.0278					21.2544	16.6404					55.9733	56.6533
	76.6667	76.9722					21.7632	17.5175					56	56.6178
	75.1667	76.2361					21.9254	18.3772					56.0978	56.2933
	74.2222	75.5556					21.7895	17.2982					56.7556	56.5422
	74.1111	75.8472					21.1272	17.193					55.9911	56.4089
	72.7778	75.3056					22.1667	17.4474					57.3956	57.1467
	72.0278	76.2639					22.8816	18.0175					56.2311	56.9511
	71.3333	75.7639					23.0351	16.2281					56.8356	57.6311
	70.4167	75.6528					24.8728	17.9298					56.3467	57.5378
	69.8056	75.4028					25.5439	18.0965					56.7733	58.4489
	70.25	75					25.943	17.7456					57.1556	58.88
	70.7222	74.125					26.8553	18.4649					56.7911	60.0178
	69.8889	73.5694					27.9912	18.5175					57.4133	60.2578
	68.5833	72.375					29.0439	16.8947					56.96	60.9067
	67.0278	71.8889					29.2412	17.3772					56.8889	60.8622
	67.3889	71.6806					29.8246	17.114					57.1111	60.8533
	67.5833	71.9583					30.5658	18.2982					56.2044	60.4933
	67.6111	71.0972					30.5132	17.3684					56.4978	60.1378
	67.8056	70.8194					31.136	17.6842					56.0267	60.1778
	66.7778	69.875					31.2675	17.2281					55.9733	60.3467
	66	69.3194					31.6053	16.2719					55.7156	60.2622
	64.3889	68.0556					31.6316	16.2018					56.72	59.9644
	63.9722	67.7361					31.6009	15.5526					56.1511	60.1244
	63.2778	67.0417					31.5044	14.5789					56.2133	60.5067
	63.5556	66.3056					31.75	14.6053					56.4	60.3867
	64.3889	66.125					31.2851	13.7456					55.9822	60.8933
	64.4722	66.3889					31.5702	13.9649					56.32	60.7733
	63.8056	66.7639					31.3509	14.4211					55.8667	61.3822
	63.3611	66.1806					31.6447	14.0702					56.2044	60.3911
	61.5278	65.5972					31.8684	14.4912					56.5689	61.2222
	61.6944	65.9861					32.1272	14.3596					56.5156	61.9511
	60.0278	65.0139					31.4079	14.0526					55.6356	62.2756
	60.8056	63.6806					29.9298	14.8246					55.9556	61.8222
	59.8056	62.5972					28.8377	14.0614					56.8356	62.2444
	60.1111	61.6944					28.6667	13.5965					56.0978	62.1733
	61.9444	62.0972					28.5044	12.5789					55.8222	62.4
	61.0833	62.1528					28.3728	12.9561					55.0844	62.5156
	64.3333	63.0278					28.4605	12.4298					55.3511	62.8222
	64.8333	64.2361					29.3947	13					54.48	62.3689
	64.9167	64.5139					29.4079	12.8947					53.8311	61.56
	67.0556	67.0139					29.7982	13.1579					53.6978	61.1511
	66	66.9444					29.7939	13.9474					53.6889	60.3422
	68.8611	68.8056					30.4912	14.2456					52.8622	60.3378
	67.3333	69.1806					30.3202	13.9298					52.5778	60.6756
	68.2778	70.1667					30.1711	13.9737					51.4933	59.0667
	67.75	71.125					30.2061	14.6053					51.2089	57.9022
	67.6667	71.375					29.6184	15.0702					51.84	56.8
	67.1944	73.0694					28.8772	14.5351					51.2356	56.5467
	66.1389	72.6111					28.5658	15.4825					50.4533	55.8622
	65.8889	73.7083					27.9342	14.1404					50.5156	55.3822
	66.1667	74.4583					27.9035	14.4737					49.2533	54.8
	65.1389	74.7083					26.8991	14.9298					49.7689	55.3778
	65.5556	74.6944					27.3596	15.1491					49.0844	55.7867
	65.4722	73.2917					27.2105	14.7544					48.32	55.7556
	65.75	73.1944					27.3158	14.2368					47.04	55.7067
	63.6389	73.2361					27.8026	14.693					47.84	56.72
	64.1111	72.4167					28.4693	14.9737					47.3778	56.2756
	62.3889	72.1944					28.6491	14.6754					46	56.3867
	62.3056	72.4583					29.3289	15.8421					45.28	56.1911
	62.75	72.5417					29.9167	14.9649					45.0222	56.1244
	63.2778	71.5417					30.9386	14.8421					44.0533	56.1022
	61.5278	71.9028					31.5	14.7368					43.8311	56.3022
	61.0278	71.8194					32.2325	14.6667					44	55.1289
	61.0556	71.9444					31.6842	14.614					44.1867	55.2133
	61.2222	71.8889					30.8684	15.0526					43.3156	55.0978
	61.1111	72.0278					30.3333	14.5877					43.0667	55.8933
	60.6667	71.4583					29.2018	15.0702					42.2667	56.4489
	59.3611	71.0278					28.3421	15.7105					41.0933	57.2667
	58.8333	71.2361					27.3465	17.2895					40.0711	57.7822
	59.3333	71					26.6535	16.8772					39.8044	58.7111
	59	70.9306					26.6491	17.5526					39.0844	58.8578
	59.1944	70.7222					26.864	17.4737					38.5689	58.76
	59.4722	70.5					26.7807	17.7018					37.4044	58.7556
	59.2778	69.5833					26.6447	18.0526					36.8444	58.5733
	59.8611	70					27.1798	18.3947					34.9067	57.3022
	59.0833	69.3611					27.1316	17.3509					34.9956	56.8
	58.1944	69.2917					26.8114	17.0175					35.5644	55.8133
	58.3056	68.3333					26.3377	17.0263					32.5689	55.5511
	57.5556	67.9722					26.6842	17.5351					32.3644	55.0978
	57.0556	67.375					26.4386	17.1754					32.1511	54.6133
	56.8056	66.6389					26.3596	17.4649					29.3422	55
	57.5556	64.7917					26.5132	18.1491					30.0889	54.7644
	56.6111	63.2361					27.2895	18.2632					29.3778	55.0622
	56.1111	61.9167					27.2193	16.9912					29.0133	55.5733
	55.3333	61.3333					27.1667	16.7632					28.5511	55.96
	55.7222	60.9583					26.9123	17.0175					28.4444	57.4133
	56.0833	60.9167					26.5482	16.8421					27.3778	57.16
	55.5278	60.3194					26.3509	16.2632					27.0578	58.0978
	54.6667	59.4583					25.1667	16.2456					26.4089	57.1378
	54.7222	58.4722					24.0921	15.3509					27.3956	57.1822
	54.2778	59.1111					23.6711	15.4561					27.1289	56.4711
	53.0833	59.1111					23.3202	14.2018					26.4444	55.6578
	53.3056	58.6944					22.5175	13.2105					25.5289	54.84
	53.8056	58.5972					21.7105	13.0614					26.0889	54.4533
	52.7778	58.625					21.5307	13.4912					25.6622	53.5556
	54.0556	58.5556					20.3114	12.5789					25.6267	53.0889
	52.2222	58.5417					18.5658	12.2895					25.1911	52.6311
	50.1944	57.6667					16.2982	11.8772					25.4044	52.0267
	49	57.0694					15.6974	11.3684					25.8222	51.2044
	48.3611	55.4028					14.1272	10.5					25.5822	51.3156
	47.5833	56.2083					12.057	8.8947					25.1911	50.4133
	46.9444	54.0556					10.6711	8.9649					25.7333	50.9644
	46.3056	52.9167					9.8289	8.4561					25.1289	50.2889
	46.3611	51.5417					9.2105	6.4474					24.24	50.1956
	45.9444	51.3333					9.4781	5.5789					23.8133	50.5956
	46.2222	50.2361					9.2061	4.3596					23.5556	51.5067
	46.6944	50.1667					9.1096	3.3684					23.5733	51.2178
	45.4444	49.0694					8.8596	3.2895					23.9467	52.8
	45.25	48.2361					8.8202	3.0175					22.6933	53.4133
	44.1944	46.9306					8.4254	1.7105					22.4267	53.7156
	42.6389	46.25					8.5219	1.3596					21.2889	53.7956
	43.0556	45.625					8.5132	0.8596					21.5111	54.3244
	41.2778	44.7083					8.636	0.5263					21.0133	54.6
	40.6389	44.0556					8.6974	0.5877					20.9778	55.0267
	41.4167	44.6806					8.7193	0.5351					20.6489	54.7644
	38.2222	43.25					8.614	0.2193					20.1067	55.5244
	40	43.4722					8.9474	0.4211					19.6889	55.5467
	38.8333	41.4444
	39.8333	40.7361
	37.1667	40.7222
	38.0278	39.0972
	38.1667	39.8472
	37.0278	39.7222
	33.5833	39.1389
	32.9167	36.875
	33.1667	35.7361
	32.1667	32.9306
	32.1944	30.1944
	31.0278	27
	30.6389	23.3056
	28.8889	20.6389
	27.3611	17.625
	27.4444	17.3611
	27.3889	15.6111
	27.8333	15.6528

## Sheet: fig. EV 4B
	SPOT 1
	Pearson's correlation (intensity)			Manders coefficient
	C3b	ORF8		ORF8	C3b
	1.7136	4.0312		99	98.2
	1.7353	4.2282
	1.7796	4.3371
	1.8455	4.4157
	1.9079	4.4347
	2.0289	4.5161
	1.9765	4.5795
	2.0506	4.7623
	2.0949	4.7992
	2.2457	5.0975
	2.2204	5.1013
	2.3243	5.2462
	2.4625	5.2784
	2.5023	5.4242
	2.5429	5.4688
	2.7326	5.5644
	2.6305	5.5483
	2.5863	5.6042
	2.7597	5.6326
	2.7236	5.6241
	2.7696	5.5938
	2.9232	5.7831
	2.8943	5.7434
	3.0416	5.7784
	2.9792	5.9129
	3.1256	5.8011
	3.2023	5.6799
	3.224	5.84
	3.1463	5.7188
	3.2918	5.7377
	3.2755	5.822
	3.299	5.7775
	3.2701	5.892
	3.3297	5.9602
	3.3731	6.0985
	3.4201	6.3371
	3.43	6.3542
	3.5158	6.4242
	3.5221	6.5729
	3.5836	6.6449
	3.7624	6.5985
	3.8564	6.7112
	3.8284	6.7907
	3.8997	6.9811
	3.9566	7.089
	4.0696	7.3551
	4.1509	7.5095
	4.3604	7.7348
	4.4354	7.7964
	4.6007	8.035
	4.6034	8.0843
	4.7769	8.1733
	4.9223	8.0919
	4.9901	8.2689
	5.0181	8.2547
	5.1247	8.3987
	5.2502	8.4697
	5.3622	8.6127
	5.243	8.6364
	5.4824	8.7434
	5.4426	8.8248
	5.5167	9.0758
	5.4309	9.0852
	5.6125	9.197
	5.7218	9.2633
	5.7001	9.6326
	5.7272	9.7159
	5.8473	9.6771
	5.9313	9.804
	6.1156	9.8797
	6.037	9.8352
	6.3017	9.929
	6.4571	10.0047
	6.71	10.2756
	6.8238	10.142
	7.0497	10.3996
	7.0903	10.4498
	7.3442	10.8191
	7.5537	10.9858
	7.7832	11.1449
	7.9991	11.4252
	8.2629	11.7396
	8.4607	11.9934
	8.7182	12.3816
	8.8835	12.6193
	9.112	12.8835
	9.224	13.1525
	9.4453	13.6345
	9.5113	13.8295
	9.6929	14.3002
	9.8537	14.5227
	10.0659	14.9195
	10.1337	15.1335
	10.3767	15.5653
	10.477	15.8371
	10.7001	16.2102
	10.9133	16.4972
	11.1436	17.0028
	11.3975	17.2945
	11.7326	17.8551
	11.9178	18.09
	12.2014	18.4991
	12.3559	18.6998
	12.5565	19.018
	12.6477	19.0445
	12.8808	19.2415
	12.9603	19.2775
	13.1102	19.6089
	13.3568	19.8447
	13.7236	20.2311
	13.7082	20.5208
	14.1608	21.0341
	14.1707	21.375
	14.6594	22.0331
	14.7281	22.4621
	15.1274	23.0616
	15.3704	23.2699
	15.6441	24.035
	15.9865	24.4773
	16.4336	24.9422
	16.71	25.2907
	16.972	25.8182
	17.3324	26.4972
	17.7227	27.1619
	17.981	27.7244
	18.4598	28.4081
	18.6305	28.6676
	18.9575	29.2803
	19.1048	29.6525
	19.4038	30.1979
	19.4616	30.2652
	19.8211	30.7282
	19.8997	30.7462
	20.0659	31.0275
	20.1581	31.1231
	20.3532	31.1941
	20.336	31.0786
	20.5285	31.2614
	20.5095	31.1544
	20.6143	31.1733
	20.6956	31.1146
	20.8844	31.1487
	20.879	30.9697
	21.0253	31.1648
	21.1057	30.9479
	21.2891	30.6676
	21.2918	30.4877
	21.3884	30.4261
	21.4932	30.2045
	21.8329	30.0966
	21.9033	29.8636
	21.9476	29.6799
	21.963	29.4091
	22.3144	29.34
	22.3415	29.1723
	22.4761	29.1316
	22.5998	28.9706
	22.8193	29.1534
	23.0099	29.3665
	23.3324	29.6032
	23.2105	29.3078
	23.4472	29.3561
	23.7254	29.3996
	23.9819	29.5303
	24.1229	29.4015
	24.243	29.5729
	24.3288	29.5407
	24.5023	29.8049
	24.495	29.8447
	24.6468	29.8333
	24.7145	29.8485
	24.8871	30.1458
	24.879	30.1515
	25.2809	30.3475
	25.252	30.2424
	25.4309	30.3693
	25.5971	30.2197
	25.8555	30.3248
	25.9277	30.2652
	26.1192	30.5578
	26.0117	30.4621
	26.2457	30.6723
	26.234	30.8759
	26.4228	30.947
	26.4309	30.8201
	26.523	31.0208
	26.4426	30.9991
	26.6432	31.2822
	26.6423	31.1951
	26.8284	31.3542
	26.6983	31.322
	26.785	31.6222
	26.607	31.5691
	26.7281	31.6383
	26.7055	31.375
	26.8464	31.3324
	26.7823	31.1335
	26.8844	31.2008
	26.8248	30.9811
	26.9115	30.7765
	26.7236	30.4962
	26.7489	30.358
	26.6667	30.0909
	26.6621	30.1922
	26.5935	30.0511
	26.635	30.1222
	26.4643	30.0331
	26.4914	30.0634
	26.4607	29.9233
	26.336	29.9811
	26.336	29.7775
	26.411	29.7462
	26.3884	29.4839
	26.3794	29.4233
	26.411	29.1875
	26.3622	29.0417
	26.3758	28.7964
	26.4182	28.7945
	26.0099	28.4252
	26.0985	28.5152
	26.0443	28.3201
	25.9621	28.3523
	25.9919	28.1174
	25.7977	28.1998
	25.8013	27.7727
	25.654	27.7415
	25.5194	27.5312
	25.5556	27.2566
	25.4038	27.1828
	25.3198	27.2566
	25.0696	27.0208
	25.1192	27.0104
	24.9991	26.6364
	24.9792	26.7491
	24.7525	26.3542
	24.7389	26.2652
	24.6477	26.0085
	24.6929	25.7765
	24.5637	25.4394
	24.5845	25.1866
	24.6043	24.9697
	24.7299	24.9233
	24.7958	24.6373
	24.8762	24.4915
	24.8943	24.2453
	25.0894	24.1951
	25.1256	23.9915
	25.2376	23.8295
	25.495	23.643
	25.6179	23.7055
	25.6251	23.6278
	25.8654	23.5777
	26.0849	23.4773
	26.2285	23.4782
	26.2294	23.4735
	26.3478	23.5483
	26.308	23.4233
	26.3406	23.6818
	26.2692	23.5085
	26.4092	23.41
	26.3107	23.3977
	26.5303	23.4451
	26.4056	23.3665
	26.5375	23.3125
	26.5032	23.2727
	26.4453	23.2377
	26.4914	23.1544
	26.561	23.2746
	26.3098	23.2519
	26.3062	23.4858
	26.1635	23.535
	26.234	23.66
	26.1409	23.6127
	26.1382	23.8078
	26.0343	23.5218
	26.2204	23.6562
	26.1093	23.5502
	26.2782	23.5312
	26.2764	23.3731
	26.0939	23.7689
	26.1771	23.7434
	26.2285	24.2443
	25.9033	24.1212
	26.0009	24.3684
	25.8726	24.2794
	25.916	24.2102
	25.6332	24.0663
	25.8157	24.0975
	25.6576	23.5871
	25.7606	23.8475
	25.5556	23.6619
	25.617	23.6278
	25.4752	23.4432
	25.5519	23.7206
	25.4029	23.4261
	25.4472	23.3911
	25.3884	23.2888
	25.4734	23.2803
	25.5257	23.1297
	25.6865	23.2652
	25.5899	23.0682
	25.7534	23.1288
	25.8184	22.9801
	25.9214	23.0843
	25.9964	22.9432
	26.0325	23.0653
	25.9964	22.9602
	26.1292	22.9962
	26.0759	23.0189
	26.0768	23.0066
	26.1012	22.9754
	26.4553	23.1307
	26.1138	23.0786
	26.3026	23.3125
	26.3117	23.2424
	26.4246	23.3551
	26.421	23.3134
	26.3089	23.465
	26.3342	23.3617
	26.654	23.5152
	26.2195	23.8485
	26.43	23.7216
	26.28	23.8371
	26.5086	24.1335
	26.4932	24.072
	26.5041	24.3816
	26.6667	24.1894
	26.8193	24.6307
	26.7642	24.892
	26.7669	24.8513
	26.7778	25.1032
	26.8582	25.1515
	26.6956	25.3731
	26.794	25.4678
	26.8266	25.4252
	26.8844	25.6866
	27.0081	25.7367
	27.2105	25.7131
	27.3324	25.4924
	27.6829	25.5038
	27.7678	25.3494
	28.009	25.3267
	28.0813	25.285
	28.3902	25.4157
	28.2891	25.3352
	28.4264	25.7102
	28.5086	25.8674
	28.7534	26.2017
	28.7263	26.3741
	28.9133	26.7737
	28.7742	26.8561
	28.7904	27.2263
	28.7209	27.4167
	28.9196	27.6203
	28.869	27.6525
	29.0117	27.9271
	28.8419	28.0057
	28.9883	28.2102
	29.0714	28.2528
	29.1391	28.4422
	29.0461	28.2898
	29.1662	28.4735
	29.0795	28.4659
	29.3333	28.7822
	29.4173	28.7027
	29.5456	28.8854
	29.4246	28.7917
	29.6612	29.0985
	29.3062	28.9574
	29.2565	29.358
	29.1509	29.2718
	29.0939	29.4044
	28.5827	29.4564
	28.8446	29.9148
	28.5619	29.7689
	28.5059	30.214
	28.2836	30.1117
	28.3839	30.5483
	28.1807	30.161
	28.1183	30.7519
	27.8184	30.5104
	27.7724	30.5246
	27.5339	30.6913
	27.4914	30.91
	27.1292	30.8182
	27.0181	31.1771
	26.6748	31.2992
	26.6748	31.4886
	26.3306	31.304
	26.2764	31.4602
	25.9747	31.3598
	25.9494	31.6809
	25.7895	31.5483
	25.7344	31.8267
	25.3315	31.6373
	25.1969	31.7983
	24.925	31.6648
	24.7624	31.7396
	24.3017	31.4725
	24.1834	31.4091
	23.9169	31.0739
	23.888	30.8845
	23.5041	30.6098
	23.3135	30.4233
	22.9368	30.0881
	22.7209	30.161
	22.3379	29.8172
	22.2891	29.7727
	21.9404	29.4432
	21.7281	29.5218
	21.4752	29.2642
	21.3613	29.2244
	20.991	28.822
	20.888	28.6676
	20.5023	28.1657
	20.3695	28.0114
	20.2177	27.625
	20.0397	27.286
	19.8013	26.839
	19.8564	26.7008
	19.3469	26.4432
	19.3351	26.3797
	19.0244	26.0511
	19.112	25.8229
	18.8356	25.4688
	18.7642	25.3134
	18.3523	24.9489
	18.3821	24.8617
	18.2231	24.6894
	18.1147	24.3807
	18.0018	24.196
	17.8148	24.0653
	17.523	23.8778
	17.4734	23.6004
	17.2538	23.285
	17.0958	23.0758
	16.944	22.9972
	16.8428	22.8987
	16.4724	22.678
	16.252	22.6619
	16.0849	22.2803
	15.9584	21.9318
	15.6902	21.7254
	15.4589	21.3523
	15.2159	21.0341
	15.0759	20.9034
	14.8844	20.6203
	14.7715	20.3277
	14.4941	19.9773
	14.3225	19.7784
	14.178	19.5786
	14.1391	19.4413
	13.8862	19.1383
	13.6802	19.0028
	13.4408	18.7377
	13.4463	18.4612
	13.3758	18.1402
	13.2023	17.7652
	12.9603	17.3532
	12.8654	17.2538
	12.748	17.0928
	12.6513	16.9432
	12.5438	16.6326
	12.6242	16.5634
	12.4354	16.3608
	12.5239	16.0786
	12.4309	15.5956
	12.4562	15.3883
	12.3577	15.1032
	12.3622	14.8845
	12.178	14.5152
	12.1969	14.3059
	12.0479	14.0606
	12.093	13.8087
	11.9395	13.66
	12.1292	13.5218
	12.0732	13.3741
	11.9792	13.3958
	11.907	13.2907
	11.9051	13.2509
	11.8049	13.1771
	11.8175	13.1989
	11.6766	13.1648
	11.6612	13.0739
	11.6179	13.1297
	11.6423	13.125
	11.5294	12.9034
	11.5239	12.8438
	11.4426	12.7509
	11.486	12.8106
	11.4155	12.7197
	11.4137	12.7405
	11.2746	12.6525
	11.2168	12.7822
	11.15	12.7197
	11.0939	12.7879
	11.0217	12.7765
	11.056	12.7869
	10.9612	12.7907
	10.9268	12.804
	10.7353	12.786
	10.7037	12.7528
	10.5808	12.6383
	10.5393	12.6591
	10.4995	12.5805
	10.5456	12.5777
	10.4182	12.6089
	10.3993	12.7064
	10.3315	12.6468
	10.2692	12.6998
	10.1057	12.6676
	10.0488	12.7415
	9.8762	12.6174
	9.9106	12.8305
	9.7109	12.8343
	9.7525	12.7614
	9.5384	12.6742
	9.5465	12.768
	9.4011	12.6562
	9.4128	12.5852
	9.1879	12.4735
	9.0379	12.4129
	8.9151	12.41
	8.8762	12.2708
	8.6332	12.214
	8.5926	12.1146
	8.5086	11.9782
	8.3921	11.8314
	8.2493	11.8343
	8.2222	11.8343
	8.1373	11.5616
	8.0813	11.4669
	7.8988	11.214
	7.897	10.9138
	7.7263	10.6638
	7.6098	10.6449
	7.5113	10.4006
	7.4923	10.3286
	7.243	10.179
	7.0641	10.2472
	6.8347	9.9555
	6.7317	9.8504
	6.5321	9.6733
	6.4119	9.6042
	6.1265	9.4223
	6.1463	9.5057
	5.9991	9.5502
	5.8961	9.6648
	5.7615	9.5862
	5.664	9.6496
	5.4878	9.572
	5.3785	9.5142
	5.2069	9.3807
	4.9991	9.2604
	4.8808	9.2311
	4.7615	9.2358
	4.6034	9.0824
	4.4986	9.2159
	4.2891	9.1761
	4.1445	9.2074
	3.8627	9.1051
	3.7642	9.0644
	3.4706	8.7547
	3.4047	8.6894
	3.1454	8.4167
	3.0253	8.2424
	2.8175	8.0379
	2.5095	7.9186
	2.1319	7.6439
	2.0334	7.4811
	1.7724	7.2348
	1.5763	6.8873
	1.3568	6.6487
	1.1274	6.3627
	0.8862	6.1278
	0.7209	5.9337
	0.5248	5.608
	0.3749	5.2604
	0.2249	5.1515
	0.1698	4.9233
	0.1102	4.6629
	0.0768	4.4366
