# Supplementary material for: Transplacental SARS-CoV-2 protein ORF8 binds to complement C1q to trigger fetal inflammation
Source: EMBO J. 2024 Oct 10;43(22):10. doi: 10.1038/s44318-024-00260-9 (PMC11574245; doi:10.1038/s44318-024-00260-9)
Supplement: Supplementary file 14 — EV Figure Source Data [file 44318_2024_260_MOESM14_ESM.zip › Figure_EV_5.xlsx]

## Sheet: Fig. EV 5A
	hCG
	Day 0	Day 7
	0	252.491
	0	250.847
	0	252.152
	0	252.003
	0	252.098
	0	252.301

## Sheet: Fig. EV 5B
	IPSC-associated
	POU5F1
	Day 0	Day 7
exp I	0.0445	0.0086
exp I	0.0363	0.0086
exp I	0.0363	0.0083
exp II	0.070482	0.002521
exp II	0.080769	0.001081
exp II	0.083771	0.004258

## Sheet: Fig. EV 5C
CTB-associated
	KRT7				KRT7				KRT7
	Day 0	Day 7			Day 0	Day 7			Day 0	Day 7
exp I	0.0019	0.0415		exp I	0.000103	0.000195		exp I	3.4e-05	0.000634
exp I	0.0019	0.0417		exp I	0.000147	0.000106		exp I	2.5e-05	0.000464
exp I	0.0012	0.0403		exp I	6.5e-05	0.00024		exp I	1.6e-05	0.000594
exp II	0.000414	0.0617		exp II	9e-06	8.7e-05		exp II	3e-06	0.000257
exp II	0.000357	0.070369		exp II	3.1e-05	7.1e-05		exp II	7e-06	0.000276
exp II	0.000448	0.072558		exp II	1.8e-05	0.000116		exp II	6e-06	0.000336

## Sheet: Fig. EV 5D
	STB-associated
		CGA				CGB				PSG4
		Day 0	Day 7			Day 0	Day 7			Day 0	Day 7
	exp I	0.0004	6.7629		exp I	0.0005	0.2922		exp I	0.000129	0.0028
	exp I	0.0005	9.4886		exp I	0.0002	0.2391		exp I	2e-06	0.0033
	exp I	0.0002	9.2551		exp I	0.0001	0.3411		exp I	1.4e-05	0.0034
	exp II	0.000414	2.62144		exp II	0.00028	0.083532		exp II	1.3e-05	0.000877
	exp II	0.000213	2.80619		exp II	0.000452	0.062993		exp II	1.5e-05	0.000869
	exp II	0.000146	2.51768		exp II	0.000226	0.049368		exp II	2.2e-05	0.001564

## Sheet: Fig. EV 5E
	EVT-associated
		HTRA4				HLA-G
		Day 0	Day 7			Day 0	Day 7
	exp I	4.3e-05	0.0034		exp I	0.029479	0.024635
	exp I	5.5e-05	0.0043		exp I	0.044928	0.020073
	exp I	3.6e-05	0.0051		exp I	0.040849	0.018386
	exp II	2.3e-05	0.005134		exp II	0.032753	0.060072
	exp II	3.2e-05	0.00573		exp II	0.024951	0.022935
	exp II	3.4e-05	0.005341		exp II	0.026888	0.035174
