# Supplementary material for: Transplacental SARS-CoV-2 protein ORF8 binds to complement C1q to trigger fetal inflammation
Source: EMBO J. 2024 Oct 10;43(22):10. doi: 10.1038/s44318-024-00260-9 (PMC11574245; doi:10.1038/s44318-024-00260-9)
Supplement: Supplementary file 14 — EV Figure Source Data [file 44318_2024_260_MOESM14_ESM.zip › Figure_EV_7.xlsx]

## Sheet: Fig. EV 5A
	N1 (copies/uL)
	Amnion			Amniotic Fluid			Chorion			Cord Plasma			Maternal Plasma			Newborn Plasma
	N1 (copies/uL)	Days post-infection		N1 (copies/uL)	Days post-infection		N1 (copies/uL)	Days post-infection		N1 (copies/uL)	Days post-infection		N1 (copies/uL)	Days post-infection		N1 (copies/uL)	Days post-infection
	2	9		0	12		0	9		0	9		0	9		0	137
	0	80		0	137		1	38		0	80		0	80		0	188
	1	38		1	59		0	12		0	38		0	38		0	216
	0	12		52	188		2	107		1	12		0	12		0	82
	0	107		1	59		1	37		0	37		0	107		1	18
	0	37		0	216		1	55		0	55		0	37		0	28
	1	55		0	82		0	3		0	137		0	55		0	6
	0	3		0	46		0	137		0	59		0	3		0	67
	0	137		0	0		17	59		0	188		0	137		0	2
	0	59					3	188		0	59		0	59		0	46
	0	188					0	59		0	216		0	188		0	98
	0	216					0	216		0	82		0	59		0	101
	0	82					9	82		0	18		0	216
	0	18					0	18		1	28		1	82
	1	28					0	28		0	6		0	18
	0	6					0	6		0	67		0	28
	0	67					1	67		0	2		0	36
	0	2					0	2		0	46		0	67
	0	46					0	46		0	98		0	2
	1	98					0	98		0	101		0	46
	1	101					2	101					0	0
													1	98
													0	101
	N2 (copies/uL)
	Amnion			Amniotic Fluid			Chorion			Cord Plasma			Maternal Plasma			Newborn Plasma
	N2 (copies/uL)	Days post-infection		N2 (copies/uL)	Days post-infection		N2 (copies/uL)	Days post-infection		N2 (copies/uL)	Days post-infection		N2 (copies/uL)	Days post-infection		N2 (copies/uL)	Days post-infection
	0	9		0	12		0	9		0	9		0	9		0	137
	0	80		1	137		0	38		0	80		0	80		0	188
	0	38		1	59		0	12		5	38		1	38		0	216
	0	12		4	188		0	107		9	12		1	12		0	82
	0	107		1	59		1	37		0	37		0	107		0	18
	0	37		0	216		1	55		0	55		0	37		0	28
	0	55		0	82		0	3		0	137		0	55		3	6
	0	3		0	46		0	137		0	59		0	3		0	67
	0	137		0	0		0	59		2	188		2	137		1	2
	0	59					0	188		0	59		0	59		1	46
	0	188					0	59		1	216		0	188		0	98
	0	216					1	216		0	82		0	59		1	101
	0	82					0	82		0	18		0	216
	0	18					0	18		0	28		0	82
	0	28					1	28		0	6		0	18
	5	6					0	6		0	67		0	28
	0	67					0	67		1	2		0	36
	0	2					0	2		0	46		0	67
	0	46					1	46		2	98		0	2
	0	98					0	98		0	101		0	46
	0	101					2	101					0	0
													0	98
													1	101

## Sheet: Fig. EV 5B
	ORF8
	Maternal plasma			Amniotic fluid			Cord plasma
	ORF8 (ng/mL)	Days post-infection		ORF8 (ng/mL)	Days post-infection		ORF8 (ng/mL)	Days post-infection
	0	9		0	12		0	9
	16.5216	80		1683.85	137		246.518	38
	0	38		2310.86	59		185.051	12
	44.6289	12		327.341	82		97.2318	37
	0	107		0	46		0	55
	28.6782	37		1854.66	0		301.066	3
	71.6313	55					618.244	137
	256.035	3					0	59
	508.489	137					30.3942	188
	150.324	59					54.1045	59
	0.433611	188					0	216
	0	59					104.66	82
	17.381	216					196.975	18
	1140.88	82					0	28
	409.898	18					0	36
	231.665	28					192.457	67
	0	36					125.106	2
	0	67					0.0114904	46
	78.2496	2					0	98
	245.837	46					383.431	101
	0.598619	0
	25.7018	98
	81.5339	101
